# Supplementary material for: Transcriptomic analysis reveals the roles of gibberellin-regulated genes and transcription factors in regulating bolting in lettuce (Lactuca sativa L.)
Source: PLoS One. 2018 Feb 7;13(2):e0191518. doi: 10.1371/journal.pone.0191518 (PMC5802892; doi:10.1371/journal.pone.0191518)
Supplement: S1 Table — (XLS) [file pone.0191518.s003.xls]

## Sheet:  GJ_CJ_down.anno
Table S1 List of genes that were significantly down-regulated in high temperature group and control group in stem tip
GeneID	LogFC	TAIR10 ID	TAIR10 fescription
Lsat_1_v5_gn_8_85560	-9.72234	AT2G05940.1	Protein kinase superfamily protein
Lsat_1_v5_gn_9_117361	-8.6653	AT5G64170.2	dentin sialophosphoprotein-related
Lsat_1_v5_gn_4_136401	-8.19039	AT1G44350.1	IAA-leucine resistant (ILR)-like gene 6
Lsat_1_v5_gn_2_24040	-7.77084	AT2G36640.1	embryonic cell protein 63
Lsat_1_v5_gn_9_119461	-6.94094	AT1G34340.1	alpha/beta-Hydrolases superfamily protein
Lsat_1_v5_gn_2_25220	-6.93603	AT5G46170.1	F-box family protein
Lsat_1_v5_gn_4_124961	-6.83159	AT2G26530.1	Protein of unknown function (DUF1645)
Lsat_1_v5_gn_9_53960	-6.78128	AT4G25480.1	dehydration response element B1A
Lsat_1_v5_gn_2_29221	-6.7043	AT5G23960.1	terpene synthase 21
Lsat_1_v5_gn_5_127461	-6.64395	no_hits_found
Lsat_1_v5_gn_8_131821	-5.92407	AT4G35160.1	O-methyltransferase family protein
Lsat_1_v5_gn_8_1101	-5.79075	AT1G73500.1	MAP kinase kinase 9
Lsat_1_v5_gn_5_109221	-5.73876	no_hits_found
Lsat_1_v5_gn_6_92840	-5.38132	AT4G17500.1	ethylene responsive element binding factor 1
Lsat_1_v5_gn_1_125981	-5.37325	AT1G28370.1	ERF domain protein 11
Lsat_1_v5_gn_6_12161	-5.29111	AT4G11070.1	WRKY family transcription factor
Lsat_1_v5_gn_2_77300	-5.2878	AT3G50900.1
Lsat_1_v5_gn_6_92900	-5.20409	AT5G47220.1	ethylene responsive element binding factor 2
Lsat_1_v5_gn_4_108141	-5.09341	AT3G47500.1	cycling DOF factor 3
Lsat_1_v5_gn_3_6681	-5.06974	AT4G23430.2	NAD(P)-binding Rossmann-fold superfamily protein
Lsat_1_v5_gn_1_58241	-5.06143	AT3G52450.1	plant U-box 22
Lsat_1_v5_gn_3_55200	-4.91233	AT1G70850.1	MLP-like protein 34
Lsat_1_v5_gn_3_133940	-4.89197	AT3G12120.1	fatty acid desaturase 2
Lsat_1_v5_gn_6_12141	-4.81222	no_hits_found
Lsat_1_v5_gn_1_95860	-4.8001	AT2G03770.1	P-loop containing nucleoside triphosphate hydrolases superfamily protein
Lsat_1_v5_gn_6_7140	-4.75763	AT1G63100.1	GRAS family transcription factor
Lsat_1_v5_gn_5_18180	-4.65813	AT3G48090.1	alpha/beta-Hydrolases superfamily protein
Lsat_1_v5_gn_4_61461	-4.64302	AT1G62300.1	WRKY family transcription factor
Lsat_1_v5_gn_1_19840	-4.63871	AT3G50060.1	myb domain protein 77
Lsat_1_v5_gn_4_139200	-4.62513	AT3G05200.1	RING/U-box superfamily protein
Lsat_1_v5_gn_4_86881	-4.60648	AT1G80840.1	WRKY DNA-binding protein 40
Lsat_1_v5_gn_5_86540	-4.59608	AT5G57660.1	CONSTANS-like 5
Lsat_1_v5_gn_5_143260	-4.59405	AT5G12010.1
Lsat_1_v5_gn_6_94020	-4.5924	AT4G16820.1	alpha/beta-Hydrolases superfamily protein
Lsat_1_v5_gn_1_39081	-4.55541	AT1G53885.1	Protein of unknown function (DUF581)
Lsat_1_v5_gn_9_93960	-4.5025	no_hits_found
Lsat_1_v5_gn_5_139440	-4.49262	AT1G19210.1	Integrase-type DNA-binding superfamily protein
Lsat_1_v5_gn_7_17281	-4.48928	AT5G28237.1	Pyridoxal-5'-phosphate-dependent enzyme family protein
Lsat_1_v5_gn_9_53921	-4.38497	AT5G51990.1	C-repeat-binding factor 4
Lsat_1_v5_gn_6_96960	-4.35619	AT4G19950.1
Lsat_1_v5_gn_8_142700	-4.30389	AT4G18250.1	"receptor serine/threonine kinase, putative"
Lsat_1_v5_gn_3_9560	-4.18302	AT1G64160.1	Disease resistance-responsive (dirigent-like protein) family protein
Lsat_1_v5_gn_8_67301	-4.0646	AT4G25810.1	xyloglucan endotransglycosylase 6
Lsat_1_v5_gn_4_165741	-4.06264	AT4G36950.1	mitogen-activated protein kinase kinase kinase 21
Lsat_1_v5_gn_7_28400	-4.04939	AT1G78955.1	camelliol C synthase 1
Lsat_1_v5_gn_6_78520	-4.03578	AT1G32540.1	lsd one like 1
Lsat_1_v5_gn_3_76921	-3.99832	AT3G50970.1	dehydrin family protein
Lsat_1_v5_gn_1_75300	-3.99467	AT2G05620.1	proton gradient regulation 5
Lsat_1_v5_gn_4_92360	-3.98922	AT3G14310.1	pectin methylesterase 3
Lsat_1_v5_gn_3_133981	-3.96257	AT3G12120.1	fatty acid desaturase 2
Lsat_1_v5_gn_8_86961	-3.89892	AT5G56550.1	oxidative stress 3
Lsat_1_v5_gn_7_34620	-3.89697	AT5G12010.1
Lsat_1_v5_gn_5_139841	-3.89326	no_hits_found
Lsat_1_v5_gn_2_128021	-3.87964	AT5G61600.1	ethylene response factor 104
Lsat_1_v5_gn_9_5440	-3.87652	no_hits_found
Lsat_1_v5_gn_5_148120	-3.85419	AT5G58380.1	SOS3-interacting protein 1
Lsat_1_v5_gn_7_47621	-3.84744	AT2G45180.1	Bifunctional inhibitor/lipid-transfer protein/seed storage 2S albumin superfamily protein
Lsat_1_v5_gn_9_111840	-3.84708	AT1G27730.1	salt tolerance zinc finger
Lsat_1_v5_gn_6_40941	-3.83525	AT2G27690.1	"cytochrome P450, family 94, subfamily C, polypeptide 1"
Lsat_1_v5_gn_3_8840	-3.79411	AT4G11280.1	1-aminocyclopropane-1-carboxylic acid (acc) synthase 6
Lsat_1_v5_gn_1_118261	-3.78546	AT3G12320.1
Lsat_1_v5_gn_1_37841	-3.76386	AT1G19180.1	jasmonate-zim-domain protein 1
Lsat_1_v5_gn_4_15421	-3.75764	AT3G03280.1
Lsat_1_v5_gn_9_77320	-3.72078	AT2G32150.1	Haloacid dehalogenase-like hydrolase (HAD) superfamily protein
Lsat_1_v5_gn_8_14940	-3.71265	AT3G55550.1	Concanavalin A-like lectin protein kinase family protein
Lsat_1_v5_gn_4_179880	-3.6957	no_hits_found
Lsat_1_v5_gn_5_47780	-3.65421	AT3G13790.1	Glycosyl hydrolases family 32 protein
Lsat_1_v5_gn_9_104700	-3.65122	AT2G05100.1	photosystem II light harvesting complex gene 2.1
Lsat_1_v5_gn_9_50660	-3.59627	AT4G17500.1	ethylene responsive element binding factor 1
Lsat_1_v5_gn_9_84461	-3.5949	AT5G64120.1	Peroxidase superfamily protein
Lsat_1_v5_gn_4_107140	-3.55603	AT3G47960.1	Major facilitator superfamily protein
Lsat_1_v5_gn_2_133341	-3.49998	AT4G23030.1	MATE efflux family protein
Lsat_1_v5_gn_5_124380	-3.48417	AT2G32970.2
Lsat_1_v5_gn_1_95341	-3.47194	AT1G29930.1	chlorophyll A/B binding protein 1
Lsat_1_v5_gn_8_131900	-3.4649	no_hits_found
Lsat_1_v5_gn_9_23820	-3.45787	AT1G07530.1	SCARECROW-like 14
Lsat_1_v5_gn_8_129040	-3.43384	AT2G17370.1	3-hydroxy-3-methylglutaryl-CoA reductase 2
Lsat_1_v5_gn_4_91521	-3.42761	AT1G74950.1	TIFY domain/Divergent CCT motif family protein
Lsat_1_v5_gn_8_4301	-3.42743	AT5G24660.1	response to low sulfur 2
Lsat_1_v5_gn_1_106760	-3.40741	AT1G51340.2	MATE efflux family protein
Lsat_1_v5_gn_8_103681	-3.40311	AT2G38470.1	WRKY DNA-binding protein 33
Lsat_1_v5_gn_2_2080	-3.37488	AT1G76600.1
Lsat_1_v5_gn_2_118081	-3.357	AT3G55580.1	Regulator of chromosome condensation (RCC1) family protein
Lsat_1_v5_gn_6_38201	-3.34841	AT2G39050.1	hydroxyproline-rich glycoprotein family protein
Lsat_1_v5_gn_7_102800	-3.34182	AT1G78850.1	D-mannose binding lectin protein with Apple-like carbohydrate-binding domain
Lsat_1_v5_gn_5_137041	-3.32328	AT1G19180.1	jasmonate-zim-domain protein 1
Lsat_1_v5_gn_8_67360	-3.31966	AT4G25810.1	xyloglucan endotransglycosylase 6
Lsat_1_v5_gn_1_3180	-3.29035	no_hits_found
Lsat_1_v5_gn_3_14780	-3.27447	AT1G32780.1	GroES-like zinc-binding dehydrogenase family protein
Lsat_1_v5_gn_8_11480	-3.25694	AT5G05270.1	Chalcone-flavanone isomerase family protein
Lsat_1_v5_gn_9_114580	-3.24824	AT1G09970.2	Leucine-rich receptor-like protein kinase family protein
Lsat_1_v5_gn_7_43860	-3.24608	AT5G20230.1	blue-copper-binding protein
Lsat_1_v5_gn_8_75280	-3.20768	AT3G12120.1	fatty acid desaturase 2
Lsat_1_v5_gn_8_4241	-3.16791	no_hits_found
Lsat_1_v5_gn_8_20041	-3.15253	AT4G25030.1
Lsat_1_v5_gn_2_59461	-3.14787	AT2G27500.1	Glycosyl hydrolase superfamily protein
Lsat_1_v5_gn_7_87300	-3.1276	AT1G49670.2	ARP protein (REF)
Lsat_1_v5_gn_6_92541	-3.10808	AT4G17370.1	Oxidoreductase family protein
Lsat_1_v5_gn_5_8960	-3.08667	AT5G48930.1	hydroxycinnamoyl-CoA shikimate/quinate hydroxycinnamoyl transferase
Lsat_1_v5_gn_2_130781	-3.08513	AT1G12630.1	Integrase-type DNA-binding superfamily protein
Lsat_1_v5_gn_4_114161	-3.08469	AT1G74100.1	sulfotransferase 16
Lsat_1_v5_gn_5_182240	-3.06919	AT4G10500.1	2-oxoglutarate (2OG) and Fe(II)-dependent oxygenase superfamily protein
Lsat_1_v5_gn_5_134381	-3.06731	AT5G56550.1	oxidative stress 3
Lsat_1_v5_gn_7_39941	-3.04871	AT1G77200.1	Integrase-type DNA-binding superfamily protein
Lsat_1_v5_gn_2_3421	-3.02597	no_hits_found
Lsat_1_v5_gn_1_24181	-2.99466	AT1G27730.1	salt tolerance zinc finger
Lsat_1_v5_gn_6_5540	-2.99451	AT5G41330.1	BTB/POZ domain with WD40/YVTN repeat-like protein
Lsat_1_v5_gn_8_66120	-2.98637	AT5G43860.1	chlorophyllase 2
Lsat_1_v5_gn_0_37261	-2.9784	AT5G22250.1	"Polynucleotidyl transferase, ribonuclease H-like superfamily protein"
Lsat_1_v5_gn_7_98760	-2.97469	AT5G48290.1	Heavy metal transport/detoxification superfamily protein
Lsat_1_v5_gn_7_102760	-2.95482	AT1G78860.1	D-mannose binding lectin protein with Apple-like carbohydrate-binding domain
Lsat_1_v5_gn_2_96420	-2.95473	AT2G27830.1
Lsat_1_v5_gn_7_21860	-2.95129	AT5G45960.1	GDSL-like Lipase/Acylhydrolase superfamily protein
Lsat_1_v5_gn_9_89920	-2.94728	AT3G27690.1	photosystem II light harvesting complex gene 2.3
Lsat_1_v5_gn_2_2021	-2.94654	AT1G21010.1
Lsat_1_v5_gn_6_81041	-2.92687	AT1G21910.1	Integrase-type DNA-binding superfamily protein
Lsat_1_v5_gn_7_100961	-2.90788	AT1G30040.1	gibberellin 2-oxidase
Lsat_1_v5_gn_2_124860	-2.90769	AT5G05600.1	2-oxoglutarate (2OG) and Fe(II)-dependent oxygenase superfamily protein
Lsat_1_v5_gn_4_87261	-2.90397	AT5G25110.1	CBL-interacting protein kinase 25
Lsat_1_v5_gn_8_143701	-2.89026	AT3G25810.1	Terpenoid cyclases/Protein prenyltransferases superfamily protein
Lsat_1_v5_gn_4_91001	-2.88498	AT3G14200.1	Chaperone DnaJ-domain superfamily protein
Lsat_1_v5_gn_8_36361	-2.87139	AT5G37490.1	ARM repeat superfamily protein
Lsat_1_v5_gn_2_121480	-2.86102	AT3G61430.1	plasma membrane intrinsic protein 1A
Lsat_1_v5_gn_6_101180	-2.85746	AT1G43650.1	nodulin MtN21 /EamA-like transporter family protein
Lsat_1_v5_gn_4_152320	-2.85009	AT4G36220.1	ferulic acid 5-hydroxylase 1
Lsat_1_v5_gn_7_21481	-2.848	AT4G32480.1	Protein of unknown function (DUF506)
Lsat_1_v5_gn_4_37761	-2.84582	AT1G07650.2	Leucine-rich repeat transmembrane protein kinase
Lsat_1_v5_gn_7_20660	-2.83503	AT4G21445.1
Lsat_1_v5_gn_5_154760	-2.83498	AT2G37970.1	SOUL heme-binding family protein
Lsat_1_v5_gn_3_69661	-2.83337	AT5G36970.1	NDR1/HIN1-like 25
Lsat_1_v5_gn_6_25481	-2.83036	AT5G19440.1	NAD(P)-binding Rossmann-fold superfamily protein
Lsat_1_v5_gn_6_78761	-2.82198	AT3G16720.1	TOXICOS EN LEVADURA 2
Lsat_1_v5_gn_8_119060	-2.8177	no_hits_found
Lsat_1_v5_gn_4_31120	-2.80822	AT5G16080.1	carboxyesterase 17
Lsat_1_v5_gn_9_122380	-2.80796	no_hits_found
Lsat_1_v5_gn_4_13841	-2.80752	AT1G70890.1	MLP-like protein 43
Lsat_1_v5_gn_4_124900	-2.79824	AT3G63470.1	serine carboxypeptidase-like 40
Lsat_1_v5_gn_8_160401	-2.79804	AT1G78990.1	HXXXD-type acyl-transferase family protein
Lsat_1_v5_gn_5_30860	-2.79631	AT4G10720.1	Ankyrin repeat family protein
Lsat_1_v5_gn_8_133141	-2.7753	AT4G03510.1	RING membrane-anchor 1
Lsat_1_v5_gn_4_170740	-2.77122	AT1G61680.1	terpene synthase 14
Lsat_1_v5_gn_1_7361	-2.7694	AT1G78780.2	pathogenesis-related family protein
Lsat_1_v5_gn_2_15441	-2.76425	AT1G64780.1	ammonium transporter 1;2
Lsat_1_v5_gn_8_159821	-2.76118	AT1G60190.1	ARM repeat superfamily protein
Lsat_1_v5_gn_3_20400	-2.74795	AT5G45340.1	"cytochrome P450, family 707, subfamily A, polypeptide 3"
Lsat_1_v5_gn_1_58201	-2.74786	AT2G35930.1	plant U-box 23
Lsat_1_v5_gn_2_48320	-2.73633	AT1G60710.1	NAD(P)-linked oxidoreductase superfamily protein
Lsat_1_v5_gn_4_110001	-2.7353	AT5G61270.1	phytochrome-interacting factor7
Lsat_1_v5_gn_3_84840	-2.73482	AT5G65730.1	xyloglucan endotransglucosylase/hydrolase 6
Lsat_1_v5_gn_7_107421	-2.72099	AT4G27280.1	Calcium-binding EF-hand family protein
Lsat_1_v5_gn_8_50900	-2.7205	AT1G14150.1	PsbQ-like 2
Lsat_1_v5_gn_8_75581	-2.71604	AT5G39000.1	Malectin/receptor-like protein kinase family protein
Lsat_1_v5_gn_9_50700	-2.70779	AT5G51190.1	Integrase-type DNA-binding superfamily protein
Lsat_1_v5_gn_9_20480	-2.67222	AT3G45640.1	mitogen-activated protein kinase 3
Lsat_1_v5_gn_6_92761	-2.67011	AT5G47230.1	ethylene responsive element binding factor 5
Lsat_1_v5_gn_6_49500	-2.66677	AT3G45140.1	lipoxygenase 2
Lsat_1_v5_gn_4_60721	-2.66406	AT3G21690.1	MATE efflux family protein
Lsat_1_v5_gn_1_127780	-2.65839	AT4G27450.1	Aluminium induced protein with YGL and LRDR motifs
Lsat_1_v5_gn_4_47301	-2.6482	AT1G29670.1	GDSL-like Lipase/Acylhydrolase superfamily protein
Lsat_1_v5_gn_2_39521	-2.64572	AT1G03495.1	HXXXD-type acyl-transferase family protein
Lsat_1_v5_gn_8_85820	-2.64087	AT1G19180.1	jasmonate-zim-domain protein 1
Lsat_1_v5_gn_3_82260	-2.63828	AT1G56650.1	production of anthocyanin pigment 1
Lsat_1_v5_gn_4_17621	-2.63576	AT3G25900.1	Homocysteine S-methyltransferase family protein
Lsat_1_v5_gn_5_118500	-2.63265	AT3G18830.1	polyol/monosaccharide transporter 5
Lsat_1_v5_gn_9_23900	-2.63194	AT1G02850.4	beta glucosidase 11
Lsat_1_v5_gn_9_60020	-2.62935	AT5G05250.1
Lsat_1_v5_gn_5_18140	-2.62621	AT3G48090.1	alpha/beta-Hydrolases superfamily protein
Lsat_1_v5_gn_2_116501	-2.62213	AT2G39570.1	ACT domain-containing protein
Lsat_1_v5_gn_8_110900	-2.5913	AT2G38300.1	myb-like HTH transcriptional regulator family protein
Lsat_1_v5_gn_2_115441	-2.58161	AT5G02810.1	pseudo-response regulator 7
Lsat_1_v5_gn_5_74361	-2.57887	no_hits_found
Lsat_1_v5_gn_5_134160	-2.55861	AT1G51760.1	peptidase M20/M25/M40 family protein
Lsat_1_v5_gn_5_149301	-2.55189	AT5G01650.2	Tautomerase/MIF superfamily protein
Lsat_1_v5_gn_3_121560	-2.53327	AT1G06620.1	2-oxoglutarate (2OG) and Fe(II)-dependent oxygenase superfamily protein
Lsat_1_v5_gn_0_5501	-2.53104	AT5G54470.1	B-box type zinc finger family protein
Lsat_1_v5_gn_1_42601	-2.49391	AT3G46290.1	hercules receptor kinase 1
Lsat_1_v5_gn_5_160240	-2.48367	AT5G07010.1	sulfotransferase 2A
Lsat_1_v5_gn_3_38341	-2.48125	AT1G70840.1	MLP-like protein 31
Lsat_1_v5_gn_8_150280	-2.47988	AT3G62870.1	Ribosomal protein L7Ae/L30e/S12e/Gadd45 family protein
Lsat_1_v5_gn_2_62600	-2.4728	AT1G16130.1	wall associated kinase-like 2
Lsat_1_v5_gn_8_142680	-2.47038	no_hits_found
Lsat_1_v5_gn_6_82640	-2.46758	AT5G49330.1	myb domain protein 111
Lsat_1_v5_gn_0_45961	-2.45985	AT1G14860.1	nudix hydrolase homolog 18
Lsat_1_v5_gn_2_19861	-2.4586	AT2G36690.1	2-oxoglutarate (2OG) and Fe(II)-dependent oxygenase superfamily protein
Lsat_1_v5_gn_5_101580	-2.44892	no_hits_found
Lsat_1_v5_gn_9_105520	-2.44496	no_hits_found
Lsat_1_v5_gn_9_42481	-2.43976	AT1G22750.4
Lsat_1_v5_gn_3_29480	-2.42453	AT1G13440.1	glyceraldehyde-3-phosphate dehydrogenase C2
Lsat_1_v5_gn_8_115061	-2.42021	AT3G51440.1	Calcium-dependent phosphotriesterase superfamily protein
Lsat_1_v5_gn_6_2881	-2.41095	no_hits_found
Lsat_1_v5_gn_9_104780	-2.40688	AT2G05100.1	photosystem II light harvesting complex gene 2.1
Lsat_1_v5_gn_9_85240	-2.40534	AT5G64120.1	Peroxidase superfamily protein
Lsat_1_v5_gn_2_88380	-2.39106	AT5G39660.1	cycling DOF factor 2
Lsat_1_v5_gn_9_114720	-2.37487	AT4G25470.1	C-repeat/DRE binding factor 2
Lsat_1_v5_gn_3_12421	-2.37142	AT5G49330.1	myb domain protein 111
Lsat_1_v5_gn_8_142920	-2.37062	AT3G18280.1	Bifunctional inhibitor/lipid-transfer protein/seed storage 2S albumin superfamily protein
Lsat_1_v5_gn_3_5261	-2.36406	AT4G22810.1	Predicted AT-hook DNA-binding family protein
Lsat_1_v5_gn_2_127301	-2.36367	AT1G28710.1	Nucleotide-diphospho-sugar transferase family protein
Lsat_1_v5_gn_7_91420	-2.36143	AT4G26890.1	mitogen-activated protein kinase kinase kinase 16
Lsat_1_v5_gn_1_2860	-2.3501	no_hits_found
Lsat_1_v5_gn_2_72981	-2.33881	AT1G76520.1	Auxin efflux carrier family protein
Lsat_1_v5_gn_9_104661	-2.33131	AT2G05100.1	photosystem II light harvesting complex gene 2.1
Lsat_1_v5_gn_6_6980	-2.32241	AT2G17650.1	AMP-dependent synthetase and ligase family protein
Lsat_1_v5_gn_2_12921	-2.31279	AT4G36040.1	Chaperone DnaJ-domain superfamily protein
Lsat_1_v5_gn_2_23920	-2.31181	AT2G36640.1	embryonic cell protein 63
Lsat_1_v5_gn_8_132101	-2.31143	AT2G20880.1	Integrase-type DNA-binding superfamily protein
Lsat_1_v5_gn_8_135220	-2.30752	AT5G44210.1	erf domain protein 9
Lsat_1_v5_gn_8_74461	-2.29662	AT3G12120.1	fatty acid desaturase 2
Lsat_1_v5_gn_3_64960	-2.2907	AT1G35710.1	Protein kinase family protein with leucine-rich repeat domain
Lsat_1_v5_gn_4_23340	-2.28933	AT1G73260.1	kunitz trypsin inhibitor 1
Lsat_1_v5_gn_3_68900	-2.2883	no_hits_found
Lsat_1_v5_gn_5_153560	-2.28658	AT2G38640.1	Protein of unknown function (DUF567)
Lsat_1_v5_gn_2_49561	-2.28035	AT1G60710.1	NAD(P)-linked oxidoreductase superfamily protein
Lsat_1_v5_gn_5_95680	-2.27475	AT3G15730.1	phospholipase D alpha 1
Lsat_1_v5_gn_5_142161	-2.27439	AT5G39000.1	Malectin/receptor-like protein kinase family protein
Lsat_1_v5_gn_1_77880	-2.2696	AT1G06040.1	B-box zinc finger family protein
Lsat_1_v5_gn_9_20320	-2.26266	AT5G23960.1	terpene synthase 21
Lsat_1_v5_gn_9_35821	-2.26229	AT2G38060.1	phosphate transporter 4;2
Lsat_1_v5_gn_8_118500	-2.2589	AT3G08860.1	PYRIMIDINE 4
Lsat_1_v5_gn_6_7120	-2.24707	AT1G63100.1	GRAS family transcription factor
Lsat_1_v5_gn_6_85540	-2.2441	AT3G59140.1	multidrug resistance-associated protein 14
Lsat_1_v5_gn_4_126721	-2.24194	AT5G67060.1	basic helix-loop-helix (bHLH) DNA-binding superfamily protein
Lsat_1_v5_gn_8_106740	-2.23763	AT1G37130.1	nitrate reductase 2
Lsat_1_v5_gn_8_160521	-2.23321	AT1G51760.1	peptidase M20/M25/M40 family protein
Lsat_1_v5_gn_7_77861	-2.23161	AT2G02850.1	plantacyanin
Lsat_1_v5_gn_1_19141	-2.21779	AT4G31940.1	"cytochrome P450, family 82, subfamily C, polypeptide 4"
Lsat_1_v5_gn_2_5961	-2.21628	no_hits_found
Lsat_1_v5_gn_5_148441	-2.21109	AT5G26230.1
Lsat_1_v5_gn_8_148521	-2.21006	AT1G76650.1	calmodulin-like 38
Lsat_1_v5_gn_7_99560	-2.20988	AT1G53700.1	WAG 1
Lsat_1_v5_gn_2_59820	-2.20708	AT4G20260.4	plasma-membrane associated cation-binding protein 1
Lsat_1_v5_gn_1_112681	-2.19956	AT5G45670.1	GDSL-like Lipase/Acylhydrolase superfamily protein
Lsat_1_v5_gn_2_111800	-2.19875	no_hits_found
Lsat_1_v5_gn_2_116340	-2.19758	AT5G04530.1	3-ketoacyl-CoA synthase 19
Lsat_1_v5_gn_8_10740	-2.1971	AT5G51100.1	Fe superoxide dismutase 2
Lsat_1_v5_gn_3_2981	-2.18407	AT4G12330.1	"cytochrome P450, family 706, subfamily A, polypeptide 7"
Lsat_1_v5_gn_3_3061	-2.18195	AT1G12240.1	Glycosyl hydrolases family 32 protein
Lsat_1_v5_gn_4_105781	-2.17981	AT1G80160.1	Lactoylglutathione lyase / glyoxalase I family protein
Lsat_1_v5_gn_8_42680	-2.17575	AT5G17350.1
Lsat_1_v5_gn_3_139900	-2.1751	AT5G53130.1	cyclic nucleotide gated channel 1
Lsat_1_v5_gn_5_149441	-2.16166	no_hits_found
Lsat_1_v5_gn_8_45681	-2.1555	AT1G48480.1	receptor-like kinase 1
Lsat_1_v5_gn_3_139241	-2.15535	AT2G46400.1	WRKY DNA-binding protein 46
Lsat_1_v5_gn_9_55680	-2.15524	AT3G48990.1	AMP-dependent synthetase and ligase family protein
Lsat_1_v5_gn_9_97280	-2.1503	AT4G22880.1	leucoanthocyanidin dioxygenase
Lsat_1_v5_gn_5_164281	-2.14964	AT5G06800.1	myb-like HTH transcriptional regulator family protein
Lsat_1_v5_gn_8_104201	-2.14587	AT5G25770.3	alpha/beta-Hydrolases superfamily protein
Lsat_1_v5_gn_2_5341	-2.13865	AT3G26040.1	HXXXD-type acyl-transferase family protein
Lsat_1_v5_gn_5_26160	-2.13608	AT4G31500.1	"cytochrome P450, family 83, subfamily B, polypeptide 1"
Lsat_1_v5_gn_3_98961	-2.12304	AT3G01170.1	Ribosomal protein L34e superfamily protein
Lsat_1_v5_gn_2_69560	-2.12066	AT4G37990.1	elicitor-activated gene 3-2
Lsat_1_v5_gn_4_1720	-2.11942	AT1G28190.1
Lsat_1_v5_gn_2_102941	-2.11461	AT1G29930.1	chlorophyll A/B binding protein 1
Lsat_1_v5_gn_4_175720	-2.11205	AT2G23790.1	Protein of unknown function (DUF607)
Lsat_1_v5_gn_8_39080	-2.11145	AT1G68570.1	Major facilitator superfamily protein
Lsat_1_v5_gn_8_121820	-2.10755	AT3G45970.1	expansin-like A1
Lsat_1_v5_gn_2_86940	-2.10476	AT3G50440.1	methyl esterase 10
Lsat_1_v5_gn_1_28600	-2.10336	AT2G31880.1	Leucine-rich repeat protein kinase family protein
Lsat_1_v5_gn_8_100400	-2.09568	AT2G36430.1	Plant protein of unknown function (DUF247)
Lsat_1_v5_gn_8_134900	-2.09043	no_hits_found
Lsat_1_v5_gn_5_180120	-2.09001	AT2G20320.1	DENN (AEX-3) domain-containing protein
Lsat_1_v5_gn_3_32080	-2.08135	AT5G13330.1	related to AP2 6l
Lsat_1_v5_gn_6_101321	-2.07624	AT1G19440.1	3-ketoacyl-CoA synthase 4
Lsat_1_v5_gn_1_17221	-2.07443	AT1G75450.1	cytokinin oxidase 5
Lsat_1_v5_gn_5_110661	-2.06376	AT5G64510.1
Lsat_1_v5_gn_2_117100	-2.06002	AT3G53980.1	Bifunctional inhibitor/lipid-transfer protein/seed storage 2S albumin superfamily protein
Lsat_1_v5_gn_3_82160	-2.05763	AT1G66390.1	myb domain protein 90
Lsat_1_v5_gn_3_14441	-2.05732	AT3G61890.1	homeobox 12
Lsat_1_v5_gn_9_59600	-2.05498	AT1G62660.1	Glycosyl hydrolases family 32 protein
Lsat_1_v5_gn_2_79600	-2.05385	AT5G38420.1	Ribulose bisphosphate carboxylase (small chain) family protein
Lsat_1_v5_gn_1_7760	-2.05342	AT5G20240.1	K-box region and MADS-box transcription factor family protein
Lsat_1_v5_gn_8_94000	-2.05211	AT1G80510.1	Transmembrane amino acid transporter family protein
Lsat_1_v5_gn_4_86400	-2.05056	AT4G36950.1	mitogen-activated protein kinase kinase kinase 21
Lsat_1_v5_gn_5_14040	-2.05023	AT3G48270.1	"cytochrome P450, family 71, subfamily A, polypeptide 26"
Lsat_1_v5_gn_5_168241	-2.04718	AT5G38010.1	UDP-Glycosyltransferase superfamily protein
Lsat_1_v5_gn_3_34120	-2.04055	AT1G30700.1	FAD-binding Berberine family protein
Lsat_1_v5_gn_4_54301	-2.02946	no_hits_found
Lsat_1_v5_gn_2_126980	-2.02818	AT4G17500.1	ethylene responsive element binding factor 1
Lsat_1_v5_gn_6_18640	-2.02453	no_hits_found
Lsat_1_v5_gn_5_117861	-2.02395	AT4G39250.1	RAD-like 1
Lsat_1_v5_gn_6_97000	-2.02017	AT4G19950.1
Lsat_1_v5_gn_4_59280	-2.01975	AT1G62250.1
Lsat_1_v5_gn_2_76880	-2.01939	AT5G13930.1	Chalcone and stilbene synthase family protein
Lsat_1_v5_gn_2_130641	-2.01518	AT5G51990.1	C-repeat-binding factor 4
Lsat_1_v5_gn_7_75940	-2.00795	AT1G15380.1	Lactoylglutathione lyase / glyoxalase I family protein
Lsat_1_v5_gn_9_19140	-2.00371	AT1G07110.1	"fructose-2,6-bisphosphatase"
Lsat_1_v5_gn_1_56381	-1.99837	AT3G11930.3	Adenine nucleotide alpha hydrolases-like superfamily protein
Lsat_1_v5_gn_2_103120	-1.99635	AT3G10520.1	haemoglobin 2
Lsat_1_v5_gn_4_47621	-1.98511	AT1G29670.1	GDSL-like Lipase/Acylhydrolase superfamily protein
Lsat_1_v5_gn_4_152421	-1.98014	AT2G23260.1	UDP-glucosyl transferase 84B1
Lsat_1_v5_gn_5_118320	-1.97283	no_hits_found
Lsat_1_v5_gn_6_79601	-1.96782	AT4G17900.1	PLATZ transcription factor family protein
Lsat_1_v5_gn_4_185980	-1.96474	AT5G41120.1	Esterase/lipase/thioesterase family protein
Lsat_1_v5_gn_5_84981	-1.96436	AT5G65940.1	beta-hydroxyisobutyryl-CoA hydrolase 1
Lsat_1_v5_gn_8_22181	-1.96226	AT3G23880.1	F-box and associated interaction domains-containing protein
Lsat_1_v5_gn_9_50321	-1.95961	AT2G46650.1	cytochrome B5 isoform C
Lsat_1_v5_gn_8_116340	-1.95461	AT5G23960.1	terpene synthase 21
Lsat_1_v5_gn_6_32141	-1.9491	AT3G25830.1	"terpene synthase-like sequence-1,8-cineole"
Lsat_1_v5_gn_7_10141	-1.94652	AT4G00050.1	basic helix-loop-helix (bHLH) DNA-binding superfamily protein
Lsat_1_v5_gn_4_74461	-1.94557	AT4G39830.1	Cupredoxin superfamily protein
Lsat_1_v5_gn_9_72100	-1.94431	AT5G64260.1	EXORDIUM like 2
Lsat_1_v5_gn_8_4320	-1.94386	AT5G54160.1	O-methyltransferase 1
Lsat_1_v5_gn_7_16240	-1.94106	AT4G04610.1	APS reductase 1
Lsat_1_v5_gn_3_36200	-1.94017	AT2G43020.1	polyamine oxidase 2
Lsat_1_v5_gn_4_131820	-1.9343	AT4G10340.1	light harvesting complex of photosystem II 5
Lsat_1_v5_gn_2_86121	-1.93365	AT3G02380.1	CONSTANS-like 2
Lsat_1_v5_gn_4_115141	-1.93317	AT3G26330.1	"cytochrome P450, family 71, subfamily B, polypeptide 37"
Lsat_1_v5_gn_4_99780	-1.93206	AT1G15210.1	pleiotropic drug resistance 7
Lsat_1_v5_gn_7_39881	-1.93087	AT5G11590.1	Integrase-type DNA-binding superfamily protein
Lsat_1_v5_gn_4_75941	-1.92894	AT3G48270.1	"cytochrome P450, family 71, subfamily A, polypeptide 26"
Lsat_1_v5_gn_1_105461	-1.92422	AT3G48700.1	carboxyesterase 13
Lsat_1_v5_gn_9_28921	-1.9199	AT3G57450.1
Lsat_1_v5_gn_9_98081	-1.91977	AT3G15354.1	SPA1-related 3
Lsat_1_v5_gn_4_180801	-1.91531	AT3G28340.1	galacturonosyltransferase-like 10
Lsat_1_v5_gn_1_71681	-1.90176	AT2G31560.1	Protein of unknown function (DUF1685)
Lsat_1_v5_gn_1_89681	-1.89608	AT1G22380.1	UDP-glucosyl transferase 85A3
Lsat_1_v5_gn_8_133061	-1.89124	AT4G03510.1	RING membrane-anchor 1
Lsat_1_v5_gn_4_64461	-1.88748	AT3G15210.1	ethylene responsive element binding factor 4
Lsat_1_v5_gn_4_175820	-1.88632	AT5G15870.1	glycosyl hydrolase family 81 protein
Lsat_1_v5_gn_0_8660	-1.88236	AT1G30700.1	FAD-binding Berberine family protein
Lsat_1_v5_gn_9_66461	-1.88075	AT3G55240.1	Plant protein 1589 of unknown function
Lsat_1_v5_gn_3_12921	-1.87858	AT4G24000.1	cellulose synthase like G2
Lsat_1_v5_gn_8_116421	-1.87831	AT5G23960.1	terpene synthase 21
Lsat_1_v5_gn_8_83441	-1.87578	AT3G09270.1	glutathione S-transferase TAU 8
Lsat_1_v5_gn_5_121081	-1.86679	AT1G78370.1	glutathione S-transferase TAU 20
Lsat_1_v5_gn_6_101900	-1.86674	AT1G71695.1	Peroxidase superfamily protein
Lsat_1_v5_gn_3_40540	-1.86648	no_hits_found
Lsat_1_v5_gn_6_401	-1.86424	no_hits_found
Lsat_1_v5_gn_8_90301	-1.86133	AT3G04290.1	Li-tolerant lipase 1
Lsat_1_v5_gn_4_176860	-1.8609	AT1G01720.1	NAC (No Apical Meristem) domain transcriptional regulator superfamily protein
Lsat_1_v5_gn_7_83280	-1.86039	no_hits_found
Lsat_1_v5_gn_4_40881	-1.85883	no_hits_found
Lsat_1_v5_gn_5_167281	-1.85379	AT5G59730.1	exocyst subunit exo70 family protein H7
Lsat_1_v5_gn_1_52821	-1.85257	AT5G03320.1	Protein kinase superfamily protein
Lsat_1_v5_gn_2_136261	-1.85174	AT5G53050.2	alpha/beta-Hydrolases superfamily protein
Lsat_1_v5_gn_4_68580	-1.84825	AT4G28240.1	Wound-responsive family protein
Lsat_1_v5_gn_4_74680	-1.84576	no_hits_found
Lsat_1_v5_gn_3_41740	-1.84122	AT4G27310.1	B-box type zinc finger family protein
Lsat_1_v5_gn_6_24241	-1.84109	AT3G48410.1	alpha/beta-Hydrolases superfamily protein
Lsat_1_v5_gn_3_8260	-1.83842	AT3G61220.2	NAD(P)-binding Rossmann-fold superfamily protein
Lsat_1_v5_gn_1_19541	-1.83831	AT4G19390.1	Uncharacterised protein family (UPF0114)
Lsat_1_v5_gn_1_124861	-1.83398	no_hits_found
Lsat_1_v5_gn_9_37021	-1.83272	AT5G03570.1	iron regulated 2
Lsat_1_v5_gn_7_10081	-1.82781	AT2G45080.1	cyclin p3;1
Lsat_1_v5_gn_9_28941	-1.82452	AT3G57450.1
Lsat_1_v5_gn_2_118741	-1.8239	AT2G39730.1	rubisco activase
Lsat_1_v5_gn_8_38921	-1.81992	AT1G13340.1	Regulator of Vps4 activity in the MVB pathway protein
Lsat_1_v5_gn_5_96340	-1.81879	AT5G20230.1	blue-copper-binding protein
Lsat_1_v5_gn_3_125500	-1.81553	AT1G04280.1	P-loop containing nucleoside triphosphate hydrolases superfamily protein
Lsat_1_v5_gn_8_53121	-1.8094	AT1G14280.1	phytochrome kinase substrate 2
Lsat_1_v5_gn_9_67821	-1.80878	AT4G34050.1	S-adenosyl-L-methionine-dependent methyltransferases superfamily protein
Lsat_1_v5_gn_2_79501	-1.80598	AT5G38420.1	Ribulose bisphosphate carboxylase (small chain) family protein
Lsat_1_v5_gn_8_98481	-1.80328	AT4G12800.1	photosystem I subunit l
Lsat_1_v5_gn_5_185920	-1.80152	no_hits_found
Lsat_1_v5_gn_2_100100	-1.79615	AT5G60680.1	"Protein of unknown function, DUF584"
Lsat_1_v5_gn_2_79581	-1.79324	AT5G38420.1	Ribulose bisphosphate carboxylase (small chain) family protein
Lsat_1_v5_gn_2_85000	-1.79217	AT4G34050.1	S-adenosyl-L-methionine-dependent methyltransferases superfamily protein
Lsat_1_v5_gn_4_37780	-1.79192	AT1G07650.2	Leucine-rich repeat transmembrane protein kinase
Lsat_1_v5_gn_2_57021	-1.78523	AT2G23200.1	Protein kinase superfamily protein
Lsat_1_v5_gn_6_97361	-1.78364	AT1G31130.1
Lsat_1_v5_gn_5_123420	-1.78325	AT2G32950.1	Transducin/WD40 repeat-like superfamily protein
Lsat_1_v5_gn_2_44980	-1.78195	AT1G04880.1	HMG (high mobility group) box protein with ARID/BRIGHT DNA-binding domain
Lsat_1_v5_gn_2_117121	-1.78188	AT3G55646.1
Lsat_1_v5_gn_9_67881	-1.76323	AT4G34050.1	S-adenosyl-L-methionine-dependent methyltransferases superfamily protein
Lsat_1_v5_gn_3_123820	-1.7553	AT2G26640.1	3-ketoacyl-CoA synthase 11
Lsat_1_v5_gn_6_98801	-1.75054	AT5G42120.1	Concanavalin A-like lectin protein kinase family protein
Lsat_1_v5_gn_4_181061	-1.7482	AT5G14930.2	senescence-associated gene 101
Lsat_1_v5_gn_5_60480	-1.746	AT5G24810.2	ABC1 family protein
Lsat_1_v5_gn_8_26560	-1.74146	AT1G76350.1	Plant regulator RWP-RK family protein
Lsat_1_v5_gn_4_92641	-1.73412	AT1G17400.1
Lsat_1_v5_gn_9_42181	-1.7326	AT1G22770.1	gigantea protein (GI)
Lsat_1_v5_gn_3_97601	-1.73209	AT1G13740.1	ABI five binding protein 2
Lsat_1_v5_gn_8_101320	-1.72646	AT5G23950.1	Calcium-dependent lipid-binding (CaLB domain) family protein
Lsat_1_v5_gn_2_116461	-1.72625	AT5G04530.1	3-ketoacyl-CoA synthase 19
Lsat_1_v5_gn_5_48061	-1.72046	AT1G55120.1	beta-fructofuranosidase 5
Lsat_1_v5_gn_9_90481	-1.719	AT1G49320.1	unknown seed protein like 1
Lsat_1_v5_gn_8_66661	-1.71499	AT4G25760.1	glutamine dumper 2
Lsat_1_v5_gn_8_78141	-1.71019	AT5G02500.1	heat shock cognate protein 70-1
Lsat_1_v5_gn_4_158301	-1.70987	AT3G49700.1	1-aminocyclopropane-1-carboxylate synthase 9
Lsat_1_v5_gn_9_86300	-1.70906	AT1G55020.1	lipoxygenase 1
Lsat_1_v5_gn_2_39381	-1.70609	AT1G03495.1	HXXXD-type acyl-transferase family protein
Lsat_1_v5_gn_8_11721	-1.7055	AT2G40140.1	zinc finger (CCCH-type) family protein
Lsat_1_v5_gn_3_117261	-1.70472	AT3G11590.1
Lsat_1_v5_gn_7_29201	-1.70407	AT1G30370.1	alpha/beta-Hydrolases superfamily protein
Lsat_1_v5_gn_8_33620	-1.69954	AT5G37310.1	Endomembrane protein 70 protein family
Lsat_1_v5_gn_7_27621	-1.69173	AT1G30260.1
Lsat_1_v5_gn_5_148001	-1.69101	no_hits_found
Lsat_1_v5_gn_7_85020	-1.69071	no_hits_found
Lsat_1_v5_gn_6_5500	-1.68764	AT5G52430.1	hydroxyproline-rich glycoprotein family protein
Lsat_1_v5_gn_1_52921	-1.6854	AT5G03320.1	Protein kinase superfamily protein
Lsat_1_v5_gn_7_106541	-1.6838	AT5G54270.1	light-harvesting chlorophyll B-binding protein 3
Lsat_1_v5_gn_6_42540	-1.68359	AT2G34930.1	disease resistance family protein / LRR family protein
Lsat_1_v5_gn_1_17440	-1.68324	no_hits_found
Lsat_1_v5_gn_8_41240	-1.67801	AT1G77420.1	alpha/beta-Hydrolases superfamily protein
Lsat_1_v5_gn_8_110081	-1.67652	AT5G19120.1	Eukaryotic aspartyl protease family protein
Lsat_1_v5_gn_5_91960	-1.67636	AT3G07490.1	ARF-GAP domain 11
Lsat_1_v5_gn_8_64381	-1.67563	AT4G30410.2	sequence-specific DNA binding transcription factors
Lsat_1_v5_gn_4_184641	-1.67177	AT5G14360.1	Ubiquitin-like superfamily protein
Lsat_1_v5_gn_8_45621	-1.66581	AT3G17860.1	jasmonate-zim-domain protein 3
Lsat_1_v5_gn_7_23361	-1.66361	AT1G28580.1	GDSL-like Lipase/Acylhydrolase superfamily protein
Lsat_1_v5_gn_4_39200	-1.66195	AT1G02205.3	Fatty acid hydroxylase superfamily
Lsat_1_v5_gn_7_6461	-1.66097	AT2G45570.1	"cytochrome P450, family 76, subfamily C, polypeptide 2"
Lsat_1_v5_gn_6_31000	-1.66002	AT2G37040.1	PHE ammonia lyase 1
Lsat_1_v5_gn_3_60021	-1.65876	AT1G13250.1	galacturonosyltransferase-like 3
Lsat_1_v5_gn_5_170380	-1.65794	AT1G13790.1	XH/XS domain-containing protein
Lsat_1_v5_gn_7_81800	-1.65475	AT5G64260.1	EXORDIUM like 2
Lsat_1_v5_gn_9_96680	-1.65168	AT4G21700.1	Protein of unknown function (DUF2921)
Lsat_1_v5_gn_8_50060	-1.65162	AT5G36930.2	Disease resistance protein (TIR-NBS-LRR class) family
Lsat_1_v5_gn_4_62200	-1.64682	AT5G55340.1	MBOAT (membrane bound O-acyl transferase) family protein
Lsat_1_v5_gn_2_92861	-1.64652	AT5G14940.1	Major facilitator superfamily protein
Lsat_1_v5_gn_9_95381	-1.64184	AT4G27280.1	Calcium-binding EF-hand family protein
Lsat_1_v5_gn_7_2441	-1.64183	AT4G27250.1	NAD(P)-binding Rossmann-fold superfamily protein
Lsat_1_v5_gn_3_101901	-1.63955	AT1G01720.1	NAC (No Apical Meristem) domain transcriptional regulator superfamily protein
Lsat_1_v5_gn_4_182521	-1.63732	AT3G01500.2	carbonic anhydrase 1
Lsat_1_v5_gn_9_58061	-1.63673	AT5G53120.6	spermidine synthase 3
Lsat_1_v5_gn_4_33781	-1.63466	AT1G01260.1	basic helix-loop-helix (bHLH) DNA-binding superfamily protein
Lsat_1_v5_gn_9_54581	-1.63169	AT4G25480.1	dehydration response element B1A
Lsat_1_v5_gn_2_16121	-1.62749	AT2G02240.1	F-box family protein
Lsat_1_v5_gn_4_143260	-1.62725	AT1G78290.2	Protein kinase superfamily protein
Lsat_1_v5_gn_2_45920	-1.62477	AT3G23730.1	xyloglucan endotransglucosylase/hydrolase 16
Lsat_1_v5_gn_2_73601	-1.62313	AT4G35470.1	plant intracellular ras group-related LRR 4
Lsat_1_v5_gn_5_8421	-1.623	AT4G27450.1	Aluminium induced protein with YGL and LRDR motifs
Lsat_1_v5_gn_7_84860	-1.6177	AT3G12203.1	serine carboxypeptidase-like 17
Lsat_1_v5_gn_1_125781	-1.6153	AT4G27450.1	Aluminium induced protein with YGL and LRDR motifs
Lsat_1_v5_gn_9_46540	-1.61469	no_hits_found
Lsat_1_v5_gn_7_48761	-1.61363	AT2G24270.4	aldehyde dehydrogenase 11A3
Lsat_1_v5_gn_1_39541	-1.61346	no_hits_found
Lsat_1_v5_gn_6_12501	-1.6085	AT5G53110.1	RING/U-box superfamily protein
Lsat_1_v5_gn_4_28880	-1.6062	AT1G29930.1	chlorophyll A/B binding protein 1
Lsat_1_v5_gn_9_111260	-1.60521	AT5G67300.1	myb domain protein r1
Lsat_1_v5_gn_4_99521	-1.60464	AT1G59870.1	ABC-2 and Plant PDR ABC-type transporter family protein
Lsat_1_v5_gn_5_9460	-1.60408	AT5G47910.1	respiratory burst oxidase homologue D
Lsat_1_v5_gn_7_113461	-1.6038	AT5G55410.2	Bifunctional inhibitor/lipid-transfer protein/seed storage 2S albumin superfamily protein
Lsat_1_v5_gn_5_185960	-1.60146	no_hits_found
Lsat_1_v5_gn_1_95920	-1.60125	AT2G03770.1	P-loop containing nucleoside triphosphate hydrolases superfamily protein
Lsat_1_v5_gn_4_59441	-1.60057	AT3G21690.1	MATE efflux family protein
Lsat_1_v5_gn_5_139561	-1.59861	AT1G19180.1	jasmonate-zim-domain protein 1
Lsat_1_v5_gn_3_88960	-1.59358	AT4G37260.1	myb domain protein 73
Lsat_1_v5_gn_8_37500	-1.59281	AT3G25670.1	Leucine-rich repeat (LRR) family protein
Lsat_1_v5_gn_8_122140	-1.59135	AT4G35160.1	O-methyltransferase family protein
Lsat_1_v5_gn_8_133781	-1.59134	AT2G20610.1	Tyrosine transaminase family protein
Lsat_1_v5_gn_3_43821	-1.59049	AT1G05260.1	Peroxidase superfamily protein
Lsat_1_v5_gn_4_26000	-1.58792	AT4G35160.1	O-methyltransferase family protein
Lsat_1_v5_gn_8_110421	-1.58133	AT3G51550.1	Malectin/receptor-like protein kinase family protein
Lsat_1_v5_gn_3_34461	-1.58005	AT5G23350.1	GRAM domain-containing protein / ABA-responsive protein-related
Lsat_1_v5_gn_6_41301	-1.57923	AT1G08250.1	arogenate dehydratase 6
Lsat_1_v5_gn_2_107780	-1.57768	AT3G23240.1	ethylene response factor 1
Lsat_1_v5_gn_4_28800	-1.57638	AT1G29930.1	chlorophyll A/B binding protein 1
Lsat_1_v5_gn_5_18480	-1.57542	AT3G47870.1	LOB domain-containing protein 27
Lsat_1_v5_gn_5_162741	-1.57507	no_hits_found
Lsat_1_v5_gn_3_34361	-1.57359	AT5G23360.1	GRAM domain-containing protein / ABA-responsive protein-related
Lsat_1_v5_gn_8_50280	-1.57211	AT5G15310.1	myb domain protein 16
Lsat_1_v5_gn_6_33160	-1.57062	AT2G37330.1	aluminum sensitive 3
Lsat_1_v5_gn_4_117601	-1.57013	AT1G19530.1
Lsat_1_v5_gn_3_31461	-1.56788	AT5G13220.1	jasmonate-zim-domain protein 10
Lsat_1_v5_gn_4_170140	-1.56717	AT3G29240.1	Protein of unknown function (DUF179)
Lsat_1_v5_gn_1_128160	-1.56439	AT4G27450.1	Aluminium induced protein with YGL and LRDR motifs
Lsat_1_v5_gn_4_46060	-1.56283	AT3G12630.1	A20/AN1-like zinc finger family protein
Lsat_1_v5_gn_3_41281	-1.56208	AT2G19130.1	S-locus lectin protein kinase family protein
Lsat_1_v5_gn_8_40201	-1.56167	AT1G68390.1	"Core-2/I-branching beta-1,6-N-acetylglucosaminyltransferase family protein"
Lsat_1_v5_gn_6_35480	-1.5611	AT1G44575.1	Chlorophyll A-B binding family protein
Lsat_1_v5_gn_9_2920	-1.55923	AT1G02640.1	beta-xylosidase 2
Lsat_1_v5_gn_5_159741	-1.55788	no_hits_found
Lsat_1_v5_gn_0_17841	-1.55635	AT5G24530.1	2-oxoglutarate (2OG) and Fe(II)-dependent oxygenase superfamily protein
Lsat_1_v5_gn_8_52720	-1.55546	AT1G26800.1	RING/U-box superfamily protein
Lsat_1_v5_gn_2_95461	-1.55189	AT1G08250.1	arogenate dehydratase 6
Lsat_1_v5_gn_9_122941	-1.54785	AT5G26920.1	Cam-binding protein 60-like G
Lsat_1_v5_gn_6_101520	-1.54509	AT1G22770.1	gigantea protein (GI)
Lsat_1_v5_gn_3_69080	-1.54136	AT1G76490.1	hydroxy methylglutaryl CoA reductase 1
Lsat_1_v5_gn_5_85441	-1.54093	AT4G30210.1	P450 reductase 2
Lsat_1_v5_gn_2_66100	-1.53757	AT5G65280.1	GCR2-like 1
Lsat_1_v5_gn_2_58701	-1.53598	AT1G26770.2	expansin A10
Lsat_1_v5_gn_2_115981	-1.53517	AT2G39470.1	PsbP-like protein 2
Lsat_1_v5_gn_6_8820	-1.53241	AT5G25930.1	Protein kinase family protein with leucine-rich repeat domain
Lsat_1_v5_gn_9_90921	-1.53212	AT4G26700.1	fimbrin 1
Lsat_1_v5_gn_3_1361	-1.52683	AT4G12510.1	Bifunctional inhibitor/lipid-transfer protein/seed storage 2S albumin superfamily protein
Lsat_1_v5_gn_7_18141	-1.52517	AT4G23180.1	cysteine-rich RLK (RECEPTOR-like protein kinase) 10
Lsat_1_v5_gn_9_61640	-1.52394	AT2G40140.1	zinc finger (CCCH-type) family protein
Lsat_1_v5_gn_6_35741	-1.52281	AT1G52340.1	NAD(P)-binding Rossmann-fold superfamily protein
Lsat_1_v5_gn_1_11300	-1.51993	AT3G48090.1	alpha/beta-Hydrolases superfamily protein
Lsat_1_v5_gn_6_31460	-1.51515	AT5G17860.1	calcium exchanger 7
Lsat_1_v5_gn_8_14420	-1.51439	AT1G22370.2	UDP-glucosyl transferase 85A5
Lsat_1_v5_gn_7_102680	-1.51419	AT1G78850.1	D-mannose binding lectin protein with Apple-like carbohydrate-binding domain
Lsat_1_v5_gn_4_47441	-1.51197	AT1G29670.1	GDSL-like Lipase/Acylhydrolase superfamily protein
Lsat_1_v5_gn_2_96001	-1.5103	AT4G33790.1	Jojoba acyl CoA reductase-related male sterility protein
Lsat_1_v5_gn_8_35641	-1.50552	AT1G69040.2	ACT domain repeat 4
Lsat_1_v5_gn_5_149161	-1.50549	AT1G09530.1	phytochrome interacting factor 3
Lsat_1_v5_gn_7_107680	-1.50388	AT5G48150.1	GRAS family transcription factor
Lsat_1_v5_gn_6_83821	-1.50266	AT4G23920.1	UDP-D-glucose/UDP-D-galactose 4-epimerase 2
Lsat_1_v5_gn_3_36780	-1.50205	AT5G36700.1	2-phosphoglycolate phosphatase 1
Lsat_1_v5_gn_5_172501	-1.50108	AT2G38090.1	Duplicated homeodomain-like superfamily protein
Lsat_1_v5_gn_4_57061	-1.50026	AT4G21510.1	F-box family protein
Lsat_1_v5_gn_9_95921	-1.49815	AT1G61820.1	beta glucosidase 46
Lsat_1_v5_gn_4_12800	-1.49473	AT3G17840.1	receptor-like kinase 902
Lsat_1_v5_gn_6_41601	-1.49308	AT2G36430.1	Plant protein of unknown function (DUF247)
Lsat_1_v5_gn_4_73540	-1.48997	no_hits_found
Lsat_1_v5_gn_8_44241	-1.48683	AT1G70760.1	inorganic carbon transport protein-related
Lsat_1_v5_gn_9_72200	-1.4848	AT2G27310.1	F-box family protein
Lsat_1_v5_gn_0_29221	-1.48443	AT5G50700.1	hydroxysteroid dehydrogenase 1
Lsat_1_v5_gn_5_81041	-1.47998	AT5G36110.1	"cytochrome P450, family 716, subfamily A, polypeptide 1"
Lsat_1_v5_gn_3_31500	-1.47966	AT5G13200.1	GRAM domain family protein
Lsat_1_v5_gn_5_173120	-1.47922	AT5G58600.1	Plant protein of unknown function (DUF828)
Lsat_1_v5_gn_1_120420	-1.47852	AT5G45950.1	GDSL-like Lipase/Acylhydrolase superfamily protein
Lsat_1_v5_gn_2_106540	-1.47715	AT2G37040.1	PHE ammonia lyase 1
Lsat_1_v5_gn_7_88540	-1.47579	AT3G50830.1	cold-regulated 413-plasma membrane 2
Lsat_1_v5_gn_3_40521	-1.47201	AT4G10270.1	Wound-responsive family protein
Lsat_1_v5_gn_3_90761	-1.47135	AT5G67030.1	zeaxanthin epoxidase (ZEP) (ABA1)
Lsat_1_v5_gn_9_2560	-1.4698	AT4G02320.1	Plant invertase/pectin methylesterase inhibitor superfamily
Lsat_1_v5_gn_8_60981	-1.4695	AT2G10940.1	Bifunctional inhibitor/lipid-transfer protein/seed storage 2S albumin superfamily protein
Lsat_1_v5_gn_9_59420	-1.4687	no_hits_found
Lsat_1_v5_gn_4_90280	-1.46561	AT3G15850.1	fatty acid desaturase 5
Lsat_1_v5_gn_8_107560	-1.46503	AT1G03940.1	HXXXD-type acyl-transferase family protein
Lsat_1_v5_gn_5_6741	-1.46484	AT5G54270.1	light-harvesting chlorophyll B-binding protein 3
Lsat_1_v5_gn_1_30481	-1.4632	AT5G47910.1	respiratory burst oxidase homologue D
Lsat_1_v5_gn_8_4480	-1.46225	no_hits_found
Lsat_1_v5_gn_4_49840	-1.46061	AT1G28580.1	GDSL-like Lipase/Acylhydrolase superfamily protein
Lsat_1_v5_gn_2_71401	-1.45226	AT4G09670.1	Oxidoreductase family protein
Lsat_1_v5_gn_1_43420	-1.45142	AT3G11760.1
Lsat_1_v5_gn_6_34821	-1.45108	AT5G06470.1	Glutaredoxin family protein
Lsat_1_v5_gn_9_70860	-1.44825	AT5G06900.1	"cytochrome P450, family 93, subfamily D, polypeptide 1"
Lsat_1_v5_gn_3_40041	-1.44795	AT4G28240.1	Wound-responsive family protein
Lsat_1_v5_gn_2_88900	-1.44774	AT3G28850.1	Glutaredoxin family protein
Lsat_1_v5_gn_3_69461	-1.44746	AT5G56550.1	oxidative stress 3
Lsat_1_v5_gn_7_104060	-1.44378	AT4G27520.1	early nodulin-like protein 2
Lsat_1_v5_gn_7_51000	-1.44058	AT4G30440.1	UDP-D-glucuronate 4-epimerase 1
Lsat_1_v5_gn_5_124940	-1.43901	AT1G12030.1	Protein of unknown function (DUF506)
Lsat_1_v5_gn_6_86541	-1.43889	AT4G23430.2	NAD(P)-binding Rossmann-fold superfamily protein
Lsat_1_v5_gn_5_113581	-1.43622	AT5G53390.1	O-acyltransferase (WSD1-like) family protein
Lsat_1_v5_gn_4_120721	-1.43514	AT4G31940.1	"cytochrome P450, family 82, subfamily C, polypeptide 4"
Lsat_1_v5_gn_9_50301	-1.43381	AT5G53560.1	cytochrome B5 isoform E
Lsat_1_v5_gn_8_45920	-1.42603	no_hits_found
Lsat_1_v5_gn_8_6281	-1.4245	AT5G24030.1	SLAC1 homologue 3
Lsat_1_v5_gn_2_63421	-1.42375	AT2G27040.1	Argonaute family protein
Lsat_1_v5_gn_3_45680	-1.42247	AT4G38770.1	proline-rich protein 4
Lsat_1_v5_gn_6_56420	-1.42074	AT5G08790.1	NAC (No Apical Meristem) domain transcriptional regulator superfamily protein
Lsat_1_v5_gn_7_68021	-1.41435	AT1G03220.1	Eukaryotic aspartyl protease family protein
Lsat_1_v5_gn_7_102740	-1.41388	AT1G78850.1	D-mannose binding lectin protein with Apple-like carbohydrate-binding domain
Lsat_1_v5_gn_5_27881	-1.4134	AT1G19530.1
Lsat_1_v5_gn_3_49640	-1.41287	AT1G24100.1	UDP-glucosyl transferase 74B1
Lsat_1_v5_gn_1_96420	-1.41127	AT5G46290.3	3-ketoacyl-acyl carrier protein synthase I
Lsat_1_v5_gn_9_66380	-1.41095	AT2G39420.1	alpha/beta-Hydrolases superfamily protein
Lsat_1_v5_gn_9_96601	-1.40989	AT4G21700.1	Protein of unknown function (DUF2921)
Lsat_1_v5_gn_4_164101	-1.40796	AT5G67300.1	myb domain protein r1
Lsat_1_v5_gn_8_155641	-1.40443	AT5G22250.1	"Polynucleotidyl transferase, ribonuclease H-like superfamily protein"
Lsat_1_v5_gn_3_129041	-1.401	AT4G00050.1	basic helix-loop-helix (bHLH) DNA-binding superfamily protein
Lsat_1_v5_gn_5_116820	-1.40064	AT2G14960.1	Auxin-responsive GH3 family protein
Lsat_1_v5_gn_9_12580	-1.40063	AT5G48850.1	Tetratricopeptide repeat (TPR)-like superfamily protein
Lsat_1_v5_gn_7_34160	-1.39868	AT3G26210.1	"cytochrome P450, family 71, subfamily B, polypeptide 23"
Lsat_1_v5_gn_5_136060	-1.39862	AT5G20630.1	germin 3
Lsat_1_v5_gn_1_48340	-1.39716	AT2G36310.1	uridine-ribohydrolase 1
Lsat_1_v5_gn_6_19180	-1.38839	AT2G47460.1	myb domain protein 12
Lsat_1_v5_gn_9_51700	-1.38747	AT5G61510.1	GroES-like zinc-binding alcohol dehydrogenase family protein
Lsat_1_v5_gn_3_24981	-1.3869	AT4G33040.1	Thioredoxin superfamily protein
Lsat_1_v5_gn_7_84560	-1.38652	AT1G50020.1
Lsat_1_v5_gn_5_107040	-1.38487	AT1G15820.1	light harvesting complex photosystem II subunit 6
Lsat_1_v5_gn_5_173401	-1.38419	AT4G36750.1	Quinone reductase family protein
Lsat_1_v5_gn_4_165541	-1.38377	AT5G42930.1	alpha/beta-Hydrolases superfamily protein
Lsat_1_v5_gn_8_2220	-1.38368	AT1G73480.1	alpha/beta-Hydrolases superfamily protein
Lsat_1_v5_gn_7_92541	-1.38013	AT1G62300.1	WRKY family transcription factor
Lsat_1_v5_gn_3_96621	-1.37889	no_hits_found
Lsat_1_v5_gn_5_119180	-1.3768	AT2G21610.1	pectinesterase 11
Lsat_1_v5_gn_3_140720	-1.37668	AT1G01060.1	Homeodomain-like superfamily protein
Lsat_1_v5_gn_8_72501	-1.37386	AT5G59050.1
Lsat_1_v5_gn_8_7301	-1.37212	AT5G52420.1
Lsat_1_v5_gn_6_5680	-1.37114	AT4G11280.1	1-aminocyclopropane-1-carboxylic acid (acc) synthase 6
Lsat_1_v5_gn_9_88680	-1.37049	AT5G55830.1	Concanavalin A-like lectin protein kinase family protein
Lsat_1_v5_gn_4_33880	-1.36879	AT2G46210.1	Fatty acid/sphingolipid desaturase
Lsat_1_v5_gn_8_11820	-1.36782	no_hits_found
Lsat_1_v5_gn_7_33421	-1.36574	no_hits_found
Lsat_1_v5_gn_2_47620	-1.36334	AT4G13940.1	S-adenosyl-L-homocysteine hydrolase
Lsat_1_v5_gn_5_129040	-1.36169	AT1G53210.1	sodium/calcium exchanger family protein / calcium-binding EF hand family protein
Lsat_1_v5_gn_4_86521	-1.3591	AT4G36950.1	mitogen-activated protein kinase kinase kinase 21
Lsat_1_v5_gn_3_40481	-1.35894	AT4G10270.1	Wound-responsive family protein
Lsat_1_v5_gn_3_63340	-1.35826	AT4G37990.1	elicitor-activated gene 3-2
Lsat_1_v5_gn_8_138001	-1.35818	AT5G39050.1	HXXXD-type acyl-transferase family protein
Lsat_1_v5_gn_7_43160	-1.35815	AT5G20230.1	blue-copper-binding protein
Lsat_1_v5_gn_8_163860	-1.35482	AT1G02816.1	"Protein of unknown function, DUF538"
Lsat_1_v5_gn_5_162500	-1.35471	AT1G70840.1	MLP-like protein 31
Lsat_1_v5_gn_3_45161	-1.35412	AT4G34770.1	SAUR-like auxin-responsive protein family
Lsat_1_v5_gn_8_25621	-1.3521	AT1G76650.1	calmodulin-like 38
Lsat_1_v5_gn_4_153081	-1.35139	AT5G38660.1	acclimation of photosynthesis to environment
Lsat_1_v5_gn_5_51481	-1.35122	AT4G15530.5	pyruvate orthophosphate dikinase
Lsat_1_v5_gn_2_60440	-1.35089	AT2G39220.1	PATATIN-like protein 6
Lsat_1_v5_gn_3_128981	-1.35009	AT2G45190.1	Plant-specific transcription factor YABBY family protein
Lsat_1_v5_gn_7_87920	-1.3481	AT3G50530.2	CDPK-related kinase
Lsat_1_v5_gn_3_17861	-1.34783	AT1G32640.1	Basic helix-loop-helix (bHLH) DNA-binding family protein
Lsat_1_v5_gn_4_82980	-1.3446	AT3G48740.1	Nodulin MtN3 family protein
Lsat_1_v5_gn_3_125741	-1.34121	AT4G14550.1	indole-3-acetic acid inducible 14
Lsat_1_v5_gn_1_2940	-1.33988	no_hits_found
Lsat_1_v5_gn_8_104541	-1.33979	AT5G25770.3	alpha/beta-Hydrolases superfamily protein
Lsat_1_v5_gn_2_104520	-1.33843	AT1G13560.1	aminoalcoholphosphotransferase 1
Lsat_1_v5_gn_5_179700	-1.33826	AT2G33150.1	peroxisomal 3-ketoacyl-CoA thiolase 3
Lsat_1_v5_gn_6_84200	-1.33801	AT5G42050.1	DCD (Development and Cell Death) domain protein
Lsat_1_v5_gn_4_140321	-1.33656	AT3G06350.1	"dehydroquinate dehydratase, putative / shikimate dehydrogenase, putative"
Lsat_1_v5_gn_6_45540	-1.3333	AT2G28260.1	cyclic nucleotide-gated channel 15
Lsat_1_v5_gn_8_78100	-1.33087	AT5G02500.1	heat shock cognate protein 70-1
Lsat_1_v5_gn_5_29081	-1.3308	AT2G44840.1	ethylene-responsive element binding factor 13
Lsat_1_v5_gn_4_153620	-1.3307	AT4G36790.1	Major facilitator superfamily protein
Lsat_1_v5_gn_6_7240	-1.33058	AT5G52060.1	BCL-2-associated athanogene 1
Lsat_1_v5_gn_4_1201	-1.32934	AT5G13080.1	WRKY DNA-binding protein 75
Lsat_1_v5_gn_2_21620	-1.32754	AT5G03760.1	Nucleotide-diphospho-sugar transferases superfamily protein
Lsat_1_v5_gn_3_131120	-1.32402	AT4G01070.1	UDP-Glycosyltransferase superfamily protein
Lsat_1_v5_gn_4_96641	-1.32223	AT3G16370.1	GDSL-like Lipase/Acylhydrolase superfamily protein
Lsat_1_v5_gn_1_6200	-1.3208	AT5G04700.1	Ankyrin repeat family protein
Lsat_1_v5_gn_5_140220	-1.32025	AT1G54115.1	cation calcium exchanger 4
Lsat_1_v5_gn_3_16080	-1.32016	AT1G32470.1	Single hybrid motif superfamily protein
Lsat_1_v5_gn_1_9280	-1.3185	AT5G09300.1	Thiamin diphosphate-binding fold (THDP-binding) superfamily protein
Lsat_1_v5_gn_6_24520	-1.31605	AT2G36880.1	methionine adenosyltransferase 3
Lsat_1_v5_gn_2_124621	-1.31603	AT2G40140.1	zinc finger (CCCH-type) family protein
Lsat_1_v5_gn_7_45041	-1.31425	AT5G34940.2	glucuronidase 3
Lsat_1_v5_gn_3_13421	-1.31248	AT2G18196.1	Heavy metal transport/detoxification superfamily protein
Lsat_1_v5_gn_9_66221	-1.31179	AT3G55120.1	Chalcone-flavanone isomerase family protein
Lsat_1_v5_gn_2_15760	-1.30748	AT3G04290.1	Li-tolerant lipase 1
Lsat_1_v5_gn_8_11680	-1.30687	AT3G11170.1	fatty acid desaturase 7
Lsat_1_v5_gn_3_69900	-1.30599	AT5G65980.1	Auxin efflux carrier family protein
Lsat_1_v5_gn_1_51001	-1.30497	AT5G03795.1	Exostosin family protein
Lsat_1_v5_gn_8_157280	-1.30477	AT5G40270.1	HD domain-containing metal-dependent phosphohydrolase family protein
Lsat_1_v5_gn_9_6181	-1.30228	AT3G22640.1	cupin family protein
Lsat_1_v5_gn_8_160700	-1.30041	AT1G59650.1	Protein of unknown function (DUF1336)
Lsat_1_v5_gn_9_3521	-1.29948	no_hits_found
Lsat_1_v5_gn_2_50821	-1.29584	AT5G56350.1	Pyruvate kinase family protein
Lsat_1_v5_gn_1_72281	-1.29245	AT1G04770.1	Tetratricopeptide repeat (TPR)-like superfamily protein
Lsat_1_v5_gn_8_18121	-1.29083	AT3G12360.1	Ankyrin repeat family protein
Lsat_1_v5_gn_6_47280	-1.29035	AT1G63440.1	heavy metal atpase 5
Lsat_1_v5_gn_4_122561	-1.28931	AT4G31940.1	"cytochrome P450, family 82, subfamily C, polypeptide 4"
Lsat_1_v5_gn_1_110041	-1.28844	AT2G42280.1	basic helix-loop-helix (bHLH) DNA-binding superfamily protein
Lsat_1_v5_gn_4_113140	-1.28747	no_hits_found
Lsat_1_v5_gn_5_1080	-1.2856	AT4G14540.1	"nuclear factor Y, subunit B3"
Lsat_1_v5_gn_8_161920	-1.28529	AT5G19120.1	Eukaryotic aspartyl protease family protein
Lsat_1_v5_gn_4_179800	-1.2849	no_hits_found
Lsat_1_v5_gn_4_160760	-1.28444	AT4G37640.1	calcium ATPase 2
Lsat_1_v5_gn_8_29501	-1.28306	AT5G42200.1	RING/U-box superfamily protein
Lsat_1_v5_gn_8_57261	-1.28218	AT1G04870.2	protein arginine methyltransferase 10
Lsat_1_v5_gn_3_63360	-1.28186	AT4G37990.1	elicitor-activated gene 3-2
Lsat_1_v5_gn_1_76340	-1.27719	AT3G03080.1	Zinc-binding dehydrogenase family protein
Lsat_1_v5_gn_9_44560	-1.27694	AT5G10180.1	slufate transporter 2;1
Lsat_1_v5_gn_9_117441	-1.27679	AT1G15820.1	light harvesting complex photosystem II subunit 6
Lsat_1_v5_gn_3_6761	-1.27612	AT4G23430.2	NAD(P)-binding Rossmann-fold superfamily protein
Lsat_1_v5_gn_2_47461	-1.27566	AT3G23820.1	UDP-D-glucuronate 4-epimerase 6
Lsat_1_v5_gn_4_87701	-1.2756	AT5G11160.1	adenine phosphoribosyltransferase 5
Lsat_1_v5_gn_1_36600	-1.27541	AT3G21300.1	RNA methyltransferase family protein
Lsat_1_v5_gn_4_59381	-1.27529	AT4G04610.1	APS reductase 1
Lsat_1_v5_gn_3_119200	-1.27529	AT2G38940.1	phosphate transporter 1;4
Lsat_1_v5_gn_9_73660	-1.27438	no_hits_found
Lsat_1_v5_gn_6_12261	-1.27388	AT1G64380.1	Integrase-type DNA-binding superfamily protein
Lsat_1_v5_gn_5_158740	-1.27298	AT1G20696.2	high mobility group B3
Lsat_1_v5_gn_9_76100	-1.27273	AT1G09750.1	Eukaryotic aspartyl protease family protein
Lsat_1_v5_gn_5_179820	-1.26737	AT5G48850.1	Tetratricopeptide repeat (TPR)-like superfamily protein
Lsat_1_v5_gn_0_8241	-1.26672	AT5G04760.1	Duplicated homeodomain-like superfamily protein
Lsat_1_v5_gn_4_155561	-1.26476	AT1G66840.1	Plant protein of unknown function (DUF827)
Lsat_1_v5_gn_9_40860	-1.26439	AT1G74450.1	Protein of unknown function (DUF793)
Lsat_1_v5_gn_4_186081	-1.26414	AT5G41050.1	Pollen Ole e 1 allergen and extensin family protein
Lsat_1_v5_gn_3_55121	-1.26359	AT5G28010.1	Polyketide cyclase/dehydrase and lipid transport superfamily protein
Lsat_1_v5_gn_1_9760	-1.26333	AT3G15360.1	thioredoxin M-type 4
Lsat_1_v5_gn_4_101120	-1.26331	AT1G10340.1	Ankyrin repeat family protein
Lsat_1_v5_gn_2_39121	-1.26269	AT5G08660.1	Protein of unknown function (DUF668)
Lsat_1_v5_gn_8_137141	-1.26253	AT1G03870.1	FASCICLIN-like arabinoogalactan 9
Lsat_1_v5_gn_8_71220	-1.26049	no_hits_found
Lsat_1_v5_gn_6_25521	-1.25858	AT5G19440.1	NAD(P)-binding Rossmann-fold superfamily protein
Lsat_1_v5_gn_8_61661	-1.25447	AT4G30960.1	SOS3-interacting protein 3
Lsat_1_v5_gn_4_65361	-1.25382	AT5G48300.1	ADP glucose pyrophosphorylase 1
Lsat_1_v5_gn_4_78640	-1.25253	AT2G31880.1	Leucine-rich repeat protein kinase family protein
Lsat_1_v5_gn_8_5560	-1.25243	AT4G27700.1	Rhodanese/Cell cycle control phosphatase superfamily protein
Lsat_1_v5_gn_8_88321	-1.25045	AT4G26260.2	myo-inositol oxygenase 4
Lsat_1_v5_gn_9_50080	-1.25039	AT5G24510.1	60S acidic ribosomal protein family
Lsat_1_v5_gn_1_39321	-1.24989	AT3G14310.1	pectin methylesterase 3
Lsat_1_v5_gn_8_73460	-1.24961	AT5G59480.1	Haloacid dehalogenase-like hydrolase (HAD) superfamily protein
Lsat_1_v5_gn_6_63141	-1.24742	AT1G04645.1	Plant self-incompatibility protein S1 family
Lsat_1_v5_gn_8_132021	-1.24486	AT1G12140.1	flavin-monooxygenase glucosinolate S-oxygenase 5
Lsat_1_v5_gn_4_47601	-1.2447	AT1G29670.1	GDSL-like Lipase/Acylhydrolase superfamily protein
Lsat_1_v5_gn_4_162200	-1.24419	AT5G59845.1	Gibberellin-regulated family protein
Lsat_1_v5_gn_1_49821	-1.24137	AT3G54070.1	Ankyrin repeat family protein
Lsat_1_v5_gn_1_19560	-1.24096	AT5G42650.1	allene oxide synthase
Lsat_1_v5_gn_9_84900	-1.24065	AT3G05890.1	Low temperature and salt responsive protein family
Lsat_1_v5_gn_1_2081	-1.23996	AT1G28220.1	purine permease 3
Lsat_1_v5_gn_9_97741	-1.23787	AT4G21760.1	beta-glucosidase 47
Lsat_1_v5_gn_1_71221	-1.23511	AT5G56340.1	RING/U-box superfamily protein
Lsat_1_v5_gn_4_67621	-1.23395	AT4G34730.1	ribosome-binding factor A family protein
Lsat_1_v5_gn_6_114941	-1.23352	AT1G24020.1	MLP-like protein 423
Lsat_1_v5_gn_8_91500	-1.2316	AT4G03030.1	Galactose oxidase/kelch repeat superfamily protein
Lsat_1_v5_gn_1_115780	-1.23089	AT3G54450.1	Major facilitator superfamily protein
Lsat_1_v5_gn_3_68040	-1.23076	AT1G20696.2	high mobility group B3
Lsat_1_v5_gn_9_96781	-1.22599	AT1G23220.1	Dynein light chain type 1 family protein
Lsat_1_v5_gn_1_89400	-1.225	no_hits_found
Lsat_1_v5_gn_9_82660	-1.22495	AT5G49800.1	Polyketide cyclase/dehydrase and lipid transport superfamily protein
Lsat_1_v5_gn_9_3701	-1.22375	AT3G63140.1	chloroplast stem-loop binding protein of 41 kDa
Lsat_1_v5_gn_2_110060	-1.22269	AT5G02810.1	pseudo-response regulator 7
Lsat_1_v5_gn_3_49900	-1.22038	AT1G69870.1	nitrate transporter 1.7
Lsat_1_v5_gn_4_165621	-1.22023	AT3G50330.1	basic helix-loop-helix (bHLH) DNA-binding superfamily protein
Lsat_1_v5_gn_8_80661	-1.21952	AT3G54050.1	high cyclic electron flow 1
Lsat_1_v5_gn_5_137860	-1.21455	AT1G72330.3	alanine aminotransferase 2
Lsat_1_v5_gn_8_123541	-1.2138	AT4G34950.1	Major facilitator superfamily protein
Lsat_1_v5_gn_1_34480	-1.21278	AT3G15850.1	fatty acid desaturase 5
Lsat_1_v5_gn_2_53461	-1.21199	AT3G13570.1	SC35-like splicing factor 30A
Lsat_1_v5_gn_2_39901	-1.20855	no_hits_found
Lsat_1_v5_gn_7_13641	-1.20732	AT5G55340.1	MBOAT (membrane bound O-acyl transferase) family protein
Lsat_1_v5_gn_4_99701	-1.20701	AT1G52140.1
Lsat_1_v5_gn_7_112120	-1.20674	no_hits_found
Lsat_1_v5_gn_8_73001	-1.20586	no_hits_found
Lsat_1_v5_gn_5_95460	-1.2029	AT5G25350.1	EIN3-binding F box protein 2
Lsat_1_v5_gn_4_122000	-1.20262	no_hits_found
Lsat_1_v5_gn_8_27820	-1.20165	no_hits_found
Lsat_1_v5_gn_1_36301	-1.2008	AT1G55190.1	PRA1 (Prenylated rab acceptor) family protein
Lsat_1_v5_gn_7_16000	-1.19987	AT4G21960.1	Peroxidase superfamily protein
Lsat_1_v5_gn_5_173301	-1.19833	AT5G45840.2	Leucine-rich repeat protein kinase family protein
Lsat_1_v5_gn_9_112421	-1.19813	AT3G44010.1	Ribosomal protein S14p/S29e family protein
Lsat_1_v5_gn_2_121221	-1.19619	AT2G38140.1	plastid-specific ribosomal protein 4
Lsat_1_v5_gn_2_16081	-1.19619	AT2G02240.1	F-box family protein
Lsat_1_v5_gn_4_31200	-1.19444	AT3G57450.1
Lsat_1_v5_gn_9_37320	-1.19278	AT1G07080.1	Thioredoxin superfamily protein
Lsat_1_v5_gn_1_56301	-1.19112	no_hits_found
Lsat_1_v5_gn_4_60560	-1.19101	AT2G44450.1	beta glucosidase 15
Lsat_1_v5_gn_8_126000	-1.19043	AT2G16630.1	Pollen Ole e 1 allergen and extensin family protein
Lsat_1_v5_gn_8_153360	-1.18766	AT1G12980.1	Integrase-type DNA-binding superfamily protein
Lsat_1_v5_gn_1_83120	-1.18565	AT3G03620.1	MATE efflux family protein
Lsat_1_v5_gn_1_50041	-1.18379	AT3G45600.1	tetraspanin3
Lsat_1_v5_gn_3_81720	-1.18193	ATCG00750.1	ribosomal protein S11
Lsat_1_v5_gn_1_2461	-1.18148	AT4G24380.1
Lsat_1_v5_gn_3_45220	-1.18075	AT4G38840.1	SAUR-like auxin-responsive protein family
Lsat_1_v5_gn_8_98880	-1.17947	AT1G26910.1	Ribosomal protein L16p/L10e family protein
Lsat_1_v5_gn_9_58680	-1.17942	AT3G56200.1	Transmembrane amino acid transporter family protein
Lsat_1_v5_gn_5_82881	-1.17765	AT4G30020.1	PA-domain containing subtilase family protein
Lsat_1_v5_gn_2_130341	-1.17687	AT5G51950.1	Glucose-methanol-choline (GMC) oxidoreductase family protein
Lsat_1_v5_gn_9_59761	-1.17488	AT2G40610.1	expansin A8
Lsat_1_v5_gn_4_51680	-1.17297	AT2G33860.1	Transcriptional factor B3 family protein / auxin-responsive factor AUX/IAA-related
Lsat_1_v5_gn_5_137740	-1.17127	AT3G14310.1	pectin methylesterase 3
Lsat_1_v5_gn_2_79481	-1.17122	AT5G38420.1	Ribulose bisphosphate carboxylase (small chain) family protein
Lsat_1_v5_gn_6_107920	-1.17067	AT1G09970.2	Leucine-rich receptor-like protein kinase family protein
Lsat_1_v5_gn_3_76721	-1.16941	AT2G18350.1	homeobox protein 24
Lsat_1_v5_gn_8_148500	-1.16904	AT1G76650.1	calmodulin-like 38
Lsat_1_v5_gn_2_95261	-1.16854	AT3G26690.1	nudix hydrolase homolog 13
Lsat_1_v5_gn_2_128981	-1.16837	AT1G62660.1	Glycosyl hydrolases family 32 protein
Lsat_1_v5_gn_3_55161	-1.16809	AT1G70850.1	MLP-like protein 34
Lsat_1_v5_gn_1_82001	-1.1674	AT2G38540.1	lipid transfer protein 1
Lsat_1_v5_gn_1_50121	-1.16663	AT5G03730.2	Protein kinase superfamily protein
Lsat_1_v5_gn_1_124981	-1.16584	no_hits_found
Lsat_1_v5_gn_8_141541	-1.16316	no_hits_found
Lsat_1_v5_gn_9_56781	-1.16216	AT5G52790.1	CBS domain-containing protein with a domain of unknown function (DUF21)
Lsat_1_v5_gn_4_182500	-1.16215	AT3G27925.1	DegP protease 1
Lsat_1_v5_gn_4_35660	-1.15971	AT5G52660.2	Homeodomain-like superfamily protein
Lsat_1_v5_gn_6_27001	-1.15932	AT3G52960.1	Thioredoxin superfamily protein
Lsat_1_v5_gn_4_23500	-1.15845	AT2G01770.1	vacuolar iron transporter 1
Lsat_1_v5_gn_2_127120	-1.15729	AT1G02140.1	mago nashi family protein
Lsat_1_v5_gn_8_36321	-1.15722	AT1G34300.1	lectin protein kinase family protein
Lsat_1_v5_gn_2_124020	-1.15606	AT3G11110.1	RING/U-box superfamily protein
Lsat_1_v5_gn_3_63240	-1.15601	AT2G22590.1	UDP-Glycosyltransferase superfamily protein
Lsat_1_v5_gn_5_115481	-1.15593	no_hits_found
Lsat_1_v5_gn_8_63180	-1.15505	AT5G62865.1
Lsat_1_v5_gn_3_5360	-1.15223	AT5G07250.1	RHOMBOID-like protein 3
Lsat_1_v5_gn_5_93541	-1.1519	no_hits_found
Lsat_1_v5_gn_4_157020	-1.15156	no_hits_found
Lsat_1_v5_gn_1_26480	-1.15115	AT2G26730.1	Leucine-rich repeat protein kinase family protein
Lsat_1_v5_gn_1_25441	-1.15064	AT5G47850.1	CRINKLY4 related 4
Lsat_1_v5_gn_1_45340	-1.14996	AT3G18670.1	Ankyrin repeat family protein
Lsat_1_v5_gn_9_56521	-1.14962	AT4G25700.1	beta-hydroxylase 1
Lsat_1_v5_gn_7_22900	-1.14896	AT5G45950.1	GDSL-like Lipase/Acylhydrolase superfamily protein
Lsat_1_v5_gn_2_111781	-1.14747	AT1G17860.1	Kunitz family trypsin and protease inhibitor protein
Lsat_1_v5_gn_4_141381	-1.14692	AT2G22250.2	aspartate aminotransferase
Lsat_1_v5_gn_3_18360	-1.14671	AT4G17900.1	PLATZ transcription factor family protein
Lsat_1_v5_gn_1_104541	-1.14355	AT3G63470.1	serine carboxypeptidase-like 40
Lsat_1_v5_gn_7_116520	-1.14305	AT4G26530.1	Aldolase superfamily protein
Lsat_1_v5_gn_2_129881	-1.1427	AT2G28100.1	alpha-L-fucosidase 1
Lsat_1_v5_gn_4_14541	-1.13984	no_hits_found
Lsat_1_v5_gn_4_4161	-1.13953	AT1G67910.1
Lsat_1_v5_gn_2_129041	-1.1378	AT5G51460.3	Haloacid dehalogenase-like hydrolase (HAD) superfamily protein
Lsat_1_v5_gn_2_110080	-1.13739	AT2G37260.1	WRKY family transcription factor family protein
Lsat_1_v5_gn_3_31200	-1.13723	AT5G14090.1
Lsat_1_v5_gn_3_1680	-1.13569	AT5G47240.1	nudix hydrolase homolog 8
Lsat_1_v5_gn_9_116481	-1.1355	AT4G08500.1	MAPK/ERK kinase kinase 1
Lsat_1_v5_gn_1_113000	-1.13373	no_hits_found
Lsat_1_v5_gn_4_98220	-1.13004	no_hits_found
Lsat_1_v5_gn_3_35301	-1.12888	AT3G59080.1	Eukaryotic aspartyl protease family protein
Lsat_1_v5_gn_3_14101	-1.12737	AT4G24110.1
Lsat_1_v5_gn_9_74980	-1.12691	AT5G07020.1	proline-rich family protein
Lsat_1_v5_gn_3_66820	-1.12518	AT2G31230.1	ethylene-responsive element binding factor 15
Lsat_1_v5_gn_7_8561	-1.12492	AT3G60690.1	SAUR-like auxin-responsive protein family
Lsat_1_v5_gn_9_83640	-1.12371	AT3G62020.1	germin-like protein 10
Lsat_1_v5_gn_3_19661	-1.12295	AT4G11650.1	osmotin 34
Lsat_1_v5_gn_8_46161	-1.12272	AT2G01670.1	nudix hydrolase homolog 17
Lsat_1_v5_gn_2_103301	-1.12253	AT5G41140.1	Myosin heavy chain-related protein
Lsat_1_v5_gn_5_97961	-1.1225	AT1G04870.2	protein arginine methyltransferase 10
Lsat_1_v5_gn_6_96461	-1.12203	AT1G77120.1	alcohol dehydrogenase 1
Lsat_1_v5_gn_9_117080	-1.11949	AT5G10530.1	Concanavalin A-like lectin protein kinase family protein
Lsat_1_v5_gn_8_147461	-1.11875	no_hits_found
Lsat_1_v5_gn_4_179700	-1.11828	AT3G28960.1	Transmembrane amino acid transporter family protein
Lsat_1_v5_gn_1_72081	-1.11739	AT4G22330.1	Alkaline phytoceramidase (aPHC)
Lsat_1_v5_gn_1_59041	-1.11737	AT2G27385.1	Pollen Ole e 1 allergen and extensin family protein
Lsat_1_v5_gn_9_68580	-1.11526	AT1G61560.1	Seven transmembrane MLO family protein
Lsat_1_v5_gn_4_156941	-1.11408	AT5G37770.1	EF hand calcium-binding protein family
Lsat_1_v5_gn_1_113240	-1.11274	AT1G17180.1	glutathione S-transferase TAU 25
Lsat_1_v5_gn_4_159020	-1.10714	AT4G37810.1
Lsat_1_v5_gn_2_91600	-1.10646	AT3G01550.1	phosphoenolpyruvate (pep)/phosphate translocator 2
Lsat_1_v5_gn_1_1181	-1.10634	AT1G10140.1	Uncharacterised conserved protein UCP031279
Lsat_1_v5_gn_2_107241	-1.10508	AT5G65790.1	myb domain protein 68
Lsat_1_v5_gn_5_149541	-1.10408	AT5G58420.1	Ribosomal protein S4 (RPS4A) family protein
Lsat_1_v5_gn_2_131641	-1.10406	AT3G53020.1	Ribosomal protein L24e family protein
Lsat_1_v5_gn_2_80780	-1.1027	AT3G03280.1
Lsat_1_v5_gn_7_88560	-1.1027	AT3G50830.1	cold-regulated 413-plasma membrane 2
Lsat_1_v5_gn_8_64540	-1.10256	AT3G23390.1	Zinc-binding ribosomal protein family protein
Lsat_1_v5_gn_5_108221	-1.10217	AT5G06060.1	NAD(P)-binding Rossmann-fold superfamily protein
Lsat_1_v5_gn_6_31080	-1.10064	AT2G37040.1	PHE ammonia lyase 1
Lsat_1_v5_gn_8_78080	-1.10006	AT5G59350.1
Lsat_1_v5_gn_5_115000	-1.09986	AT2G23260.1	UDP-glucosyl transferase 84B1
Lsat_1_v5_gn_8_107621	-1.09975	AT4G20260.4	plasma-membrane associated cation-binding protein 1
Lsat_1_v5_gn_6_50720	-1.09828	AT3G45140.1	lipoxygenase 2
Lsat_1_v5_gn_1_32980	-1.0944	AT3G02230.1	reversibly glycosylated polypeptide 1
Lsat_1_v5_gn_1_55960	-1.09437	AT3G55240.1	Plant protein 1589 of unknown function
Lsat_1_v5_gn_6_54340	-1.09349	AT3G13600.1	calmodulin-binding family protein
Lsat_1_v5_gn_9_18940	-1.09206	AT2G30020.1	Protein phosphatase 2C family protein
Lsat_1_v5_gn_8_4341	-1.09091	AT5G24470.1	pseudo-response regulator 5
Lsat_1_v5_gn_1_20080	-1.08597	AT5G42680.1	"Protein of unknown function, DUF617"
Lsat_1_v5_gn_4_178480	-1.08584	AT2G23690.1
Lsat_1_v5_gn_8_154380	-1.08584	AT1G67750.1	Pectate lyase family protein
Lsat_1_v5_gn_4_131361	-1.08523	AT5G38520.2	alpha/beta-Hydrolases superfamily protein
Lsat_1_v5_gn_4_49781	-1.08478	AT2G27430.1	ARM repeat superfamily protein
Lsat_1_v5_gn_9_74961	-1.08247	AT5G10450.4	G-box regulating factor 6
Lsat_1_v5_gn_9_50361	-1.08103	AT5G53550.1	YELLOW STRIPE like 3
Lsat_1_v5_gn_9_64940	-1.08067	AT2G39730.1	rubisco activase
Lsat_1_v5_gn_5_156100	-1.07976	AT5G07050.1	nodulin MtN21 /EamA-like transporter family protein
Lsat_1_v5_gn_2_78480	-1.07819	AT4G38970.1	fructose-bisphosphate aldolase 2
Lsat_1_v5_gn_8_133740	-1.07733	AT1G28395.2
Lsat_1_v5_gn_2_31121	-1.07372	AT1G08500.1	early nodulin-like protein 18
Lsat_1_v5_gn_6_15340	-1.07106	AT3G49010.1	breast basic conserved 1
Lsat_1_v5_gn_4_152101	-1.07086	AT5G49560.1	Putative methyltransferase family protein
Lsat_1_v5_gn_7_46840	-1.06926	AT1G80520.1	Sterile alpha motif (SAM) domain-containing protein
Lsat_1_v5_gn_4_139721	-1.06838	no_hits_found
Lsat_1_v5_gn_4_90081	-1.06783	AT3G15820.1	phosphatidic acid phosphatase-related / PAP2-related
Lsat_1_v5_gn_1_6001	-1.06778	AT1G18740.1	Protein of unknown function (DUF793)
Lsat_1_v5_gn_5_105641	-1.06735	AT1G36370.1	serine hydroxymethyltransferase 7
Lsat_1_v5_gn_5_154941	-1.06691	AT5G02140.1	Pathogenesis-related thaumatin superfamily protein
Lsat_1_v5_gn_4_44440	-1.06674	AT3G60550.1	cyclin p3;2
Lsat_1_v5_gn_4_101160	-1.06658	AT3G16250.1	NDH-dependent cyclic electron flow 1
Lsat_1_v5_gn_2_106520	-1.06606	AT2G37040.1	PHE ammonia lyase 1
Lsat_1_v5_gn_6_111660	-1.06538	AT5G42830.1	HXXXD-type acyl-transferase family protein
Lsat_1_v5_gn_2_71520	-1.06415	AT5G37478.1	TPX2 (targeting protein for Xklp2) protein family
Lsat_1_v5_gn_7_33840	-1.06407	AT2G44280.1	Major facilitator superfamily protein
Lsat_1_v5_gn_3_125540	-1.06175	AT5G09510.1	Ribosomal protein S19 family protein
Lsat_1_v5_gn_6_73421	-1.06163	AT4G19010.1	AMP-dependent synthetase and ligase family protein
Lsat_1_v5_gn_5_24841	-1.06079	AT1G73880.1	UDP-glucosyl transferase 89B1
Lsat_1_v5_gn_4_2920	-1.0593	AT1G67590.1	Remorin family protein
Lsat_1_v5_gn_6_32361	-1.05916	AT5G06360.1	Ribosomal protein S8e family protein
Lsat_1_v5_gn_4_142020	-1.05831	AT5G65140.1	Haloacid dehalogenase-like hydrolase (HAD) superfamily protein
Lsat_1_v5_gn_6_25301	-1.05773	AT1G51405.1	myosin-related
Lsat_1_v5_gn_7_33721	-1.05761	AT3G48310.1	"cytochrome P450, family 71, subfamily A, polypeptide 22"
Lsat_1_v5_gn_3_11361	-1.05696	AT5G42050.1	DCD (Development and Cell Death) domain protein
Lsat_1_v5_gn_2_129760	-1.05531	AT5G51720.1	"2 iron, 2 sulfur cluster binding"
Lsat_1_v5_gn_2_83221	-1.0548	AT5G67480.2	BTB and TAZ domain protein 4
Lsat_1_v5_gn_5_13860	-1.05309	AT2G39890.1	proline transporter 1
Lsat_1_v5_gn_8_163401	-1.05285	AT1G27100.1	Actin cross-linking protein
Lsat_1_v5_gn_1_51401	-1.05225	AT1G08080.1	alpha carbonic anhydrase 7
Lsat_1_v5_gn_7_58260	-1.05099	AT3G43850.1
Lsat_1_v5_gn_7_87521	-1.04505	AT2G15890.1	maternal effect embryo arrest 14
Lsat_1_v5_gn_1_28901	-1.04391	AT3G48550.1
Lsat_1_v5_gn_9_11960	-1.04365	AT4G28730.1	Glutaredoxin family protein
Lsat_1_v5_gn_3_36921	-1.04068	AT5G28010.1	Polyketide cyclase/dehydrase and lipid transport superfamily protein
Lsat_1_v5_gn_7_83801	-1.03956	no_hits_found
Lsat_1_v5_gn_9_35080	-1.03895	AT1G45616.1	receptor like protein 6
Lsat_1_v5_gn_4_110620	-1.03873	AT5G61170.1	Ribosomal protein S19e family protein
Lsat_1_v5_gn_4_46261	-1.03871	AT1G74050.1	Ribosomal protein L6 family protein
Lsat_1_v5_gn_5_184960	-1.03846	AT3G63410.1	S-adenosyl-L-methionine-dependent methyltransferases superfamily protein
Lsat_1_v5_gn_2_133880	-1.03761	AT5G62020.1	heat shock transcription factor B2A
Lsat_1_v5_gn_9_28680	-1.03749	AT1G58684.1	Ribosomal protein S5 family protein
Lsat_1_v5_gn_4_104160	-1.0367	AT1G15520.1	pleiotropic drug resistance 12
Lsat_1_v5_gn_4_116561	-1.03643	AT1G75410.1	BEL1-like homeodomain 3
Lsat_1_v5_gn_6_103940	-1.03609	AT1G78080.1	related to AP2 4
Lsat_1_v5_gn_7_96001	-1.03466	AT5G35735.1	Auxin-responsive family protein
Lsat_1_v5_gn_4_33420	-1.03343	AT5G53200.1	Homeodomain-like superfamily protein
Lsat_1_v5_gn_1_64240	-1.03214	AT5G60670.1	Ribosomal protein L11 family protein
Lsat_1_v5_gn_5_45400	-1.03179	AT5G51110.1	Transcriptional coactivator/pterin dehydratase
Lsat_1_v5_gn_3_46860	-1.03151	AT1G68010.2	hydroxypyruvate reductase
Lsat_1_v5_gn_5_68961	-1.0304	AT3G14880.1
Lsat_1_v5_gn_2_50300	-1.03029	AT5G36110.1	"cytochrome P450, family 716, subfamily A, polypeptide 1"
Lsat_1_v5_gn_8_16060	-1.02982	AT2G39510.1	nodulin MtN21 /EamA-like transporter family protein
Lsat_1_v5_gn_5_119101	-1.02943	AT2G21620.2	Adenine nucleotide alpha hydrolases-like superfamily protein
Lsat_1_v5_gn_2_84800	-1.02932	AT4G36950.1	mitogen-activated protein kinase kinase kinase 21
Lsat_1_v5_gn_1_50141	-1.02793	AT5G03720.1	heat shock transcription factor A3
Lsat_1_v5_gn_2_92740	-1.02778	AT3G01410.1	"Polynucleotidyl transferase, ribonuclease H-like superfamily protein"
Lsat_1_v5_gn_9_112641	-1.02711	AT2G14620.1	xyloglucan endotransglucosylase/hydrolase 10
Lsat_1_v5_gn_8_109261	-1.02638	AT3G56340.1	Ribosomal protein S26e family protein
Lsat_1_v5_gn_5_121740	-1.02577	AT5G35740.1	Carbohydrate-binding X8 domain superfamily protein
Lsat_1_v5_gn_2_121440	-1.0249	AT3G61430.1	plasma membrane intrinsic protein 1A
Lsat_1_v5_gn_8_120300	-1.02447	AT2G17120.1	lysm domain GPI-anchored protein 2 precursor
Lsat_1_v5_gn_2_15281	-1.02408	AT3G14470.1	NB-ARC domain-containing disease resistance protein
Lsat_1_v5_gn_6_106280	-1.02362	AT1G09740.1	Adenine nucleotide alpha hydrolases-like superfamily protein
Lsat_1_v5_gn_9_63320	-1.02302	AT3G09200.1	Ribosomal protein L10 family protein
Lsat_1_v5_gn_8_94781	-1.02249	AT3G24420.1	alpha/beta-Hydrolases superfamily protein
Lsat_1_v5_gn_8_23120	-1.02223	AT1G56600.1	galactinol synthase 2
Lsat_1_v5_gn_4_124421	-1.022	AT1G11600.1	"cytochrome P450, family 77, subfamily B, polypeptide 1"
Lsat_1_v5_gn_4_66021	-1.02189	no_hits_found
Lsat_1_v5_gn_6_25701	-1.02183	AT3G21090.1	ABC-2 type transporter family protein
Lsat_1_v5_gn_2_125581	-1.02175	AT2G38310.1	PYR1-like 4
Lsat_1_v5_gn_1_105740	-1.02044	no_hits_found
Lsat_1_v5_gn_6_13301	-1.02043	AT2G26040.1	PYR1-like 2
Lsat_1_v5_gn_9_111721	-1.01998	AT3G19615.1
Lsat_1_v5_gn_8_44561	-1.01996	no_hits_found
Lsat_1_v5_gn_4_129180	-1.0188	AT4G37330.1	"cytochrome P450, family 81, subfamily D, polypeptide 4"
Lsat_1_v5_gn_2_68440	-1.01814	AT1G66180.1	Eukaryotic aspartyl protease family protein
Lsat_1_v5_gn_5_100420	-1.01802	AT3G24503.1	aldehyde dehydrogenase 2C4
Lsat_1_v5_gn_9_11980	-1.01765	AT4G28740.1
Lsat_1_v5_gn_5_85220	-1.01729	AT2G18950.1	homogentisate phytyltransferase 1
Lsat_1_v5_gn_2_102901	-1.01702	AT4G15000.1	Ribosomal L27e protein family
Lsat_1_v5_gn_9_31341	-1.01652	AT2G41640.1	Glycosyltransferase family 61 protein
Lsat_1_v5_gn_8_164460	-1.01569	AT4G02320.1	Plant invertase/pectin methylesterase inhibitor superfamily
Lsat_1_v5_gn_8_159581	-1.01549	AT1G70300.1	K+ uptake permease 6
Lsat_1_v5_gn_8_121361	-1.01535	AT3G22330.1	putative mitochondrial RNA helicase 2
Lsat_1_v5_gn_2_121400	-1.0137	AT2G40000.1	ortholog of sugar beet HS1 PRO-1 2
Lsat_1_v5_gn_6_35220	-1.01366	AT2G36026.1	Ovate family protein
Lsat_1_v5_gn_4_34681	-1.01341	AT4G00330.1	calmodulin-binding receptor-like cytoplasmic kinase 2
Lsat_1_v5_gn_1_85600	-1.01332	no_hits_found
Lsat_1_v5_gn_3_40080	-1.01243	AT4G28240.1	Wound-responsive family protein
Lsat_1_v5_gn_8_44041	-1.0112	AT1G70940.1	Auxin efflux carrier family protein
Lsat_1_v5_gn_9_15261	-1.01118	AT3G25070.1	RPM1 interacting protein 4
Lsat_1_v5_gn_7_33101	-1.01107	AT3G26210.1	"cytochrome P450, family 71, subfamily B, polypeptide 23"
Lsat_1_v5_gn_6_26000	-1.00911	no_hits_found
Lsat_1_v5_gn_1_22080	-1.00884	AT5G47820.1	P-loop containing nucleoside triphosphate hydrolases superfamily protein
Lsat_1_v5_gn_2_18221	-1.00879	AT3G02800.1	Tyrosine phosphatase family protein
Lsat_1_v5_gn_4_107200	-1.00851	AT3G47960.1	Major facilitator superfamily protein
Lsat_1_v5_gn_1_63701	-1.00823	AT2G28000.1	chaperonin-60alpha
Lsat_1_v5_gn_4_75261	-1.00788	AT5G62790.2	1-deoxy-D-xylulose 5-phosphate reductoisomerase
Lsat_1_v5_gn_4_46121	-1.00785	AT3G28730.1	high mobility group
Lsat_1_v5_gn_6_38840	-1.00749	AT2G27500.1	Glycosyl hydrolase superfamily protein
Lsat_1_v5_gn_4_48100	-1.00561	AT1G06410.1	trehalose-phosphatase/synthase 7
Lsat_1_v5_gn_5_105920	-1.00548	AT3G43660.1	Vacuolar iron transporter (VIT) family protein
Lsat_1_v5_gn_8_12020	-1.00502	AT3G55950.1	CRINKLY4 related 3
Lsat_1_v5_gn_5_104920	-1.00413	AT4G31750.1	HOPW1-1-interacting 2
Lsat_1_v5_gn_5_46480	-1.00206	AT5G64290.1	dicarboxylate transport 2.1
Lsat_1_v5_gn_8_94740	-1.00203	AT5G19460.1	nudix hydrolase homolog 20
Lsat_1_v5_gn_4_12381	-1.00162	AT1G26480.1	general regulatory factor 12
Lsat_1_v5_gn_2_115180	-1.00103	AT5G13580.1	ABC-2 type transporter family protein
Lsat_1_v5_gn_5_90301	-1.00082	no_hits_found
Lsat_1_v5_gn_7_99221	-1.0007	AT1G61520.1	photosystem I light harvesting complex gene 3
Lsat_1_v5_gn_8_17481	-1.00029	AT5G58330.1	lactate/malate dehydrogenase family protein
Lsat_1_v5_gn_7_49541	-1.00026	AT5G23530.1	carboxyesterase 18
