# Supplementary material for: Transcriptomic analysis reveals the roles of gibberellin-regulated genes and transcription factors in regulating bolting in lettuce (Lactuca sativa L.)
Source: PLoS One. 2018 Feb 7;13(2):e0191518. doi: 10.1371/journal.pone.0191518 (PMC5802892; doi:10.1371/journal.pone.0191518)
Supplement: S2 Table — (XLS) [file pone.0191518.s004.xls]

## Sheet:  GJ_CJ_up.anno
Table S2 List of genes that were significantly up-regulated in high temperature group and control group in stem tip
GeneID	LogFC	LogCPM	Pvalue	FDR	TAIR10 ID	TAIR10 fescription	e-value*	Identity (%)	Num matches	Length alignment	Length Lettuce protein	Length Arabidopsis protein
Lsat_1_v5_gn_7_60201	9.54012	3.73372	1.16842e-120	2.27983e-117	AT5G12020.1	17.6 kDa class II heat shock protein	0.42	66	85	127	163	155
Lsat_1_v5_gn_7_61041	8.69934	1.08296	4.35451e-27	7.08043e-25	AT5G12020.1	17.6 kDa class II heat shock protein	0.44	60	93	153	158	155
Lsat_1_v5_gn_7_61001	7.54913	3.07235	2.77951e-77	2.85441e-74	AT5G12020.1	17.6 kDa class II heat shock protein	0.46	62	95	153	163	155
Lsat_1_v5_gn_7_3260	7.50754	0.0321784	9.39254e-14	3.24942e-12	AT3G23880.1	F-box and associated interaction domains-containing protein	0.13	29	62	207	268	364
Lsat_1_v5_gn_9_91441	7.1353	-0.299741	1.14285e-12	3.53397e-11	AT5G17680.1	"disease resistance protein (TIR-NBS-LRR class), putative"	1	36	307	843	821	1294
Lsat_1_v5_gn_2_131360	6.90712	8.10335	0	0	AT5G52640.1	heat shock protein 90.1	1	83	568	680	704	705
Lsat_1_v5_gn_3_51321	6.54461	1.61903	2.4985e-33	6.33126e-31	AT1G69800.2	Cystathionine beta-synthase (CBS) protein	1	52	236	447	453	476
Lsat_1_v5_gn_5_136741	6.50888	3.16811	2.00587e-74	1.95692e-71	AT1G54050.1	HSP20-like chaperones superfamily protein	0.37	48	73	150	161	155
Lsat_1_v5_gn_8_108400	6.04132	4.35143	1.41402e-133	3.94148e-130	AT3G08590.1	"Phosphoglycerate mutase, 2,3-bisphosphoglycerate-independent"	1	80	450	557	557	560
Lsat_1_v5_gn_8_78300	5.77867	0.918387	1.72053e-22	1.79524e-20	no_hits_found
Lsat_1_v5_gn_9_42661	5.71503	4.20609	2.71943e-117	4.82378e-114	AT4G02450.1	HSP20-like chaperones superfamily protein	0.27	50	55	109	183	241
Lsat_1_v5_gn_2_116640	5.1772	4.91023	1.06438e-138	3.46138e-135	AT5G02500.1	heat shock cognate protein 70-1	1	84	522	618	648	651
Lsat_1_v5_gn_4_4600	5.14527	0.811181	4.97618e-18	2.88974e-16	no_hits_found
Lsat_1_v5_gn_1_68181	5.12869	0.344536	8.46373e-15	3.26372e-13	AT5G60900.1	receptor-like protein kinase 1	1	41	335	798	795	748
Lsat_1_v5_gn_8_78000	5.12558	6.71614	1.37056e-250	8.91413e-247	AT3G12580.1	heat shock protein 70	1	87	567	650	648	650
Lsat_1_v5_gn_8_141241	5.04736	0.72687	2.59737e-18	1.6038e-16	AT3G14940.1	phosphoenolpyruvate carboxylase 3	1	83	807	968	965	968
Lsat_1_v5_gn_7_53920	4.94197	0.184358	3.28156e-14	1.18355e-12	AT3G06240.1	F-box family protein	0.23	25	109	434	472	427
Lsat_1_v5_gn_8_78021	4.81862	6.69579	4.60266e-251	4.49036e-247	AT3G12580.1	heat shock protein 70	1	86	565	650	649	650
Lsat_1_v5_gn_7_6981	4.79717	4.98044	1.04653e-146	4.08397e-143	AT2G45380.1		0.26	33	93	281	222	494
Lsat_1_v5_gn_4_180741	4.76587	1.32779	8.72301e-25	1.19023e-22	AT3G48140.1	B12D protein	0.27	71	56	78	105	88
Lsat_1_v5_gn_8_6561	4.672	4.58051	1.99071e-131	4.85535e-128	AT5G52640.1	heat shock protein 90.1	1	84	572	676	704	705
Lsat_1_v5_gn_5_33141	4.48807	-0.195107	6.32058e-11	1.40311e-09	AT1G49300.1	RAB GTPase homolog G3E	0.47	69	92	132	185	206
Lsat_1_v5_gn_5_54841	4.48743	-0.19531	8.45177e-11	1.82222e-09	AT1G31810.1	Formin Homology 14	0.87	46	180	389	1003	1230
Lsat_1_v5_gn_2_95660	4.40091	4.60576	6.3056e-128	1.36705e-124	AT4G21105.1	cytochrome-c oxidases;electron carriers	0.27	77	53	68	74	68
Lsat_1_v5_gn_5_70761	4.39888	1.00004	4.8434e-18	2.82102e-16	no_hits_found
Lsat_1_v5_gn_9_81920	4.39202	1.50157	1.2319e-20	1.00995e-18	AT4G10250.1	HSP20-like chaperones superfamily protein	0.4	53	83	154	192	195
Lsat_1_v5_gn_5_154680	4.27513	-0.363961	1.73513e-09	2.95426e-08	no_hits_found
Lsat_1_v5_gn_8_152601	4.16779	0.793063	2.12237e-15	8.96358e-14	AT1G67830.1	alpha-fucosidase 1	1	60	228	378	394	372
Lsat_1_v5_gn_4_30761	4.15877	2.94926	6.81767e-25	9.50189e-23	AT2G46600.1	Calcium-binding EF-hand family protein	0.38	68	74	108	125	135
Lsat_1_v5_gn_9_42641	4.09108	1.92117	9.865e-27	1.56493e-24	AT4G02450.1	HSP20-like chaperones superfamily protein	0.3	46	59	128	179	241
Lsat_1_v5_gn_3_64081	3.97783	6.26748	1.54522e-194	7.5376e-191	AT2G04630.1	RNA polymerase Rpb6	0.47	86	91	105	145	144
Lsat_1_v5_gn_8_100680	3.95377	1.12245	3.8966e-15	1.58397e-13	AT3G16460.1	Mannose-binding lectin superfamily protein	0.13	29	64	219	311	705
Lsat_1_v5_gn_3_118321	3.91925	1.36206	1.29762e-19	9.51848e-18	AT4G14368.1	Regulator of chromosome condensation (RCC1) family protein	1	55	466	845	891	1106
Lsat_1_v5_gn_7_40580	3.9088	4.21157	1.68407e-86	2.05373e-83	AT3G24500.1	multiprotein bridging factor 1C	0.55	74	110	148	145	148
Lsat_1_v5_gn_9_93721	3.90874	-0.233484	2.08064e-09	3.48775e-08	no_hits_found
Lsat_1_v5_gn_8_102180	3.88143	4.10594	4.6339e-11	1.06372e-09	AT3G51860.1	cation exchanger 3	1	60	276	454	456	459
Lsat_1_v5_gn_5_168220	3.77418	0.960737	3.26915e-15	1.3429e-13	AT2G29500.1	HSP20-like chaperones superfamily protein	0.6	71	113	157	156	153
Lsat_1_v5_gn_2_14340	3.74975	0.803367	2.97702e-15	1.22807e-13	AT5G36930.2	Disease resistance protein (TIR-NBS-LRR class) family	1	31	335	1067	1201	1191
Lsat_1_v5_gn_7_61081	3.71749	2.92743	5.92029e-37	2.17956e-34	AT5G12020.1	17.6 kDa class II heat shock protein	0.44	69	88	127	163	155
Lsat_1_v5_gn_9_92800	3.71335	0.915456	6.20235e-15	2.42526e-13	AT5G17680.1	"disease resistance protein (TIR-NBS-LRR class), putative"	0.83	42	168	398	921	1294
Lsat_1_v5_gn_2_120060	3.70415	2.15275	1.15664e-26	1.82004e-24	AT5G59720.1	heat shock protein 18.2	0.53	65	104	160	157	161
Lsat_1_v5_gn_7_26440	3.70142	0.755291	1.12244e-13	3.83555e-12	AT4G18040.1	eukaryotic translation initiation factor 4E	0.88	75	142	188	231	235
Lsat_1_v5_gn_0_15481	3.69081	1.26603	1.57887e-18	1.01007e-16	AT4G26690.1	PLC-like phosphodiesterase family protein	1	51	376	724	742	759
Lsat_1_v5_gn_8_48960	3.68472	0.160375	6.90907e-10	1.26108e-08	AT5G36930.2	Disease resistance protein (TIR-NBS-LRR class) family	0.95	38	200	516	593	1191
Lsat_1_v5_gn_5_12521	3.67692	1.7184	1.87042e-21	1.76308e-19	no_hits_found
Lsat_1_v5_gn_7_38780	3.61189	2.28986	4.07453e-29	7.87152e-27	AT4G29420.1	F-box/RNI-like superfamily protein	0.89	38	175	456	468	446
Lsat_1_v5_gn_7_82120	3.60852	-0.151963	3.93779e-08	5.14285e-07	AT3G26210.1	"cytochrome P450, family 71, subfamily B, polypeptide 23"	1	43	205	475	507	501
Lsat_1_v5_gn_1_101761	3.59288	0.508482	4.28779e-12	1.20379e-10	AT5G36930.2	Disease resistance protein (TIR-NBS-LRR class) family	1	30	320	1065	1249	1191
Lsat_1_v5_gn_5_120200	3.5899	1.64083	6.71825e-20	5.14065e-18	no_hits_found
Lsat_1_v5_gn_6_85240	3.58802	1.64739	1.09648e-19	8.13476e-18	no_hits_found
Lsat_1_v5_gn_8_140821	3.57181	0.0880565	2.65992e-09	4.37609e-08	AT2G34930.1	disease resistance family protein / LRR family protein	0.96	32	279	857	1154	905
Lsat_1_v5_gn_8_51601	3.52456	0.606667	2.66338e-12	7.69893e-11	no_hits_found
Lsat_1_v5_gn_4_1060	3.51505	0.246074	3.34587e-11	7.88199e-10	AT1G77080.4	K-box region and MADS-box transcription factor family protein	0.31	48	76	158	212	196
Lsat_1_v5_gn_1_68400	3.50943	0.75079	5.77943e-13	1.83065e-11	AT5G47580.1		1	33	243	734	726	748
Lsat_1_v5_gn_3_37141	3.50717	0.599381	1.59266e-11	3.99434e-10	AT1G70840.1	MLP-like protein 31	0.22	32	47	146	150	171
Lsat_1_v5_gn_1_10381	3.47291	0.709032	2.91648e-12	8.39326e-11	no_hits_found
Lsat_1_v5_gn_3_65701	3.45888	0.945419	5.25787e-13	1.67087e-11	AT5G56420.1	F-box/RNI-like/FBD-like domains-containing protein	0.16	29	68	232	535	422
Lsat_1_v5_gn_2_131840	3.38545	1.62181	1.13942e-18	7.56204e-17	AT4G25550.1	"Cleavage/polyadenylation specificity factor, 25kDa subunit"	0.96	82	163	198	186	200
Lsat_1_v5_gn_4_107341	3.36714	1.85536	3.58929e-20	2.83539e-18	AT1G69850.1	nitrate transporter 1:2	1	57	340	588	578	585
Lsat_1_v5_gn_4_103241	3.36602	1.85654	1.3731e-22	1.45608e-20	AT1G77080.4	K-box region and MADS-box transcription factor family protein	0.28	50	78	156	220	196
Lsat_1_v5_gn_6_10001	3.3656	3.3725	5.56031e-37	2.0864e-34	AT3G18440.1	aluminum-activated malate transporter 9	0.64	38	137	358	478	598
Lsat_1_v5_gn_2_23040	3.34345	0.729914	8.68181e-13	2.71909e-11	AT3G17900.1		0.13	58	33	56	93	838
Lsat_1_v5_gn_3_50520	3.34196	0.108466	1.61236e-09	2.7694e-08	AT1G10370.1	Glutathione S-transferase family protein	0.47	46	97	207	229	227
Lsat_1_v5_gn_2_18100	3.32049	0.092647	1.9362e-09	3.26809e-08	no_hits_found
Lsat_1_v5_gn_2_72161	3.28281	0.401203	2.62731e-10	5.20447e-09	AT1G65820.3	"microsomal glutathione s-transferase, putative"	0.45	63	77	122	147	194
Lsat_1_v5_gn_2_15680	3.27705	3.68522	1.83229e-27	3.08203e-25	AT5G33370.1	GDSL-like Lipase/Acylhydrolase superfamily protein	1	70	249	352	362	366
Lsat_1_v5_gn_8_101460	3.27222	1.01227	4.45881e-15	1.77915e-13	no_hits_found
Lsat_1_v5_gn_8_72420	3.25551	4.85049	2.30783e-103	3.21646e-100	AT2G29500.1	HSP20-like chaperones superfamily protein	0.55	67	106	156	155	153
Lsat_1_v5_gn_8_145420	3.25303	2.44614	9.97014e-24	1.20085e-21	no_hits_found
Lsat_1_v5_gn_7_53901	3.23673	0.0262169	1.01662e-08	1.51076e-07	AT3G06240.1	F-box family protein	0.26	27	103	371	467	427
Lsat_1_v5_gn_6_50320	3.21548	0.629087	1.61226e-11	4.03314e-10	AT3G23110.1	receptor like protein 37	0.75	30	260	866	826	835
Lsat_1_v5_gn_9_23720	3.2145	0.188277	1.54211e-09	2.6628e-08	AT1G07530.1	SCARECROW-like 14	1	50	238	472	613	769
Lsat_1_v5_gn_1_43621	3.19347	0.334257	3.8155e-10	7.32757e-09	AT3G47570.1	Leucine-rich repeat protein kinase family protein	1	40	408	999	1029	1010
Lsat_1_v5_gn_5_19781	3.19285	1.64277	1.52205e-15	6.58496e-14	AT2G03270.1	"DNA-binding protein, putative"	0.36	60	78	128	566	639
Lsat_1_v5_gn_1_92320	3.18647	2.7571	1.30719e-25	1.91774e-23	AT1G30580.1	GTP binding	1	83	329	394	394	394
Lsat_1_v5_gn_6_113220	3.175	0.717941	1.26729e-12	3.90021e-11	AT4G31940.1	"cytochrome P450, family 82, subfamily C, polypeptide 4"	1	44	220	498	519	524
Lsat_1_v5_gn_5_90700	3.17264	0.463046	5.64559e-11	1.27202e-09	AT4G39490.1	"cytochrome P450, family 96, subfamily A, polypeptide 10"	1	47	236	494	516	519
Lsat_1_v5_gn_4_168940	3.14519	-0.0440868	5.16299e-08	6.54157e-07	AT5G66850.1	mitogen-activated protein kinase kinase kinase 5	1	77	215	279	456	716
Lsat_1_v5_gn_9_83540	3.1296	4.14247	2.16889e-35	6.93759e-33	AT5G06060.1	NAD(P)-binding Rossmann-fold superfamily protein	0.91	63	162	255	268	264
Lsat_1_v5_gn_6_51140	3.11565	1.30958	6.75737e-16	3.10966e-14	AT5G11980.1	conserved oligomeric Golgi complex component-related / COG complex component-related	0.11	59	31	52	72	569
Lsat_1_v5_gn_7_7001	3.11496	2.20439	9.27033e-22	9.08958e-20	AT2G45380.1		0.45	41	110	265	280	494
Lsat_1_v5_gn_6_42921	3.09006	0.76598	4.32129e-12	1.20971e-10	AT3G46710.1	NB-ARC domain-containing disease resistance protein	0.54	26	196	744	991	847
Lsat_1_v5_gn_2_120081	3.08361	8.61028	6.8344e-81	7.76366e-78	AT3G46230.1	heat shock protein 17.4	0.55	63	103	163	163	156
Lsat_1_v5_gn_2_88660	3.07534	1.26579	6.93822e-12	1.85704e-10	AT3G54320.1	Integrase-type DNA-binding superfamily protein	0.8	50	170	335	383	438
Lsat_1_v5_gn_2_9780	3.07185	2.71522	6.62216e-28	1.16407e-25	AT4G27190.1	NB-ARC domain-containing disease resistance protein	0.47	22	224	990	1824	985
Lsat_1_v5_gn_3_139941	3.05486	1.39209	1.42637e-13	4.81512e-12	AT4G23850.1	AMP-dependent synthetase and ligase family protein	1	65	433	659	664	666
Lsat_1_v5_gn_6_56400	3.04626	-0.119695	8.02934e-08	9.67089e-07	AT2G19130.1	S-locus lectin protein kinase family protein	1	52	411	782	804	828
Lsat_1_v5_gn_5_106341	3.03594	1.32382	4.45351e-14	1.58571e-12	AT1G76800.1	Vacuolar iron transporter (VIT) family protein	0.15	40	42	103	107	196
Lsat_1_v5_gn_2_1240	3.03425	0.588479	1.04956e-08	1.55243e-07	no_hits_found
Lsat_1_v5_gn_3_138421	3.03224	6.70305	3.76441e-115	6.12093e-112	AT2G46240.1	BCL-2-associated athanogene 6	0.35	27	141	518	970	1043
Lsat_1_v5_gn_1_119360	3.02556	0.459005	1.11969e-08	1.6439e-07	AT3G15870.1	Fatty acid desaturase family protein	0.72	42	126	294	290	361
Lsat_1_v5_gn_9_75781	3.02062	6.08618	1.29626e-110	1.94559e-107	AT5G67590.1	NADH-ubiquinone oxidoreductase-related	0.45	61	85	139	160	154
Lsat_1_v5_gn_8_124480	3.02018	0.699307	4.65456e-11	1.06721e-09	AT5G55310.1	DNA topoisomerase 1 beta	0.21	67	45	67	91	917
Lsat_1_v5_gn_3_65081	3.01174	2.26831	1.69112e-22	1.77404e-20	AT5G37670.1	HSP20-like chaperones superfamily protein	0.32	53	73	136	141	137
Lsat_1_v5_gn_5_10700	2.98893	0.0118167	1.10621e-07	1.29713e-06	AT3G48770.1	DNA binding;ATP binding	1	41	262	627	685	1899
Lsat_1_v5_gn_6_6101	2.98462	1.27099	3.71357e-14	1.33197e-12	AT5G41210.1	glutathione S-transferase THETA 1	0.65	52	124	236	242	245
Lsat_1_v5_gn_1_72220	2.97511	1.87166	9.61873e-17	4.76347e-15	AT2G02250.1	phloem protein 2-B2	0.56	41	118	284	292	310
Lsat_1_v5_gn_7_36600	2.96481	0.857196	1.39706e-12	4.26594e-11	no_hits_found
Lsat_1_v5_gn_2_94701	2.9523	4.43735	5.33282e-12	1.46143e-10	AT5G41080.1	PLC-like phosphodiesterases superfamily protein	1	55	213	384	371	374
Lsat_1_v5_gn_2_120601	2.93486	0.276033	2.1358e-08	2.96246e-07	AT5G41370.1	homolog of xeroderma pigmentosum complementation group B 1	1	83	238	285	482	767
Lsat_1_v5_gn_1_3061	2.92546	1.28777	4.68902e-14	1.66048e-12	AT1G35220.1		1	62	627	1002	970	1005
Lsat_1_v5_gn_5_143480	2.89567	2.72555	3.91104e-21	3.48457e-19	no_hits_found
Lsat_1_v5_gn_6_87960	2.88385	1.93266	7.02821e-16	3.22669e-14	AT2G35330.1	RING/U-box superfamily protein	1	36	259	713	615	738
Lsat_1_v5_gn_5_89440	2.86359	2.36751	6.70851e-22	6.71264e-20	AT1G16030.1	heat shock protein 70B	1	77	504	650	649	646
Lsat_1_v5_gn_5_27160	2.83356	2.24563	1.60516e-16	7.82995e-15	AT3G50930.1	cytochrome BC1 synthesis	1	48	222	454	445	576
Lsat_1_v5_gn_6_49001	2.8287	0.533922	2.34359e-07	2.59083e-06	AT2G34930.1	disease resistance family protein / LRR family protein	0.9	30	287	949	908	905
Lsat_1_v5_gn_4_77180	2.8043	1.26121	3.3854e-12	9.68563e-11	AT5G05850.1	plant intracellular ras group-related LRR 1	1	44	204	457	505	506
Lsat_1_v5_gn_1_15180	2.78693	1.88825	5.37056e-17	2.75468e-15	no_hits_found
Lsat_1_v5_gn_3_38541	2.78114	0.715519	5.42304e-10	1.01258e-08	AT1G70850.1	MLP-like protein 34	0.22	35	53	148	152	316
Lsat_1_v5_gn_4_150441	2.77495	0.00934271	2.13519e-07	2.37795e-06	AT5G17680.1	"disease resistance protein (TIR-NBS-LRR class), putative"	1	31	361	1134	1177	1294
Lsat_1_v5_gn_8_49961	2.77049	0.276128	5.29175e-08	6.68734e-07	AT5G36930.2	Disease resistance protein (TIR-NBS-LRR class) family	0.71	33	200	605	807	1191
Lsat_1_v5_gn_4_17080	2.76215	3.52241	4.25453e-10	8.09108e-09	AT1G13570.1	F-box/RNI-like superfamily protein	0.35	29	116	393	422	416
Lsat_1_v5_gn_1_4680	2.74688	0.871466	2.81381e-08	3.80478e-07	AT2G26260.1	3beta-hydroxysteroid-dehydrogenase/decarboxylase isoform 2	1	64	347	535	564	564
Lsat_1_v5_gn_0_37121	2.74285	2.45992	4.37239e-21	3.86037e-19	AT5G50760.1	SAUR-like auxin-responsive protein family	0.19	43	54	123	171	183
Lsat_1_v5_gn_6_101240	2.70279	0.0944704	3.65355e-07	3.83888e-06	no_hits_found
Lsat_1_v5_gn_4_116120	2.68822	2.85789	4.00266e-21	3.54999e-19	AT1G74310.1	heat shock protein 101	1	82	757	914	913	911
Lsat_1_v5_gn_7_61061	2.68108	2.77425	3.47833e-24	4.40709e-22	AT5G12020.1	17.6 kDa class II heat shock protein	0.43	66	85	127	164	155
Lsat_1_v5_gn_1_43641	2.67863	0.0659514	2.57805e-06	2.21892e-05	AT3G47570.1	Leucine-rich repeat protein kinase family protein	1	40	388	948	933	1010
Lsat_1_v5_gn_3_72261	2.66383	1.31003	1.03675e-12	3.21606e-11	AT3G25980.1	DNA-binding HORMA family protein	0.44	47	93	194	253	209
Lsat_1_v5_gn_4_20740	2.66236	0.531135	3.99956e-08	5.2061e-07	no_hits_found
Lsat_1_v5_gn_3_110400	2.66065	0.0599596	1.58194e-06	1.42374e-05	AT5G12180.1	calcium-dependent protein kinase 17	1	79	420	529	528	528
Lsat_1_v5_gn_7_32920	2.65824	-0.234709	3.35914e-06	2.81544e-05	AT5G46330.1	Leucine-rich receptor-like protein kinase family protein	1	43	212	486	491	1173
Lsat_1_v5_gn_3_21860	2.6574	1.26439	1.86376e-11	4.60908e-10	AT3G16785.1	phospholipase D P1	1	68	768	1114	1109	1096
Lsat_1_v5_gn_5_69760	2.64969	0.851294	2.92206e-10	5.73594e-09	AT1G11950.1	Transcription factor jumonji (jmjC) domain-containing protein	1	44	271	612	947	875
Lsat_1_v5_gn_8_28780	2.63995	0.0557881	9.19498e-07	8.75882e-06	no_hits_found
Lsat_1_v5_gn_8_123321	2.63599	0.764309	7.00284e-09	1.07168e-07	no_hits_found
Lsat_1_v5_gn_8_126061	2.62465	2.27542	3.12061e-17	1.64122e-15	AT5G39090.1	HXXXD-type acyl-transferase family protein	0.65	33	157	463	451	448
Lsat_1_v5_gn_5_101660	2.613	-0.115491	1.75991e-06	1.56944e-05	AT5G36930.2	Disease resistance protein (TIR-NBS-LRR class) family	1	38	242	628	1450	1191
Lsat_1_v5_gn_7_45180	2.60585	2.69778	3.1508e-19	2.20353e-17	AT5G20150.1	SPX domain gene 1	0.83	57	169	296	296	256
Lsat_1_v5_gn_2_93700	2.6047	0.362709	1.5289e-07	1.7507e-06	AT5G06600.1	ubiquitin-specific protease 12	0.87	59	174	294	584	1116
Lsat_1_v5_gn_5_125200	2.59979	0.814377	6.20971e-10	1.14198e-08	AT1G75540.1	salt tolerance homolog2	0.52	46	109	232	267	331
Lsat_1_v5_gn_3_4120	2.58827	-0.134295	4.02141e-06	3.29273e-05	AT1G12570.1	Glucose-methanol-choline (GMC) oxidoreductase family protein	1	61	355	580	587	572
Lsat_1_v5_gn_5_175601	2.56637	1.9223	7.29426e-16	3.32536e-14	AT3G07560.1	peroxin 13	0.44	66	84	126	271	304
Lsat_1_v5_gn_3_52120	2.56006	1.22932	6.61206e-11	1.45779e-09	AT4G36860.1	LIM domain-containing protein	0.14	59	35	59	292	553
Lsat_1_v5_gn_9_28741	2.55797	0.921213	3.13616e-10	6.13154e-09	AT2G41810.1	"Protein of unknown function, DUF642"	1	69	232	335	379	370
Lsat_1_v5_gn_4_147421	2.5415	1.80573	1.30784e-14	4.9359e-13	no_hits_found
Lsat_1_v5_gn_2_111441	2.54002	0.901279	6.54422e-10	1.19785e-08	AT1G17860.1	Kunitz family trypsin and protease inhibitor protein	0.41	42	87	205	201	196
Lsat_1_v5_gn_1_13901	2.53971	-0.0266244	1.69523e-06	1.51661e-05	AT5G61340.1		0.5	41	105	256	317	326
Lsat_1_v5_gn_7_48800	2.53917	1.09305	1.09093e-10	2.3012e-09	AT2G35630.1	ARM repeat superfamily protein	1	64	850	1324	1604	1978
Lsat_1_v5_gn_1_71961	2.52502	4.79523	4.23409e-63	3.30462e-60	no_hits_found
Lsat_1_v5_gn_5_168381	2.51185	0.0761253	2.12267e-06	1.85812e-05	AT5G59050.1		0.2	27	74	274	265	312
Lsat_1_v5_gn_8_61781	2.50313	-0.34097	2.3343e-05	0.000154658	AT5G58160.1	actin binding	0.94	51	193	372	767	1324
Lsat_1_v5_gn_2_39740	2.50221	1.13771	1.0768e-10	2.27606e-09	AT3G23410.1	fatty alcohol oxidase 3	1	53	396	738	741	746
Lsat_1_v5_gn_9_19620	2.49914	1.90335	5.26941e-16	2.44802e-14	AT4G16800.1	ATP-dependent caseinolytic (Clp) protease/crotonase family protein	0.11	58	30	51	52	301
Lsat_1_v5_gn_5_10420	2.48931	1.38079	1.34815e-10	2.79247e-09	AT3G48770.1	DNA binding;ATP binding	1	59	438	731	735	1899
Lsat_1_v5_gn_8_138221	2.48811	2.29995	4.4137e-17	2.28435e-15	AT2G34930.1	disease resistance family protein / LRR family protein	0.94	33	283	835	1086	905
Lsat_1_v5_gn_9_117920	2.48512	2.27054	1.57388e-17	8.45995e-16	AT5G57190.1	phosphatidylserine decarboxylase 2	1	72	432	598	665	635
Lsat_1_v5_gn_5_94140	2.48317	3.66431	2.07841e-21	1.92199e-19	AT2G34930.1	disease resistance family protein / LRR family protein	0.94	31	287	917	1121	905
Lsat_1_v5_gn_2_63381	2.48074	0.861245	1.28407e-09	2.23504e-08	AT2G27040.1	Argonaute family protein	1	59	522	872	880	924
Lsat_1_v5_gn_5_60261	2.46829	1.6034	8.61086e-06	6.43736e-05	AT4G38840.1	SAUR-like auxin-responsive protein family	0.28	61	60	97	99	99
Lsat_1_v5_gn_2_1520	2.46083	0.622571	1.58537e-08	2.25958e-07	no_hits_found
Lsat_1_v5_gn_9_19600	2.45803	2.37404	2.85764e-17	1.51517e-15	AT3G14650.1	"cytochrome P450, family 72, subfamily A, polypeptide 11"	0.19	35	51	143	115	512
Lsat_1_v5_gn_4_130341	2.45757	0.54297	4.61209e-07	4.73887e-06	AT1G22340.1	UDP-glucosyl transferase 85A7	1	47	230	486	482	487
Lsat_1_v5_gn_7_74260	2.44982	0.339448	2.00431e-06	1.76004e-05	AT1G59740.1	Major facilitator superfamily protein	1	72	408	559	605	591
Lsat_1_v5_gn_7_93820	2.44665	4.27639	5.81346e-31	1.26036e-28	no_hits_found
Lsat_1_v5_gn_1_48201	2.44431	1.02944	7.74598e-10	1.40565e-08	AT3G52780.1	Purple acid phosphatases superfamily protein	1	67	275	407	425	427
Lsat_1_v5_gn_3_131620	2.44296	1.13092	1.25906e-10	2.62185e-09	AT5G62670.1	H(+)-ATPase 11	1	73	709	966	964	956
Lsat_1_v5_gn_1_46340	2.44151	2.72403	3.03143e-18	1.82559e-16	AT5G47580.1		1	33	236	710	718	748
Lsat_1_v5_gn_3_1101	2.43085	2.46077	8.345e-19	5.61475e-17	AT3G60580.1	C2H2-like zinc finger protein	0.42	37	130	346	433	288
Lsat_1_v5_gn_6_75480	2.42251	-0.116607	6.14902e-06	4.75732e-05	no_hits_found
Lsat_1_v5_gn_9_33541	2.41704	0.124623	3.05887e-06	2.58263e-05	AT1G34300.1	lectin protein kinase family protein	1	33	264	794	782	829
Lsat_1_v5_gn_2_37261	2.40378	2.622	6.12036e-21	5.26081e-19	AT1G21750.1	PDI-like 1-1	1	60	280	465	495	501
Lsat_1_v5_gn_6_93560	2.4002	2.65796	9.30034e-20	6.97955e-18	AT5G22620.1	phosphoglycerate/bisphosphoglycerate mutase family protein	0.32	48	78	161	201	482
Lsat_1_v5_gn_9_3620	2.3974	2.43903	4.17392e-07	4.32739e-06	AT3G63200.1	PATATIN-like protein 9	1	65	255	390	388	384
Lsat_1_v5_gn_0_5240	2.38611	2.89004	6.25991e-17	3.16433e-15	AT5G54250.1	cyclic nucleotide-gated cation channel 4	1	69	419	604	640	694
Lsat_1_v5_gn_3_22861	2.38318	1.80672	7.75155e-10	1.40565e-08	no_hits_found
Lsat_1_v5_gn_4_64821	2.38034	2.76363	1.13806e-20	9.40929e-19	AT1G06410.1	trehalose-phosphatase/synthase 7	1	75	644	851	853	851
Lsat_1_v5_gn_8_50681	2.37857	2.51149	8.09718e-16	3.64878e-14	AT5G36930.2	Disease resistance protein (TIR-NBS-LRR class) family	1	31	292	916	1090	1191
Lsat_1_v5_gn_9_35200	2.37783	-0.138421	1.21196e-05	8.69725e-05	AT1G58330.1	transcription factor-related	0.39	36	82	222	236	225
Lsat_1_v5_gn_9_87881	2.37597	2.69204	8.18875e-21	6.91683e-19	AT3G23600.1	alpha/beta-Hydrolases superfamily protein	0.6	44	105	238	238	239
Lsat_1_v5_gn_1_19380	2.36715	1.79234	1.99651e-12	5.9384e-11	AT2G33580.1	Protein kinase superfamily protein	0.91	36	227	627	631	664
Lsat_1_v5_gn_3_39960	2.3651	0.466271	7.52725e-08	9.15659e-07	AT4G21490.1	NAD(P)H dehydrogenase B3	1	69	402	580	583	580
Lsat_1_v5_gn_6_53901	2.36251	1.53237	2.94344e-10	5.76631e-09	AT2G34930.1	disease resistance family protein / LRR family protein	1	33	316	938	893	905
Lsat_1_v5_gn_2_94681	2.35451	1.26826	8.04774e-10	1.45312e-08	no_hits_found
Lsat_1_v5_gn_3_124521	2.34497	-0.0573948	2.01848e-05	0.000135575	no_hits_found
Lsat_1_v5_gn_3_26320	2.34041	1.5967	2.08346e-10	4.19964e-09	AT3G63520.1	carotenoid cleavage dioxygenase 1	0.49	29	161	553	597	538
Lsat_1_v5_gn_3_39640	2.3404	0.610362	4.62695e-08	5.92395e-07	AT4G38360.2	Protein of unknown function (DUF300)	1	62	301	482	490	485
Lsat_1_v5_gn_5_73901	2.33347	2.17287	2.32529e-09	3.87068e-08	AT1G17840.1	white-brown complex homolog protein 11	1	48	256	526	519	703
Lsat_1_v5_gn_4_50841	2.32704	0.998841	4.60396e-09	7.29159e-08	no_hits_found
Lsat_1_v5_gn_4_38941	2.32588	0.439586	1.09e-07	1.28121e-06	AT1G66400.1	calmodulin like 23	0.26	45	67	148	158	157
Lsat_1_v5_gn_7_21181	2.31775	0.43127	3.70817e-07	3.89e-06	AT4G21710.1	DNA-directed RNA polymerase family protein	1	74	326	436	479	1188
Lsat_1_v5_gn_2_37141	2.3156	0.427037	5.25217e-07	5.31537e-06	AT1G22400.1	UDP-Glycosyltransferase superfamily protein	0.49	39	98	247	260	489
Lsat_1_v5_gn_3_77340	2.31461	2.45155	3.19653e-17	1.67663e-15	AT2G18193.1	P-loop containing nucleoside triphosphate hydrolases superfamily protein	1	46	214	458	483	495
Lsat_1_v5_gn_9_34661	2.31232	1.3445	2.54698e-08	3.47044e-07	AT5G65550.1	UDP-Glycosyltransferase superfamily protein	0.54	29	129	434	464	466
Lsat_1_v5_gn_2_93741	2.29832	0.237668	9.28102e-06	6.8856e-05	AT5G14270.2	bromodomain and extraterminal domain protein 9	0.56	40	129	317	330	689
Lsat_1_v5_gn_9_63620	2.29665	2.86794	1.77881e-07	2.00741e-06	AT5G06060.1	NAD(P)-binding Rossmann-fold superfamily protein	0.97	66	169	255	268	264
Lsat_1_v5_gn_4_70620	2.28999	2.94787	2.33068e-19	1.6658e-17	AT1G47670.1	Transmembrane amino acid transporter family protein	1	46	204	436	489	519
Lsat_1_v5_gn_4_62980	2.28795	3.10975	4.82229e-18	2.81714e-16	AT2G32950.1	Transducin/WD40 repeat-like superfamily protein	1	68	460	672	684	675
Lsat_1_v5_gn_5_134400	2.28766	1.12525	2.8491e-08	3.84717e-07	AT1G79760.1	downstream target of AGL15-4	0.35	36	105	289	313	299
Lsat_1_v5_gn_4_16941	2.27165	0.944635	4.12839e-09	6.61899e-08	AT1G13570.1	F-box/RNI-like superfamily protein	0.31	27	119	427	418	416
Lsat_1_v5_gn_1_40161	2.26622	2.47352	1.17248e-16	5.77713e-15	AT5G18190.1	Protein kinase family protein	0.23	63	51	80	153	691
Lsat_1_v5_gn_8_19680	2.26012	0.458523	8.03884e-06	6.06316e-05	AT3G43190.1	sucrose synthase 4	0.13	56	30	53	112	808
Lsat_1_v5_gn_6_50280	2.25224	3.07747	1.1693e-20	9.62678e-19	AT1G62940.1	acyl-CoA synthetase 5	0.13	24	106	425	2289	542
Lsat_1_v5_gn_6_93581	2.24635	1.55651	2.00895e-10	4.06625e-09	no_hits_found
Lsat_1_v5_gn_2_37161	2.24506	0.678536	4.50406e-07	4.63763e-06	no_hits_found
Lsat_1_v5_gn_5_188280	2.24015	3.85777	1.76888e-24	2.33205e-22	AT1G03170.1	Protein of unknown function (DUF3049)	0.22	39	64	161	301	240
Lsat_1_v5_gn_8_167541	2.23929	1.68857	9.44259e-12	2.45005e-10	AT3G62280.1	GDSL-like Lipase/Acylhydrolase superfamily protein	1	66	227	339	358	365
Lsat_1_v5_gn_4_96981	2.23761	1.17502	6.88006e-08	8.49107e-07	AT1G14520.1	myo-inositol oxygenase 1	1	76	239	311	305	311
Lsat_1_v5_gn_9_26201	2.21998	0.278442	5.60748e-06	4.3941e-05	no_hits_found
Lsat_1_v5_gn_8_81481	2.21994	5.52909	1.29824e-71	1.20625e-68	AT1G01170.1	Protein of unknown function (DUF1138)	0.28	72	52	72	78	83
Lsat_1_v5_gn_9_117321	2.21988	0.187479	5.9842e-06	4.65379e-05	AT1G36050.1	Endoplasmic reticulum vesicle transporter protein	1	66	257	385	386	489
Lsat_1_v5_gn_8_72460	2.20486	2.43498	5.59997e-11	1.2632e-09	AT2G29500.1	HSP20-like chaperones superfamily protein	0.54	66	104	156	155	153
Lsat_1_v5_gn_6_108300	2.19346	1.23797	8.47261e-09	1.27658e-07	no_hits_found
Lsat_1_v5_gn_8_17360	2.19279	0.706016	9.31078e-08	1.10979e-06	AT3G55240.1	Plant protein 1589 of unknown function	0.29	65	64	98	101	95
Lsat_1_v5_gn_6_12761	2.18269	2.94284	1.05558e-17	5.8347e-16	no_hits_found
Lsat_1_v5_gn_2_63120	2.16667	1.76001	5.2294e-11	1.18509e-09	no_hits_found
Lsat_1_v5_gn_6_11000	2.15706	-0.296923	0.000106029	0.000594436	AT3G24570.1	Peroxisomal membrane 22 kDa (Mpv17/PMP22) family protein	0.84	61	144	234	216	235
Lsat_1_v5_gn_4_150461	2.15091	0.544392	3.10516e-06	2.61945e-05	AT5G17680.1	"disease resistance protein (TIR-NBS-LRR class), putative"	1	28	335	1159	1165	1294
Lsat_1_v5_gn_3_76580	2.14919	0.128724	1.03606e-05	7.58841e-05	no_hits_found
Lsat_1_v5_gn_8_115481	2.14004	0.664628	1.64263e-07	1.8656e-06	AT5G37710.1	alpha/beta-Hydrolases superfamily protein	1	60	257	422	435	436
Lsat_1_v5_gn_4_33340	2.12426	1.14358	1.69457e-08	2.39771e-07	no_hits_found
Lsat_1_v5_gn_5_97160	2.12091	2.70612	1.89983e-12	5.68549e-11	AT3G58570.1	P-loop containing nucleoside triphosphate hydrolases superfamily protein	1	69	314	453	677	646
Lsat_1_v5_gn_9_24181	2.11716	0.203547	1.14476e-05	8.26665e-05	no_hits_found
Lsat_1_v5_gn_9_84961	2.10875	0.278878	1.55951e-05	0.000108212	no_hits_found
Lsat_1_v5_gn_9_63480	2.10172	1.91352	1.92468e-12	5.74225e-11	AT2G39800.1	delta1-pyrroline-5-carboxylate synthase 1	1	63	455	713	693	717
Lsat_1_v5_gn_8_27761	2.09989	0.633449	6.14715e-07	6.09777e-06	AT3G03900.1	adenosine-5'-phosphosulfate (APS) kinase 3	0.37	57	77	134	127	208
Lsat_1_v5_gn_2_117700	2.08808	0.093322	2.24859e-05	0.000149487	AT1G31050.1	basic helix-loop-helix (bHLH) DNA-binding superfamily protein	0.14	49	42	85	226	434
Lsat_1_v5_gn_2_16040	2.08596	1.05996	2.08741e-08	2.8989e-07	AT3G04500.1	RNA-binding (RRM/RBD/RNP motifs) family protein	0.76	83	133	160	260	245
Lsat_1_v5_gn_7_92040	2.08568	0.738864	4.54406e-06	3.66379e-05	AT1G75540.1	salt tolerance homolog2	0.53	48	114	233	246	331
Lsat_1_v5_gn_1_13781	2.08275	1.36444	2.72549e-09	4.48019e-08	AT5G15430.1	Plant calmodulin-binding protein-related	0.2	25	121	467	417	478
Lsat_1_v5_gn_7_73901	2.08212	3.43594	4.66289e-16	2.18183e-14	AT1G56300.1	Chaperone DnaJ-domain superfamily protein	0.32	43	69	157	168	156
Lsat_1_v5_gn_8_128321	2.07675	1.89331	1.08302e-11	2.78785e-10	AT5G04930.1	aminophospholipid ATPase 1	0.36	62	70	112	340	1158
Lsat_1_v5_gn_9_3880	2.07574	0.259479	1.91809e-05	0.00012959	AT5G46600.1	Aluminium activated malate transporter family protein	0.39	37	88	236	354	539
Lsat_1_v5_gn_2_1280	2.06864	1.41512	4.20864e-06	3.42163e-05	AT4G27220.1	NB-ARC domain-containing disease resistance protein	0.45	26	199	749	1537	919
Lsat_1_v5_gn_6_90100	2.06684	1.53794	5.05854e-08	6.42592e-07	AT1G62710.1	beta vacuolar processing enzyme	1	59	265	442	464	486
Lsat_1_v5_gn_8_4880	2.06502	2.53129	8.31106e-12	2.19058e-10	AT5G53190.1	Nodulin MtN3 family protein	0.54	44	112	250	276	263
Lsat_1_v5_gn_3_85260	2.06335	5.27058	9.99626e-53	6.09522e-50	AT2G22780.1	peroxisomal NAD-malate dehydrogenase 1	1	81	289	354	358	354
Lsat_1_v5_gn_9_80681	2.06148	0.252959	0.000174905	0.000921121	AT1G58250.2	Golgi-body localisation protein domain ;RNA pol II promoter Fmp27 protein domain	0.72	60	146	243	301	2655
Lsat_1_v5_gn_5_140980	2.05632	0.79098	5.90885e-07	5.89737e-06	no_hits_found
Lsat_1_v5_gn_8_65921	2.05377	2.54343	1.03795e-13	3.55307e-12	no_hits_found
Lsat_1_v5_gn_4_16361	2.05352	3.34343	1.97068e-21	1.84865e-19	no_hits_found
Lsat_1_v5_gn_5_87360	2.05227	0.53331	1.07996e-05	7.86569e-05	AT4G17250.1		0.75	31	201	630	617	741
Lsat_1_v5_gn_6_22760	2.04416	0.390948	7.6787e-06	5.81851e-05	no_hits_found
Lsat_1_v5_gn_6_33960	2.04034	2.98981	8.64865e-11	1.85646e-09	AT5G47580.1		1	34	254	737	754	748
Lsat_1_v5_gn_6_96221	2.0389	0.880299	1.49315e-07	1.71782e-06	AT5G67360.1	Subtilase family protein	1	43	331	761	741	757
Lsat_1_v5_gn_9_23441	2.02915	-0.042171	0.000109592	0.000611306	no_hits_found
Lsat_1_v5_gn_5_170120	2.028	0.0457612	4.91706e-05	0.000300005	AT3G12550.1	XH/XS domain-containing protein	0.26	32	82	254	312	638
Lsat_1_v5_gn_7_20981	2.01692	6.83838	1.22237e-40	4.96895e-38	AT1G28330.5	dormancy-associated protein-like 1	0.28	49	60	121	115	159
Lsat_1_v5_gn_5_36721	2.00802	1.30016	3.7912e-09	6.10849e-08	AT3G48750.1	cell division control 2	0.38	33	98	291	236	294
Lsat_1_v5_gn_7_12620	2.00394	0.741777	3.11016e-07	3.32888e-06	AT5G22660.2	"FBD, F-box, Skp2-like and Leucine Rich Repeat domains containing protein"	0.19	25	115	451	742	450
Lsat_1_v5_gn_4_71361	1.99784	3.28636	5.42609e-15	2.13887e-13	AT5G10140.1	K-box region and MADS-box transcription factor family protein	0.31	40	79	193	220	196
Lsat_1_v5_gn_7_115281	1.99327	1.17238	1.21384e-05	8.70749e-05	AT1G55790.1	Domain of unknown function (DUF2431)	0.71	58	131	225	335	515
Lsat_1_v5_gn_1_58760	1.99149	4.81484	2.31251e-33	5.93706e-31	AT3G13570.1	SC35-like splicing factor 30A	0.42	81	77	95	195	262
Lsat_1_v5_gn_8_153161	1.99127	2.88319	1.28425e-14	4.85626e-13	AT5G47580.1		1	44	324	721	754	748
Lsat_1_v5_gn_9_19520	1.9866	1.74226	1.51636e-09	2.62067e-08	AT2G29670.1	Tetratricopeptide repeat (TPR)-like superfamily protein	1	47	266	564	535	536
Lsat_1_v5_gn_8_138120	1.98371	0.487683	5.64513e-06	4.41553e-05	AT2G34930.1	disease resistance family protein / LRR family protein	1	32	299	934	965	905
Lsat_1_v5_gn_1_99500	1.98108	0.837518	3.34865e-06	2.80786e-05	AT3G04690.1	Malectin/receptor-like protein kinase family protein	0.64	44	140	314	614	850
Lsat_1_v5_gn_3_51300	1.97706	0.541442	2.08011e-06	1.82332e-05	no_hits_found
Lsat_1_v5_gn_6_27841	1.97563	0.488886	1.31292e-05	9.33252e-05	no_hits_found
Lsat_1_v5_gn_4_43641	1.97331	1.30987	8.93974e-08	1.06883e-06	no_hits_found
Lsat_1_v5_gn_2_101261	1.96833	3.19835	4.40811e-12	1.22873e-10	AT3G06880.2	Transducin/WD40 repeat-like superfamily protein	0.2	24	94	383	1073	1264
Lsat_1_v5_gn_4_69440	1.96523	3.01431	1.10711e-17	6.06797e-16	no_hits_found
Lsat_1_v5_gn_5_156681	1.95988	-0.00457865	6.36478e-05	0.000377247	no_hits_found
Lsat_1_v5_gn_6_34001	1.95784	1.23444	3.0822e-07	3.30445e-06	no_hits_found
Lsat_1_v5_gn_5_36401	1.95525	2.87715	4.96202e-16	2.31624e-14	AT5G37340.2	ZPR1 zinc-finger domain protein	1	73	214	293	305	498
Lsat_1_v5_gn_5_58641	1.95206	0.700022	1.66908e-06	1.49665e-05	AT5G45400.1	Replication factor-A protein 1-related	0.61	61	105	172	315	853
Lsat_1_v5_gn_9_91081	1.95092	0.958143	3.17018e-07	3.38383e-06	AT3G13080.1	multidrug resistance-associated protein 3	1	66	725	1086	1090	1514
Lsat_1_v5_gn_3_68101	1.94849	1.76689	1.04725e-10	2.22108e-09	AT3G51460.1	Phosphoinositide phosphatase family protein	1	69	380	550	557	597
Lsat_1_v5_gn_4_45480	1.94678	2.01806	9.91996e-10	1.76604e-08	AT4G20280.1	TBP-associated factor 11	0.58	57	124	214	212	210
Lsat_1_v5_gn_9_85041	1.9455	0.813064	7.85192e-07	7.58699e-06	no_hits_found
Lsat_1_v5_gn_8_75561	1.94528	2.99944	5.84049e-17	2.9677e-15	AT3G57880.1	Calcium-dependent lipid-binding (CaLB domain) plant phosphoribosyltransferase family protein	1	67	529	783	784	773
Lsat_1_v5_gn_6_42581	1.94501	5.87141	3.62083e-71	3.21134e-68	AT1G27650.1	"U2 snRNP auxiliary factor small subunit, putative"	0.53	75	93	124	236	296
Lsat_1_v5_gn_9_43080	1.94217	1.9066	4.23086e-06	3.43637e-05	AT1G34245.1	Putative membrane lipoprotein	0.24	58	47	81	111	120
Lsat_1_v5_gn_1_46420	1.94186	1.08649	9.11113e-08	1.08732e-06	no_hits_found
Lsat_1_v5_gn_8_32121	1.94031	3.34632	7.27169e-13	2.29217e-11	AT3G14660.1	"cytochrome P450, family 72, subfamily A, polypeptide 13"	1	55	230	417	417	512
Lsat_1_v5_gn_2_13121	1.93977	1.69627	7.29598e-08	8.92534e-07	AT5G17680.1	"disease resistance protein (TIR-NBS-LRR class), putative"	1	36	332	915	1192	1294
Lsat_1_v5_gn_9_9120	1.93794	0.699903	2.86055e-06	2.4278e-05	AT3G55600.1	Membrane fusion protein Use1	0.63	53	134	252	251	240
Lsat_1_v5_gn_1_19401	1.93473	3.32615	2.66044e-17	1.41446e-15	AT1G19270.1	DA1	1	66	207	312	394	532
Lsat_1_v5_gn_7_19341	1.93406	0.0767628	6.34121e-05	0.000376192	AT2G35630.1	ARM repeat superfamily protein	0.12	36	49	134	184	1978
Lsat_1_v5_gn_8_80280	1.928	0.744645	3.22321e-06	2.71083e-05	AT2G17600.1	Cysteine/Histidine-rich C1 domain family protein	0.43	26	160	598	664	580
Lsat_1_v5_gn_6_55460	1.92459	0.839757	3.71378e-06	3.06917e-05	AT4G04220.1	receptor like protein 46	1	40	343	838	862	811
Lsat_1_v5_gn_3_120520	1.91625	0.558012	7.81765e-06	5.914e-05	AT3G23250.1	myb domain protein 15	0.63	45	129	286	273	285
Lsat_1_v5_gn_9_113340	1.91501	2.92694	5.74727e-17	2.92795e-15	AT1G17870.1	ethylene-dependent gravitropism-deficient and yellow-green-like 3	1	70	369	523	576	573
Lsat_1_v5_gn_7_8200	1.91453	2.71036	9.59135e-13	2.98479e-11	AT4G25440.1	zinc finger WD40 repeat protein 1	0.96	43	180	418	446	430
Lsat_1_v5_gn_5_156720	1.90671	1.30742	9.81268e-08	1.16605e-06	no_hits_found
Lsat_1_v5_gn_9_91840	1.90666	1.95125	1.26854e-08	1.84991e-07	AT1G69550.1	disease resistance protein (TIR-NBS-LRR class)	0.91	32	329	1025	1059	1400
Lsat_1_v5_gn_8_2360	1.90343	6.77238	1.98623e-67	1.61481e-64	AT3G02790.1	zinc finger (C2H2 type) family protein	0.47	79	84	106	113	105
Lsat_1_v5_gn_8_48980	1.90058	0.0451333	0.000103704	0.000583135	AT3G14980.1	Acyl-CoA N-acyltransferase with RING/FYVE/PHD-type zinc finger protein	0.44	40	112	278	366	1189
Lsat_1_v5_gn_8_152621	1.89464	0.769509	4.20855e-06	3.42163e-05	AT5G14450.1	GDSL-like Lipase/Acylhydrolase superfamily protein	0.98	49	174	355	362	389
Lsat_1_v5_gn_0_33241	1.89234	1.04045	0.000193138	0.00100386	AT3G11740.1	Protein of unknown function (DUF567)	0.35	34	68	195	224	194
Lsat_1_v5_gn_4_177220	1.89027	1.35775	1.20934e-07	1.41213e-06	AT3G28760.2		0.52	59	107	180	292	444
Lsat_1_v5_gn_8_136300	1.88903	0.815404	1.17236e-06	1.0867e-05	AT3G56190.1	alpha-soluble NSF attachment protein 2	0.59	56	117	208	227	289
Lsat_1_v5_gn_0_5220	1.88587	1.19832	0.000107833	0.000603029	AT5G54250.1	cyclic nucleotide-gated cation channel 4	0.34	52	65	124	176	694
Lsat_1_v5_gn_3_60940	1.88506	3.19961	0.000323116	0.00156249	AT1G35710.1	Protein kinase family protein with leucine-rich repeat domain	1	42	465	1095	1640	1120
Lsat_1_v5_gn_2_5821	1.88105	1.04209	3.52493e-07	3.72783e-06	no_hits_found
Lsat_1_v5_gn_1_120721	1.88044	2.07599	2.63183e-06	2.25923e-05	AT2G31070.1	TCP domain protein 10	0.16	45	48	106	191	361
Lsat_1_v5_gn_1_101	1.87279	-0.0616646	0.000203817	0.0010507	AT1G58340.1	MATE efflux family protein	1	65	306	466	528	532
Lsat_1_v5_gn_9_17320	1.86782	0.593996	3.99627e-05	0.000249921	no_hits_found
Lsat_1_v5_gn_0_34660	1.86712	2.48368	9.42122e-09	1.40972e-07	AT3G06880.2	Transducin/WD40 repeat-like superfamily protein	0.62	24	202	819	1450	1264
Lsat_1_v5_gn_3_47441	1.86629	2.30164	1.26735e-08	1.84955e-07	no_hits_found
Lsat_1_v5_gn_1_42821	1.8662	3.48032	5.84557e-10	1.08524e-08	no_hits_found
Lsat_1_v5_gn_2_35460	1.85821	0.26323	6.58342e-05	0.000389496	no_hits_found
Lsat_1_v5_gn_3_117761	1.85482	3.3124	5.37899e-07	5.42123e-06	AT3G14470.1	NB-ARC domain-containing disease resistance protein	1	33	343	1011	1251	1054
Lsat_1_v5_gn_6_37540	1.85372	0.567918	1.88274e-05	0.000127556	AT5G19770.1	tubulin alpha-3	1	71	324	451	451	450
Lsat_1_v5_gn_6_9261	1.85301	1.94264	6.40528e-10	1.17573e-08	no_hits_found
Lsat_1_v5_gn_4_130441	1.8517	0.516227	6.47956e-06	4.98931e-05	AT1G22400.1	UDP-Glycosyltransferase superfamily protein	1	46	225	481	481	489
Lsat_1_v5_gn_8_35781	1.84927	0.56695	1.2379e-05	8.84433e-05	AT5G60900.1	receptor-like protein kinase 1	1	33	274	825	794	748
Lsat_1_v5_gn_1_52980	1.84753	0.247285	0.000138356	0.000749891	AT1G68400.1	leucine-rich repeat transmembrane protein kinase family protein	0.9	33	215	641	633	670
Lsat_1_v5_gn_7_76580	1.8475	1.25653	4.46493e-08	5.73912e-07	no_hits_found
Lsat_1_v5_gn_2_65200	1.84665	0.928561	3.62753e-06	3.00942e-05	AT1G54520.1		0.33	39	95	241	315	391
Lsat_1_v5_gn_1_72921	1.83698	0.963925	3.57362e-05	0.000225658	AT5G59310.1	lipid transfer protein 4	0.22	55	49	89	135	112
Lsat_1_v5_gn_3_23440	1.83533	0.606652	3.81022e-05	0.000239437	AT5G23710.1	DNA binding;DNA-directed RNA polymerases	0.23	34	55	159	190	230
Lsat_1_v5_gn_2_101540	1.82925	3.21972	2.54995e-18	1.58827e-16	no_hits_found
Lsat_1_v5_gn_5_90621	1.82478	1.98344	1.31966e-10	2.73637e-09	AT5G52950.1		0.14	29	56	191	182	948
Lsat_1_v5_gn_9_64201	1.82104	2.6217	2.65623e-10	5.2511e-09	AT2G37730.1	Protein of unknown function (DUF604)	1	52	213	407	859	532
Lsat_1_v5_gn_4_52380	1.81656	1.52199	4.94375e-08	6.29239e-07	AT3G51000.1	alpha/beta-Hydrolases superfamily protein	0.57	36	116	317	313	323
Lsat_1_v5_gn_6_112621	1.8135	4.13503	1.26475e-21	1.21565e-19	AT4G24280.1	chloroplast heat shock protein 70-1	1	75	518	684	690	718
Lsat_1_v5_gn_3_48840	1.81202	4.69627	1.52577e-18	9.89067e-17	AT1G19250.1	flavin-dependent monooxygenase 1	1	37	195	519	513	530
Lsat_1_v5_gn_3_139181	1.81195	3.7766	1.95472e-19	1.41261e-17	AT4G11110.1	SPA1-related 2	1	44	371	831	706	1036
Lsat_1_v5_gn_1_15321	1.80706	3.24454	2.39634e-16	1.14601e-14	AT5G60910.1	AGAMOUS-like 8	0.64	67	123	182	206	242
Lsat_1_v5_gn_8_95941	1.80372	0.971643	0.000370474	0.00176181	AT1G52190.1	Major facilitator superfamily protein	1	51	284	550	593	607
Lsat_1_v5_gn_2_87420	1.80216	3.82013	2.03891e-22	2.09385e-20	AT4G36850.1	PQ-loop repeat family protein / transmembrane family protein	1	54	208	380	386	392
Lsat_1_v5_gn_2_69440	1.80124	-0.0217426	0.000224018	0.00113829	AT1G66345.1	Pentatricopeptide repeat (PPR) superfamily protein	1	49	241	483	548	544
Lsat_1_v5_gn_4_182161	1.80118	0.76032	5.19442e-06	4.11671e-05	AT3G01460.1	methyl-CPG-binding domain 9	1	33	354	1066	1150	2176
Lsat_1_v5_gn_1_53241	1.80052	3.14772	3.47164e-13	1.11965e-11	AT1G08060.1	ATP-dependent helicase family protein	0.47	33	130	384	894	2001
Lsat_1_v5_gn_5_24140	1.80045	0.142356	7.75616e-05	0.000452161	AT1G18530.1	EF hand calcium-binding protein family	0.44	57	89	155	162	157
Lsat_1_v5_gn_7_48140	1.7991	3.68115	1.44e-15	6.24385e-14	AT5G36930.2	Disease resistance protein (TIR-NBS-LRR class) family	1	35	251	699	1067	1191
Lsat_1_v5_gn_5_180180	1.79908	1.73077	1.53372e-08	2.18917e-07	AT3G07090.1	PPPDE putative thiol peptidase family protein	0.85	58	158	268	255	265
Lsat_1_v5_gn_7_45300	1.79703	2.28328	2.21437e-09	3.69289e-08	AT5G17000.1	Zinc-binding dehydrogenase family protein	0.97	50	175	348	345	345
Lsat_1_v5_gn_2_104921	1.79456	0.8579	1.47465e-05	0.00010302	no_hits_found
Lsat_1_v5_gn_9_77840	1.79336	3.31444	9.95385e-09	1.48372e-07	AT1G43800.1	Plant stearoyl-acyl-carrier-protein desaturase family protein	1	78	281	358	385	391
Lsat_1_v5_gn_6_26180	1.79302	2.96365	9.30067e-12	2.41644e-10	AT5G12110.1	"Glutathione S-transferase, C-terminal-like;Translation elongation factor EF1B/ribosomal protein S6"	0.66	60	137	228	231	228
Lsat_1_v5_gn_3_56980	1.79267	4.09516	5.64511e-28	1.01053e-25	AT3G26430.1	GDSL-like Lipase/Acylhydrolase superfamily protein	1	57	219	378	394	380
Lsat_1_v5_gn_7_109260	1.79256	0.891123	1.46549e-06	1.32996e-05	AT3G20420.1	RNAse THREE-like protein 2	0.49	33	123	363	387	391
Lsat_1_v5_gn_4_50981	1.79046	2.17642	3.4021e-08	4.50963e-07	AT5G45960.1	GDSL-like Lipase/Acylhydrolase superfamily protein	1	59	195	330	373	375
Lsat_1_v5_gn_1_46441	1.78958	1.18732	3.44414e-06	2.87926e-05	AT1G10180.1		0.29	65	63	96	190	769
Lsat_1_v5_gn_4_110600	1.78668	5.68764	5.45733e-41	2.2656e-38	AT1G74310.1	heat shock protein 101	1	85	770	904	915	911
Lsat_1_v5_gn_6_37720	1.77909	0.402202	3.07228e-05	0.000197582	no_hits_found
Lsat_1_v5_gn_8_3540	1.77629	0.878349	4.45151e-06	3.60107e-05	no_hits_found
Lsat_1_v5_gn_7_44940	1.77169	2.89199	8.44003e-11	1.8217e-09	AT5G36930.2	Disease resistance protein (TIR-NBS-LRR class) family	0.94	34	254	735	1109	1191
Lsat_1_v5_gn_9_86401	1.7674	1.19776	4.02923e-07	4.19074e-06	no_hits_found
Lsat_1_v5_gn_8_9241	1.76644	0.112279	0.000206852	0.00106325	AT5G62310.1	"AGC (cAMP-dependent, cGMP-dependent and protein kinase C) kinase family protein"	1	57	684	1191	1203	1168
Lsat_1_v5_gn_2_83261	1.76329	0.530685	0.000161453	0.000856985	AT4G37640.1	calcium ATPase 2	1	77	786	1014	1017	1014
Lsat_1_v5_gn_6_8481	1.7615	2.3733	3.02518e-11	7.20723e-10	AT5G25570.3		0.19	61	44	71	101	131
Lsat_1_v5_gn_7_115921	1.75745	3.43458	4.34526e-16	2.03809e-14	AT1G51590.1	alpha-mannosidase 1	0.89	64	184	287	375	560
Lsat_1_v5_gn_2_86240	1.75596	3.74876	4.43357e-23	4.91522e-21	AT5G38710.1	Methylenetetrahydrofolate reductase family protein	1	52	235	451	518	476
Lsat_1_v5_gn_8_56341	1.74908	3.20109	5.4921e-08	6.91366e-07	AT1G03170.1	Protein of unknown function (DUF3049)	0.2	34	68	200	290	240
Lsat_1_v5_gn_8_62500	1.74889	2.96929	1.09115e-05	7.94128e-05	AT3G02760.1	Class II aaRS and biotin synthetases superfamily protein	1	43	388	895	854	883
Lsat_1_v5_gn_1_101021	1.74712	2.51761	1.36869e-11	3.45932e-10	AT5G36930.2	Disease resistance protein (TIR-NBS-LRR class) family	0.9	32	240	733	971	1191
Lsat_1_v5_gn_9_48641	1.74352	0.0963064	0.000374612	0.00177932	AT4G35300.1	tonoplast monosaccharide transporter2	1	65	488	746	765	739
Lsat_1_v5_gn_2_122720	1.73931	2.22202	4.26377e-09	6.81364e-08	AT3G47570.1	Leucine-rich repeat protein kinase family protein	1	43	429	990	986	1010
Lsat_1_v5_gn_3_481	1.73817	4.32339	3.57747e-28	6.4633e-26	AT4G25200.1	mitochondrion-localized small heat shock protein 23.6	0.39	44	97	219	215	210
Lsat_1_v5_gn_1_94701	1.73522	4.05505	3.8549e-08	5.04134e-07	no_hits_found
Lsat_1_v5_gn_5_24760	1.73463	0.484717	0.000134836	0.000732848	AT1G73990.1	signal peptide peptidase	1	60	372	612	610	677
Lsat_1_v5_gn_0_37641	1.73219	1.17044	9.53573e-07	9.04372e-06	no_hits_found
Lsat_1_v5_gn_7_12861	1.73145	1.42846	1.33183e-06	1.2206e-05	AT1G12150.1	Plant protein of unknown function (DUF827)	0.64	30	167	552	580	548
Lsat_1_v5_gn_1_28940	1.72708	3.12523	4.24088e-15	1.69566e-13	AT1G67340.1	HCP-like superfamily protein with MYND-type zinc finger	1	56	185	328	355	379
Lsat_1_v5_gn_7_15920	1.72541	1.62843	1.46283e-06	1.3288e-05	no_hits_found
Lsat_1_v5_gn_1_94121	1.7192	2.75313	1.04367e-06	9.79046e-06	AT5G36930.2	Disease resistance protein (TIR-NBS-LRR class) family	1	31	321	1026	1278	1191
Lsat_1_v5_gn_6_51440	1.71859	3.46798	1.45172e-11	3.65969e-10	AT2G34930.1	disease resistance family protein / LRR family protein	0.91	30	276	907	942	905
Lsat_1_v5_gn_9_111100	1.71718	0.490784	0.000105303	0.000591104	no_hits_found
Lsat_1_v5_gn_8_58500	1.71583	3.56688	2.42111e-18	1.51899e-16	AT5G65750.1	"2-oxoglutarate dehydrogenase, E1 component"	1	84	858	1020	1020	1025
Lsat_1_v5_gn_6_3201	1.71316	-0.00287121	0.000392823	0.00185678	AT5G47580.1		1	46	348	755	748	748
Lsat_1_v5_gn_7_58781	1.71283	1.23075	1.23406e-05	8.8266e-05	no_hits_found
Lsat_1_v5_gn_1_67920	1.71276	2.99931	5.95929e-09	9.19919e-08	AT1G58170.1	Disease resistance-responsive (dirigent-like protein) family protein	0.41	69	75	108	108	185
Lsat_1_v5_gn_1_28480	1.71191	1.05238	1.34881e-05	9.55282e-05	AT3G48270.1	"cytochrome P450, family 71, subfamily A, polypeptide 26"	1	46	203	432	432	489
Lsat_1_v5_gn_8_55640	1.71162	3.26502	1.29121e-15	5.61117e-14	AT3G22830.1	heat shock transcription factor A6B	0.86	50	171	341	307	406
Lsat_1_v5_gn_5_111921	1.71133	0.0796188	0.000246015	0.00123273	AT5G49630.1	amino acid permease 6	1	63	290	456	468	481
Lsat_1_v5_gn_2_28000	1.7106	2.57136	2.83338e-06	2.40788e-05	AT5G59720.1	heat shock protein 18.2	0.54	66	107	161	210	161
Lsat_1_v5_gn_8_39280	1.70994	2.89857	5.66263e-11	1.27422e-09	AT1G50575.1	Putative lysine decarboxylase family protein	0.17	68	39	57	116	306
Lsat_1_v5_gn_8_102701	1.70737	1.47723	2.7394e-06	2.33922e-05	AT3G04690.1	Malectin/receptor-like protein kinase family protein	0.66	47	142	297	639	850
Lsat_1_v5_gn_1_113361	1.70489	1.38063	1.90547e-06	1.68386e-05	no_hits_found
Lsat_1_v5_gn_3_26781	1.70322	2.04937	9.23341e-07	8.78841e-06	AT2G24370.1	Protein kinase protein with adenine nucleotide alpha hydrolases-like domain	1	57	422	740	684	788
Lsat_1_v5_gn_9_91880	1.70251	3.8259	1.17669e-19	8.66397e-18	AT5G17680.1	"disease resistance protein (TIR-NBS-LRR class), putative"	1	31	354	1131	1200	1294
Lsat_1_v5_gn_3_25141	1.70158	1.15018	2.92348e-06	2.4769e-05	no_hits_found
Lsat_1_v5_gn_3_26300	1.70155	2.67435	3.71686e-10	7.14516e-09	no_hits_found
Lsat_1_v5_gn_7_64461	1.70056	0.0629885	0.00135401	0.00541937	AT5G19010.1	mitogen-activated protein kinase 16	1	76	315	410	738	567
Lsat_1_v5_gn_3_41540	1.69997	1.60949	4.452e-08	5.73004e-07	AT1G03620.1	ELMO/CED-12 family protein	0.93	67	161	237	313	265
Lsat_1_v5_gn_6_80961	1.69886	0.14504	0.000236662	0.00119291	AT5G40320.1	Cysteine/Histidine-rich C1 domain family protein	0.46	29	153	526	627	594
Lsat_1_v5_gn_6_71400	1.69463	2.82112	2.22321e-10	4.4721e-09	AT1G02500.1	S-adenosylmethionine synthetase 1	1	88	347	393	393	393
Lsat_1_v5_gn_8_11360	1.69231	0.946412	1.71982e-05	0.000118117	AT3G08710.1	thioredoxin H-type 9	0.35	63	67	105	152	140
Lsat_1_v5_gn_9_66560	1.69096	4.49781	1.4616e-23	1.71799e-21	AT2G20280.1	Zinc finger C-x8-C-x5-C-x3-H type family protein	1	77	232	301	349	371
Lsat_1_v5_gn_8_157881	1.68792	1.09393	6.04089e-06	4.69227e-05	AT2G34930.1	disease resistance family protein / LRR family protein	1	33	313	941	999	905
Lsat_1_v5_gn_1_53421	1.68768	1.45814	3.24234e-06	2.72457e-05	AT3G55020.1	Ypt/Rab-GAP domain of gyp1p superfamily protein	1	46	344	736	744	777
Lsat_1_v5_gn_2_9240	1.68692	0.853275	3.93193e-05	0.00024637	AT1G75900.1	GDSL-like Lipase/Acylhydrolase superfamily protein	1	51	181	350	365	364
Lsat_1_v5_gn_3_68961	1.6844	1.623	3.42223e-08	4.53016e-07	AT4G35470.1	plant intracellular ras group-related LRR 4	1	53	297	552	555	549
Lsat_1_v5_gn_1_13840	1.68375	1.59638	7.64945e-08	9.2821e-07	no_hits_found
Lsat_1_v5_gn_4_1701	1.68321	2.15052	3.5583e-09	5.73798e-08	no_hits_found
Lsat_1_v5_gn_3_580	1.68176	1.39627	7.01702e-07	6.84739e-06	no_hits_found
Lsat_1_v5_gn_6_37320	1.68165	1.30712	0.000118868	0.000655923	no_hits_found
Lsat_1_v5_gn_3_61861	1.68025	1.48277	2.5384e-07	2.78098e-06	AT1G25390.1	Protein kinase superfamily protein	1	42	281	654	649	629
Lsat_1_v5_gn_1_61401	1.67852	0.392357	6.12916e-05	0.000364721	AT5G22850.1	Eukaryotic aspartyl protease family protein	1	56	281	496	518	493
Lsat_1_v5_gn_1_84121	1.67822	1.87786	7.4196e-09	1.13102e-07	AT3G43300.1	HOPM interactor 7	1	71	548	769	1575	1758
Lsat_1_v5_gn_1_83140	1.67626	1.82469	4.70432e-06	3.78674e-05	AT4G27190.1	NB-ARC domain-containing disease resistance protein	0.69	26	243	926	1314	985
Lsat_1_v5_gn_2_73081	1.67346	0.72754	0.000147262	0.000792216	AT1G76520.1	Auxin efflux carrier family protein	1	50	199	395	396	390
Lsat_1_v5_gn_1_19161	1.66877	0.457343	0.000589626	0.00263932	no_hits_found
Lsat_1_v5_gn_5_148040	1.66713	2.51078	1.07784e-10	2.27606e-09	AT2G19130.1	S-locus lectin protein kinase family protein	0.91	29	239	800	800	828
Lsat_1_v5_gn_9_109780	1.6641	1.2276	4.10914e-06	3.35751e-05	AT3G19280.1	fucosyltransferase 11	0.41	65	81	123	262	501
Lsat_1_v5_gn_5_132900	1.66126	0.545019	0.000100294	0.000566902	no_hits_found
Lsat_1_v5_gn_5_184880	1.6581	0.321371	0.000420296	0.00196709	AT5G43760.1	3-ketoacyl-CoA synthase 20	1	55	229	416	469	529
Lsat_1_v5_gn_2_84201	1.65743	0.649189	5.35574e-05	0.000324135	AT3G09040.1	Pentatricopeptide repeat (PPR) superfamily protein	1	29	253	854	948	1028
Lsat_1_v5_gn_8_28360	1.65346	1.03585	5.2004e-06	4.11978e-05	AT5G42250.1	Zinc-binding alcohol dehydrogenase family protein	1	64	250	387	387	390
Lsat_1_v5_gn_7_28281	1.64958	5.75343	2.31413e-40	9.21495e-38	AT1G30070.2	SGS domain-containing protein	0.81	64	147	228	215	229
Lsat_1_v5_gn_8_63941	1.64921	2.07452	1.07915e-05	7.86435e-05	AT5G58160.1	actin binding	1	53	222	418	1045	1324
Lsat_1_v5_gn_9_14760	1.64779	0.431766	8.13429e-05	0.000470131	AT5G05390.1	laccase 12	1	64	350	544	559	565
Lsat_1_v5_gn_5_130720	1.64666	0.997491	0.000117031	0.000647253	no_hits_found
Lsat_1_v5_gn_9_16040	1.64611	1.8453	0.00016563	0.000877963	AT4G12970.1	stomagen	0.24	72	52	72	112	102
Lsat_1_v5_gn_9_93240	1.64521	3.63706	6.06337e-08	7.56447e-07	AT3G20300.1	Protein of unknown function (DUF3537)	1	65	281	429	438	452
Lsat_1_v5_gn_7_12521	1.64384	1.45825	1.52335e-06	1.37482e-05	AT1G13570.1	F-box/RNI-like superfamily protein	0.3	27	128	461	470	416
Lsat_1_v5_gn_5_180701	1.63869	2.72021	1.3727e-11	3.46497e-10	AT3G25110.1	fatA acyl-ACP thioesterase	1	72	258	355	372	362
Lsat_1_v5_gn_8_52220	1.63788	2.00491	9.83639e-08	1.16815e-06	no_hits_found
Lsat_1_v5_gn_9_94261	1.63583	3.44119	5.69265e-13	1.8061e-11	AT1G60500.1	Dynamin related protein 4C	1	51	279	539	514	669
Lsat_1_v5_gn_9_28961	1.63446	2.51557	8.05054e-10	1.45312e-08	no_hits_found
Lsat_1_v5_gn_1_93640	1.63417	2.00916	5.74255e-06	4.48374e-05	AT1G72930.1	toll/interleukin-1 receptor-like	0.22	54	45	83	111	176
Lsat_1_v5_gn_5_69820	1.63398	1.90948	7.61616e-08	9.25321e-07	AT1G62310.1	transcription factor jumonji (jmjC) domain-containing protein	0.62	55	114	207	594	883
Lsat_1_v5_gn_5_56320	1.63376	2.83795	2.29334e-12	6.72897e-11	AT1G31810.1	Formin Homology 14	0.88	48	185	383	981	1230
Lsat_1_v5_gn_5_109320	1.63027	1.38689	7.01865e-07	6.84739e-06	AT1G09580.1	emp24/gp25L/p24 family/GOLD family protein	0.7	63	124	196	214	217
Lsat_1_v5_gn_1_68041	1.6301	3.06131	5.06337e-06	4.0243e-05	no_hits_found
Lsat_1_v5_gn_4_21761	1.62804	0.235809	0.000181987	0.000954296	AT3G13810.2	indeterminate(ID)-domain 11	0.44	58	77	131	188	514
Lsat_1_v5_gn_9_35561	1.6279	2.38101	2.41808e-10	4.83418e-09	AT1G47890.1	receptor like protein 7	1	33	347	1029	1041	1019
Lsat_1_v5_gn_7_48201	1.62728	1.41588	1.92425e-06	1.69814e-05	AT5G36930.2	Disease resistance protein (TIR-NBS-LRR class) family	1	39	275	703	1097	1191
Lsat_1_v5_gn_9_93661	1.62383	0.0892336	0.00785729	0.0240451	no_hits_found
Lsat_1_v5_gn_3_7221	1.61485	2.48146	8.32874e-10	1.49504e-08	AT4G23430.2	NAD(P)-binding Rossmann-fold superfamily protein	1	66	204	309	313	322
Lsat_1_v5_gn_6_86400	1.61475	1.80956	2.15946e-07	2.40087e-06	AT1G63770.5	Peptidase M1 family protein	1	65	401	615	1291	1013
Lsat_1_v5_gn_9_15680	1.6139	1.22752	2.20335e-06	1.92185e-05	AT4G02600.1	Seven transmembrane MLO family protein	1	60	288	475	492	526
Lsat_1_v5_gn_4_141000	1.61342	1.59418	2.40403e-07	2.65164e-06	AT3G02220.1		0.17	63	40	63	372	227
Lsat_1_v5_gn_5_10440	1.61322	2.72954	4.80319e-11	1.09742e-09	AT3G48770.1	DNA binding;ATP binding	1	42	409	962	944	1899
Lsat_1_v5_gn_8_9221	1.61316	3.33145	9.57572e-09	1.43064e-07	AT5G62350.1	Plant invertase/pectin methylesterase inhibitor superfamily protein	0.37	45	80	174	212	202
Lsat_1_v5_gn_1_124060	1.60278	0.346901	0.000208993	0.00107341	AT1G61667.1	"Protein of unknown function, DUF538"	0.45	57	85	147	157	156
Lsat_1_v5_gn_1_69561	1.60079	1.07308	0.00565568	0.0182892	AT2G01420.2	Auxin efflux carrier family protein	0.61	72	117	162	418	616
Lsat_1_v5_gn_9_89781	1.59562	0.800156	5.25753e-05	0.000318983	no_hits_found
Lsat_1_v5_gn_6_48780	1.59533	2.71574	0.000502594	0.00230365	AT2G34930.1	disease resistance family protein / LRR family protein	1	32	308	954	930	905
Lsat_1_v5_gn_4_95521	1.59351	1.50435	5.04746e-07	5.14019e-06	no_hits_found
Lsat_1_v5_gn_9_24661	1.59255	2.60908	4.24557e-07	4.39002e-06	AT3G46640.3	Homeodomain-like superfamily protein	0.61	56	136	241	322	324
Lsat_1_v5_gn_5_162061	1.59209	1.98669	3.731e-07	3.90555e-06	no_hits_found
Lsat_1_v5_gn_4_1540	1.592	2.94936	6.73016e-10	1.22958e-08	no_hits_found
Lsat_1_v5_gn_9_7841	1.59094	1.39576	0.000369912	0.00175999	no_hits_found
Lsat_1_v5_gn_6_50061	1.58862	3.94644	2.05892e-14	7.59427e-13	AT3G20810.2	2-oxoglutarate (2OG) and Fe(II)-dependent oxygenase superfamily protein	1	62	263	418	421	429
Lsat_1_v5_gn_4_125741	1.58766	3.0417	1.50813e-12	4.58359e-11	AT5G42900.1	cold regulated gene 27	0.12	40	43	106	207	246
Lsat_1_v5_gn_2_113261	1.58721	1.44902	1.16511e-06	1.08099e-05	AT4G27290.1	S-locus lectin protein kinase family protein	1	49	387	780	806	783
Lsat_1_v5_gn_1_109160	1.58611	0.601954	0.000262683	0.0013029	no_hits_found
Lsat_1_v5_gn_8_83721	1.58585	0.267182	0.000309279	0.0015049	AT3G56950.2	small and basic intrinsic protein 2;1	0.68	52	115	220	234	260
Lsat_1_v5_gn_3_13220	1.5852	2.59947	1.3935e-08	2.00073e-07	AT4G10380.1	NOD26-like intrinsic protein 5;1	1	73	202	276	299	304
Lsat_1_v5_gn_1_35340	1.58349	2.60364	1.42772e-10	2.94789e-09	AT3G16175.1	Thioesterase superfamily protein	0.11	26	35	132	151	157
Lsat_1_v5_gn_5_81800	1.58321	3.12927	7.19598e-12	1.9234e-10	AT4G00590.1	N-terminal nucleophile aminohydrolases (Ntn hydrolases) superfamily protein	0.2	60	51	85	89	408
Lsat_1_v5_gn_4_9061	1.58214	0.682573	0.000846294	0.00360386	no_hits_found
Lsat_1_v5_gn_5_166460	1.5807	0.658015	0.000323493	0.00156393	AT2G28690.1	Protein of unknown function (DUF1635)	0.38	46	96	205	274	231
Lsat_1_v5_gn_2_116200	1.58032	0.391899	0.00046808	0.00216323	no_hits_found
Lsat_1_v5_gn_3_53440	1.57693	0.551052	0.000138273	0.000749855	AT5G67590.1	NADH-ubiquinone oxidoreductase-related	0.16	70	31	44	140	154
Lsat_1_v5_gn_2_101081	1.57556	3.02586	2.29288e-10	4.60274e-09	AT4G05160.1	AMP-dependent synthetase and ligase family protein	0.23	26	125	469	2322	544
Lsat_1_v5_gn_8_89780	1.57478	5.10402	2.99193e-19	2.09995e-17	no_hits_found
Lsat_1_v5_gn_2_37481	1.57473	6.9433	1.12922e-49	6.67674e-47	AT3G56860.3	UBP1-associated protein 2A	0.94	48	205	422	483	478
Lsat_1_v5_gn_7_110860	1.57431	1.12253	6.22948e-05	0.000370239	AT1G16310.1	Cation efflux family protein	1	67	249	367	400	428
Lsat_1_v5_gn_2_5761	1.57179	3.82591	4.29384e-18	2.53116e-16	AT4G27220.1	NB-ARC domain-containing disease resistance protein	0.41	26	188	718	1661	919
Lsat_1_v5_gn_8_83401	1.56641	1.12395	5.26919e-06	4.16245e-05	no_hits_found
Lsat_1_v5_gn_3_115800	1.56558	3.5294	0.000156037	0.000833224	AT3G14470.1	NB-ARC domain-containing disease resistance protein	1	33	334	1002	1249	1054
Lsat_1_v5_gn_8_28200	1.56464	4.36485	1.66974e-21	1.58155e-19	AT5G42250.1	Zinc-binding alcohol dehydrogenase family protein	1	68	266	387	387	390
Lsat_1_v5_gn_7_63140	1.56254	2.26206	5.45158e-09	8.4758e-08	AT3G12915.1	Ribosomal protein S5/Elongation factor G/III/V family protein	0.18	55	42	76	179	820
Lsat_1_v5_gn_1_68741	1.56127	1.78612	2.07284e-07	2.3138e-06	AT4G09830.1	Uncharacterised conserved protein UCP009193	0.12	38	31	81	115	191
Lsat_1_v5_gn_3_65820	1.56032	2.69126	8.17443e-10	1.47276e-08	no_hits_found
Lsat_1_v5_gn_6_92180	1.55724	1.11601	8.41344e-05	0.000484543	no_hits_found
Lsat_1_v5_gn_1_48181	1.556	2.38184	7.89003e-09	1.19527e-07	AT3G48410.1	alpha/beta-Hydrolases superfamily protein	1	59	212	357	361	385
Lsat_1_v5_gn_8_27141	1.55586	1.58129	9.55336e-07	9.04879e-06	AT4G32300.1	S-domain-2 5	1	34	273	785	805	821
Lsat_1_v5_gn_1_102000	1.55492	1.69438	3.08331e-07	3.30445e-06	AT5G36930.2	Disease resistance protein (TIR-NBS-LRR class) family	1	31	330	1064	1204	1191
Lsat_1_v5_gn_5_13501	1.5519	1.55131	6.27705e-07	6.20141e-06	AT5G03860.1	malate synthase	1	83	458	548	572	562
Lsat_1_v5_gn_6_60180	1.55062	5.47762	2.07305e-25	2.99625e-23	AT3G07130.1	purple acid phosphatase 15	1	69	367	526	558	532
Lsat_1_v5_gn_3_36980	1.54904	1.69032	1.99857e-07	2.23218e-06	AT5G28010.1	Polyketide cyclase/dehydrase and lipid transport superfamily protein	0.23	32	49	150	150	166
Lsat_1_v5_gn_4_41121	1.54818	0.92889	1.84972e-05	0.000125624	no_hits_found
Lsat_1_v5_gn_2_64361	1.54675	3.50655	1.23254e-15	5.36813e-14	AT5G27450.1	mevalonate kinase	1	54	207	380	386	378
Lsat_1_v5_gn_5_42560	1.54536	2.50473	9.58009e-08	1.14049e-06	no_hits_found
Lsat_1_v5_gn_6_40800	1.54348	1.26581	0.00018541	0.000969377	no_hits_found
Lsat_1_v5_gn_4_109320	1.54319	5.47668	1.48216e-35	4.81998e-33	AT2G03090.1	expansin A15	1	68	170	250	288	253
Lsat_1_v5_gn_2_66381	1.54298	1.27103	2.21225e-05	0.000147222	AT1G08820.1	vamp/synaptobrevin-associated protein 27-2	0.37	59	72	122	257	386
Lsat_1_v5_gn_5_137300	1.54196	3.12768	4.69637e-12	1.30164e-10	no_hits_found
Lsat_1_v5_gn_3_107180	1.5417	3.2827	2.57656e-14	9.37943e-13	AT3G12800.1	short-chain dehydrogenase-reductase B	1	68	204	298	288	298
Lsat_1_v5_gn_4_861	1.54055	5.7434	7.17455e-15	2.79421e-13	AT1G77080.4	K-box region and MADS-box transcription factor family protein	0.32	40	84	207	214	196
Lsat_1_v5_gn_5_178901	1.54003	1.63695	7.80945e-07	7.55406e-06	AT3G07350.1	Protein of unknown function (DUF506)	0.5	38	126	325	324	298
Lsat_1_v5_gn_3_111060	1.53955	0.844711	5.54148e-05	0.000333927	no_hits_found
Lsat_1_v5_gn_8_5261	1.5379	5.92549	1.75976e-38	6.73262e-36	AT5G24280.1	gamma-irradiation and mitomycin c induced 1	1	38	633	1629	1628	1598
Lsat_1_v5_gn_3_117901	1.53531	1.06586	1.4541e-05	0.000101839	AT5G46180.1	ornithine-delta-aminotransferase	0.38	66	74	111	155	475
Lsat_1_v5_gn_6_80401	1.53517	0.808202	0.000290905	0.0014233	AT3G03550.1	RING/U-box superfamily protein	0.45	42	93	218	301	356
Lsat_1_v5_gn_9_5080	1.5343	4.11113	1.31175e-09	2.27914e-08	ATMG00030.1		0.34	92	62	67	106	107
Lsat_1_v5_gn_1_81001	1.5331	1.48669	2.72361e-06	2.32675e-05	AT1G13570.1	F-box/RNI-like superfamily protein	0.37	29	123	420	421	416
Lsat_1_v5_gn_3_90340	1.53177	4.47082	1.41795e-16	6.95152e-15	AT4G36880.1	cysteine proteinase1	1	57	211	365	377	376
Lsat_1_v5_gn_2_113081	1.52726	1.57133	1.40264e-05	9.86958e-05	AT3G10410.1	SERINE CARBOXYPEPTIDASE-LIKE 49	1	66	315	471	508	516
Lsat_1_v5_gn_1_70260	1.5266	2.45444	7.88163e-08	9.54601e-07	AT4G15550.1	indole-3-acetate beta-D-glucosyltransferase	0.81	38	181	468	437	474
Lsat_1_v5_gn_7_54521	1.52654	1.74584	9.76301e-07	9.22498e-06	AT4G30230.1		0.2	35	83	237	256	260
Lsat_1_v5_gn_4_41981	1.52487	2.93818	5.62032e-12	1.53376e-10	AT2G44260.2	Plant protein of unknown function (DUF946)	1	58	299	511	585	583
Lsat_1_v5_gn_3_60280	1.52477	3.03604	4.1999e-12	1.18252e-10	AT4G08850.1	Leucine-rich repeat receptor-like protein kinase family protein	1	41	419	1005	975	1045
Lsat_1_v5_gn_5_105420	1.52022	4.67759	1.1711e-05	8.43189e-05	AT1G07750.1	RmlC-like cupins superfamily protein	0.77	42	145	344	358	356
Lsat_1_v5_gn_4_95701	1.51716	5.92803	7.39251e-35	2.25379e-32	AT1G17710.1	Pyridoxal phosphate phosphatase-related protein	0.99	62	169	272	271	279
Lsat_1_v5_gn_1_28261	1.51667	1.64576	3.63539e-07	3.82598e-06	AT1G19100.1	"Histidine kinase-, DNA gyrase B-, and HSP90-like ATPase family protein"	1	60	291	482	602	663
Lsat_1_v5_gn_4_140740	1.51473	1.93197	1.48273e-07	1.70886e-06	AT3G18670.1	Ankyrin repeat family protein	0.65	43	133	306	480	598
Lsat_1_v5_gn_8_66061	1.51387	2.72914	4.19731e-10	8.01314e-09	no_hits_found
Lsat_1_v5_gn_9_1660	1.51302	1.80467	5.62992e-06	4.40638e-05	no_hits_found
Lsat_1_v5_gn_3_51421	1.51298	5.32343	1.54516e-31	3.54695e-29	AT1G69830.1	alpha-amylase-like 3	1	60	552	911	888	887
Lsat_1_v5_gn_5_81780	1.51282	2.34414	1.16963e-07	1.36903e-06	no_hits_found
Lsat_1_v5_gn_4_141140	1.51272	1.97466	5.46987e-07	5.50712e-06	AT5G10010.1		0.42	49	84	170	196	434
Lsat_1_v5_gn_9_28281	1.51228	0.554449	0.000232384	0.0011759	AT3G12160.1	RAB GTPase homolog A4D	0.9	79	166	210	216	222
Lsat_1_v5_gn_5_141001	1.51146	3.92223	3.64525e-07	3.83223e-06	AT5G20630.1	germin 3	0.74	72	132	181	209	211
Lsat_1_v5_gn_9_18801	1.50952	0.931982	5.49712e-05	0.000331561	AT3G51780.1	BCL-2-associated athanogene 4	0.45	40	105	261	266	269
Lsat_1_v5_gn_5_174501	1.50843	0.397949	0.000804974	0.00345277	AT2G30120.2		0.25	34	75	216	245	288
Lsat_1_v5_gn_5_124661	1.50758	1.18397	7.56309e-05	0.00044183	AT2G04795.1		0.17	44	46	104	101	95
Lsat_1_v5_gn_4_181481	1.50713	0.736262	0.000244336	0.00122778	AT5G14870.1	cyclic nucleotide-gated channel 18	1	62	421	673	643	706
Lsat_1_v5_gn_7_91261	1.50708	11.7946	7.27353e-54	4.5781e-51	AT2G21660.1	"cold, circadian rhythm, and rna binding 2"	0.38	82	70	85	152	176
Lsat_1_v5_gn_6_50141	1.50633	0.381165	0.00111621	0.00458128	AT1G54470.2	RNI-like superfamily protein	0.26	32	78	243	265	957
Lsat_1_v5_gn_3_43360	1.5055	1.88208	5.85368e-06	4.55774e-05	AT5G54650.1	formin homology5	1	58	256	441	1158	900
Lsat_1_v5_gn_1_12340	1.50544	2.0213	6.11691e-07	6.07704e-06	no_hits_found
Lsat_1_v5_gn_1_25721	1.50417	1.36467	1.58583e-05	0.000109804	AT1G22380.1	UDP-glucosyl transferase 85A3	1	48	234	479	485	488
Lsat_1_v5_gn_1_36821	1.50373	1.92382	9.16004e-06	6.8136e-05	AT4G29130.1	hexokinase 1	1	64	317	493	492	496
Lsat_1_v5_gn_9_12260	1.50278	4.01009	1.65716e-18	1.05668e-16	no_hits_found
Lsat_1_v5_gn_1_116641	1.50268	0.0140201	0.00140225	0.00558155	no_hits_found
Lsat_1_v5_gn_2_27840	1.50261	1.48984	3.21656e-06	2.7064e-05	AT5G02930.1	F-box/RNI-like superfamily protein	0.19	33	56	166	224	469
Lsat_1_v5_gn_3_121740	1.50187	2.79398	7.48681e-11	1.63403e-09	AT1G06620.1	2-oxoglutarate (2OG) and Fe(II)-dependent oxygenase superfamily protein	0.58	51	107	207	222	365
Lsat_1_v5_gn_5_185401	1.49974	1.7252	1.87666e-06	1.65914e-05	no_hits_found
Lsat_1_v5_gn_9_10221	1.49642	3.52153	2.751e-15	1.14208e-13	AT5G25910.1	receptor like protein 52	1	36	287	781	849	811
Lsat_1_v5_gn_2_69300	1.49533	1.46135	3.07889e-06	2.59841e-05	AT5G52070.1	Agenet domain-containing protein	0.17	37	47	125	304	271
Lsat_1_v5_gn_8_102101	1.49007	2.58405	8.09282e-09	1.22409e-07	AT3G11210.1	SGNH hydrolase-type esterase superfamily protein	0.84	64	145	226	222	256
Lsat_1_v5_gn_0_9221	1.4899	1.00349	4.44311e-05	0.000274435	no_hits_found
Lsat_1_v5_gn_8_67921	1.48897	1.56506	4.91033e-05	0.000299689	AT1G34300.1	lectin protein kinase family protein	0.75	46	150	322	381	829
Lsat_1_v5_gn_1_23380	1.4888	2.77293	6.32502e-10	1.16209e-08	AT5G59845.1	Gibberellin-regulated family protein	0.31	66	58	87	89	89
Lsat_1_v5_gn_8_103501	1.48706	0.959023	0.000174498	0.000919226	AT3G51660.1	Tautomerase/MIF superfamily protein	0.29	59	61	102	112	112
Lsat_1_v5_gn_6_73741	1.48611	1.61985	1.01046e-05	7.42605e-05	AT1G67520.1	lectin protein kinase family protein	1	45	236	521	497	587
Lsat_1_v5_gn_3_35700	1.48514	3.2358	1.90387e-12	5.68887e-11	AT1G65730.1	YELLOW STRIPE like 7	1	65	446	677	696	688
Lsat_1_v5_gn_7_111321	1.48307	1.0644	2.63292e-05	0.000172279	AT1G31320.1	LOB domain-containing protein 4	0.54	53	120	226	225	172
Lsat_1_v5_gn_3_60440	1.48303	1.02841	3.5005e-05	0.000221831	AT1G34020.1	Nucleotide-sugar transporter family protein	0.12	70	29	41	201	335
Lsat_1_v5_gn_4_11801	1.48192	1.96908	7.61991e-07	7.38597e-06	AT5G13030.1		0.15	71	33	46	132	633
Lsat_1_v5_gn_1_102120	1.47977	0.712907	0.000956768	0.00399924	AT5G36930.2	Disease resistance protein (TIR-NBS-LRR class) family	1	29	324	1083	1180	1191
Lsat_1_v5_gn_1_3281	1.47931	5.56359	2.88698e-21	2.60791e-19	AT1G78300.1	general regulatory factor 2	1	88	228	257	256	259
Lsat_1_v5_gn_7_15940	1.47925	2.75136	6.96578e-08	8.586e-07	no_hits_found
Lsat_1_v5_gn_7_24501	1.4767	0.571045	0.000428855	0.00200096	AT5G02920.1	F-box/RNI-like superfamily protein	0.23	31	68	213	292	258
Lsat_1_v5_gn_2_86040	1.47549	2.26112	6.33418e-08	7.87214e-07	AT3G02350.1	galacturonosyltransferase 9	1	67	366	541	555	561
Lsat_1_v5_gn_6_15560	1.47544	5.65456	7.69307e-31	1.64953e-28	AT5G07840.1	Ankyrin repeat family protein	0.58	68	102	149	180	175
Lsat_1_v5_gn_3_14980	1.47517	1.57211	1.03032e-05	7.54925e-05	no_hits_found
Lsat_1_v5_gn_5_63060	1.47316	2.71081	9.95383e-07	9.37351e-06	no_hits_found
Lsat_1_v5_gn_9_86620	1.47136	1.4835	1.72205e-05	0.000118229	no_hits_found
Lsat_1_v5_gn_4_18120	1.47059	0.133664	0.00560927	0.0181747	no_hits_found
Lsat_1_v5_gn_4_148421	1.46848	3.888	3.67872e-17	1.92437e-15	AT5G17680.1	"disease resistance protein (TIR-NBS-LRR class), putative"	1	32	271	823	863	1294
Lsat_1_v5_gn_1_59501	1.46829	5.41088	1.31149e-20	1.0707e-18	no_hits_found
Lsat_1_v5_gn_9_118681	1.46698	2.05992	2.81522e-07	3.04493e-06	no_hits_found
Lsat_1_v5_gn_9_91281	1.46296	2.70213	1.58738e-08	2.2608e-07	AT5G17680.1	"disease resistance protein (TIR-NBS-LRR class), putative"	1	32	345	1067	1195	1294
Lsat_1_v5_gn_5_39440	1.46245	2.18792	7.99674e-08	9.6495e-07	AT5G17680.1	"disease resistance protein (TIR-NBS-LRR class), putative"	1	31	341	1092	1510	1294
Lsat_1_v5_gn_3_33461	1.46174	0.872423	0.000245934	0.00123273	no_hits_found
Lsat_1_v5_gn_3_1200	1.46174	3.12139	4.09214e-11	9.50058e-10	AT4G17380.1	MUTS-like protein 4	1	77	610	787	796	792
Lsat_1_v5_gn_2_130500	1.46033	0.180886	0.00148192	0.00586514	AT2G22410.1	SLOW GROWTH 1	1	38	220	569	565	681
Lsat_1_v5_gn_4_156541	1.45913	1.18506	5.79412e-05	0.0003469	no_hits_found
Lsat_1_v5_gn_5_145141	1.45822	3.0651	1.30369e-08	1.89387e-07	AT5G19730.1	Pectin lyase-like superfamily protein	1	63	237	373	328	383
Lsat_1_v5_gn_5_146660	1.45819	3.6169	8.69839e-15	3.33444e-13	AT1G09140.1	SERINE-ARGININE PROTEIN 30	0.65	68	122	178	302	268
Lsat_1_v5_gn_2_82620	1.45706	2.48059	1.14435e-07	1.34025e-06	AT5G67620.1		0.38	71	81	113	162	182
Lsat_1_v5_gn_6_43500	1.4565	2.04125	9.18819e-06	6.82971e-05	no_hits_found
Lsat_1_v5_gn_8_118101	1.45442	0.817078	0.000125381	0.000688552	AT1G16260.1	Wall-associated kinase family protein	0.92	40	202	498	507	720
Lsat_1_v5_gn_9_91940	1.45404	2.74225	1.10569e-06	1.03078e-05	AT5G17680.1	"disease resistance protein (TIR-NBS-LRR class), putative"	1	31	350	1096	1239	1294
Lsat_1_v5_gn_2_119660	1.45245	2.9933	6.41352e-10	1.17613e-08	no_hits_found
Lsat_1_v5_gn_2_94520	1.45236	0.61004	0.000262915	0.00130368	AT3G04380.1	SET-domain containing protein lysine methyltransferase family protein	1	51	246	478	502	492
Lsat_1_v5_gn_6_90880	1.45141	1.79509	3.47807e-07	3.68627e-06	AT5G47470.1	Nodulin MtN21 /EamA-like transporter family protein	0.98	53	189	356	357	364
Lsat_1_v5_gn_3_73601	1.45128	2.67387	7.01374e-08	8.62875e-07	AT4G36210.3	Protein of unknown function (DUF726)	1	56	380	669	649	672
Lsat_1_v5_gn_5_53640	1.44928	1.98024	5.50161e-07	5.53622e-06	AT5G27690.1	Heavy metal transport/detoxification superfamily protein	0.22	66	44	66	288	352
Lsat_1_v5_gn_6_41901	1.4489	3.65356	1.76631e-15	7.54142e-14	AT2G27940.1	RING/U-box superfamily protein	0.25	43	69	160	183	237
Lsat_1_v5_gn_4_46780	1.44783	0.116925	0.00263503	0.00959586	no_hits_found
Lsat_1_v5_gn_5_96001	1.44642	-0.0958138	0.00314783	0.0111613	no_hits_found
Lsat_1_v5_gn_2_66161	1.44418	3.33929	1.09976e-08	1.61706e-07	AT2G22420.1	Peroxidase superfamily protein	1	81	223	274	297	329
Lsat_1_v5_gn_8_144620	1.44408	1.10487	0.00112533	0.00461097	no_hits_found
Lsat_1_v5_gn_8_50221	1.44262	3.38318	5.65184e-12	1.5402e-10	no_hits_found
Lsat_1_v5_gn_5_24941	1.44171	3.06552	5.12549e-10	9.63473e-09	AT1G73990.1	signal peptide peptidase	1	64	397	618	623	677
Lsat_1_v5_gn_9_97880	1.44059	3.20128	1.89138e-10	3.84424e-09	no_hits_found
Lsat_1_v5_gn_1_58540	1.44037	2.33368	2.49552e-08	3.40651e-07	AT5G04870.1	calcium dependent protein kinase 1	1	61	350	567	578	610
Lsat_1_v5_gn_5_81680	1.43962	1.64201	5.88805e-06	4.58267e-05	AT3G20560.1	PDI-like 5-3	1	58	282	483	478	483
Lsat_1_v5_gn_8_83920	1.43892	1.11058	0.000701161	0.0030579	AT3G56600.1	Protein kinase superfamily protein	1	58	221	376	521	536
Lsat_1_v5_gn_1_71380	1.43847	2.45427	7.24929e-08	8.89406e-07	AT3G59280.1	"Protein Transporter, Pam16"	0.42	73	85	116	124	116
Lsat_1_v5_gn_8_39441	1.43456	0.925767	9.63708e-05	0.000546624	AT1G49120.1	Integrase-type DNA-binding superfamily protein	0.12	33	55	166	237	329
Lsat_1_v5_gn_4_32721	1.43398	3.79495	7.07036e-16	3.23842e-14	no_hits_found
Lsat_1_v5_gn_5_136040	1.43339	2.8873	4.04805e-10	7.73609e-09	no_hits_found
Lsat_1_v5_gn_4_154021	1.43318	3.10633	3.35614e-11	7.88976e-10	no_hits_found
Lsat_1_v5_gn_4_30101	1.43126	0.599529	0.000469006	0.00216597	AT3G54490.1	"RNA polymerase II fifth largest subunit, E"	0.55	50	110	220	232	233
Lsat_1_v5_gn_1_111900	1.43098	1.46334	7.13962e-06	5.45024e-05	AT4G18830.1	ovate family protein 5	0.27	43	66	152	286	349
Lsat_1_v5_gn_9_54680	1.43037	3.56755	4.22747e-10	8.04745e-09	AT5G51990.1	C-repeat-binding factor 4	0.39	41	85	205	222	224
Lsat_1_v5_gn_9_93340	1.42847	2.19495	1.01952e-07	1.20563e-06	AT5G17680.1	"disease resistance protein (TIR-NBS-LRR class), putative"	1	32	309	948	1031	1294
Lsat_1_v5_gn_6_28861	1.42809	0.84639	0.00012658	0.000694358	AT2G36790.1	UDP-glucosyl transferase 73C6	1	46	227	484	484	495
Lsat_1_v5_gn_6_65520	1.42487	1.05493	0.000337316	0.00162271	AT2G35230.1	VQ motif-containing protein	0.25	44	77	174	261	402
Lsat_1_v5_gn_6_19160	1.4246	0.629974	0.000556721	0.00251861	AT5G49350.1	Glycine-rich protein family	0.32	59	53	89	150	302
Lsat_1_v5_gn_7_13320	1.42402	2.93917	1.62282e-07	1.8474e-06	no_hits_found
Lsat_1_v5_gn_4_110681	1.42389	2.34543	6.88829e-08	8.49584e-07	AT5G07920.1	diacylglycerol kinase1	1	65	477	732	712	728
Lsat_1_v5_gn_5_174081	1.42346	0.336683	0.000758665	0.00327719	AT1G06980.1		0.33	67	67	100	152	169
Lsat_1_v5_gn_2_73961	1.42311	1.82493	2.79357e-05	0.000181573	AT5G65980.1	Auxin efflux carrier family protein	1	50	212	419	422	395
Lsat_1_v5_gn_8_119281	1.4227	2.04513	1.11159e-06	1.03578e-05	AT5G42220.1	Ubiquitin-like superfamily protein	0.75	42	195	456	726	879
Lsat_1_v5_gn_4_57421	1.42122	0.718904	0.000834755	0.00356328	AT1G76160.1	SKU5 similar 5	1	67	361	534	545	541
Lsat_1_v5_gn_1_28540	1.42121	3.12854	0.000171933	0.000907183	AT3G48270.1	"cytochrome P450, family 71, subfamily A, polypeptide 26"	1	45	207	453	482	489
Lsat_1_v5_gn_3_27360	1.42052	3.13164	2.52672e-10	5.0205e-09	AT1G10610.1	basic helix-loop-helix (bHLH) DNA-binding superfamily protein	0.61	32	140	428	400	441
Lsat_1_v5_gn_8_35060	1.42046	1.64315	1.10545e-05	8.02821e-05	AT5G60900.1	receptor-like protein kinase 1	1	33	265	803	791	748
Lsat_1_v5_gn_1_8940	1.41935	1.12211	0.000101124	0.00057027	AT3G21260.3	Glycolipid transfer protein (GLTP) family protein	0.6	48	118	243	237	233
Lsat_1_v5_gn_2_114941	1.41897	2.5586	8.18386e-09	1.2369e-07	AT4G21380.1	receptor kinase 3	1	43	374	858	832	850
Lsat_1_v5_gn_2_1220	1.41801	1.1935	0.00616081	0.0196904	no_hits_found
Lsat_1_v5_gn_4_38180	1.41707	0.713339	0.000535424	0.00243468	AT4G17080.1	Histone H3 K4-specific methyltransferase SET7/9 family protein	1	63	183	289	490	513
Lsat_1_v5_gn_5_156701	1.41671	1.29564	3.69307e-05	0.000232674	no_hits_found
Lsat_1_v5_gn_8_53901	1.41642	4.54971	3.06328e-20	2.43962e-18	AT3G01470.1	homeobox 1	0.36	51	89	173	283	272
Lsat_1_v5_gn_6_53540	1.41444	0.389304	0.00136619	0.00545915	AT4G04220.1	receptor like protein 46	1	43	265	603	702	811
Lsat_1_v5_gn_9_117300	1.41366	2.3644	6.82925e-08	8.43903e-07	AT2G26730.1	Leucine-rich repeat protein kinase family protein	0.64	40	136	338	614	658
Lsat_1_v5_gn_5_139320	1.41317	0.337871	0.00223258	0.00831336	no_hits_found
Lsat_1_v5_gn_6_38300	1.41204	1.63739	4.5422e-05	0.000279935	no_hits_found
Lsat_1_v5_gn_8_75600	1.41123	0.331498	0.00308093	0.0109659	AT5G06820.1	STRUBBELIG-receptor family 2	1	50	359	708	726	735
Lsat_1_v5_gn_1_25220	1.40833	1.659	3.88635e-06	3.19555e-05	AT1G33770.1	Protein kinase superfamily protein	1	49	297	599	578	614
Lsat_1_v5_gn_5_152360	1.40717	0.700692	0.00134119	0.00537356	no_hits_found
Lsat_1_v5_gn_4_150781	1.40714	0.712208	0.000558841	0.00252527	AT2G18460.1	like COV 3	0.84	77	147	189	228	274
Lsat_1_v5_gn_5_176540	1.40639	2.51311	7.26453e-08	8.89875e-07	no_hits_found
Lsat_1_v5_gn_8_104461	1.40401	2.08267	3.82867e-07	3.99706e-06	AT5G25770.3	alpha/beta-Hydrolases superfamily protein	0.3	47	66	138	272	421
Lsat_1_v5_gn_8_22281	1.40357	3.08594	7.51281e-10	1.3649e-08	AT3G06240.1	F-box family protein	0.25	28	100	351	413	427
Lsat_1_v5_gn_2_90140	1.40259	1.64617	7.10302e-05	0.00041695	AT2G03630.1		0.17	33	78	235	329	252
Lsat_1_v5_gn_5_167261	1.40055	0.374124	0.00285489	0.0102568	AT2G28630.1	3-ketoacyl-CoA synthase 12	1	65	294	451	465	476
Lsat_1_v5_gn_1_42061	1.40045	1.3379	1.89748e-05	0.000128332	AT1G11950.1	Transcription factor jumonji (jmjC) domain-containing protein	1	39	258	649	822	875
Lsat_1_v5_gn_9_55760	1.39946	0.376293	0.000777021	0.00334464	AT3G12410.1	"Polynucleotidyl transferase, ribonuclease H-like superfamily protein"	0.25	34	73	212	215	230
Lsat_1_v5_gn_2_108040	1.39938	5.16084	2.45335e-29	4.88467e-27	AT1G08630.1	threonine aldolase 1	1	72	252	349	357	358
Lsat_1_v5_gn_5_103381	1.39875	1.38487	8.98214e-05	0.000512755	AT3G29300.1		0.14	48	45	92	226	213
Lsat_1_v5_gn_2_30880	1.39838	0.312507	0.00139364	0.00555632	no_hits_found
Lsat_1_v5_gn_9_1821	1.39776	4.07881	1.91154e-18	1.21097e-16	AT2G48060.1		1	53	1312	2440	2312	2462
Lsat_1_v5_gn_1_31841	1.39744	2.50847	1.90073e-05	0.000128507	AT1G80660.1	H(+)-ATPase 9	1	75	725	954	954	954
Lsat_1_v5_gn_8_62761	1.39598	1.99539	1.23074e-06	1.13596e-05	AT1G49390.1	2-oxoglutarate (2OG) and Fe(II)-dependent oxygenase superfamily protein	0.92	56	155	275	359	348
Lsat_1_v5_gn_2_118260	1.39574	2.9807	1.4575e-06	1.32458e-05	AT2G39710.1	Eukaryotic aspartyl protease family protein	1	63	262	414	434	442
Lsat_1_v5_gn_1_99400	1.39506	0.976309	0.000868509	0.00368079	AT5G36930.2	Disease resistance protein (TIR-NBS-LRR class) family	1	29	350	1186	1215	1191
Lsat_1_v5_gn_8_155680	1.39301	3.23653	3.80799e-07	3.9776e-06	AT1G10610.1	basic helix-loop-helix (bHLH) DNA-binding superfamily protein	0.53	32	142	436	400	441
Lsat_1_v5_gn_2_120380	1.39005	1.64223	7.04642e-06	5.38331e-05	AT3G11320.1	Nucleotide-sugar transporter family protein	1	82	254	307	312	308
Lsat_1_v5_gn_7_9761	1.38916	1.22304	0.000155232	0.00083006	no_hits_found
Lsat_1_v5_gn_5_130620	1.38843	0.615068	0.000844394	0.00359813	AT5G35360.3	acetyl Co-enzyme a carboxylase biotin carboxylase subunit	0.36	65	83	126	144	555
Lsat_1_v5_gn_2_102320	1.38683	4.72289	4.17971e-23	4.68704e-21	no_hits_found
Lsat_1_v5_gn_6_14981	1.38606	2.59972	5.85024e-05	0.000350046	AT3G21420.1	2-oxoglutarate (2OG) and Fe(II)-dependent oxygenase superfamily protein	1	69	250	362	365	364
Lsat_1_v5_gn_2_131881	1.38418	1.30565	0.000488857	0.00224649	AT5G52270.1	SNARE-like superfamily protein	0.43	55	90	163	213	214
Lsat_1_v5_gn_1_16001	1.38119	2.28475	1.06364e-06	9.9634e-06	no_hits_found
Lsat_1_v5_gn_4_161500	1.38036	4.40409	1.28079e-09	2.23132e-08	AT4G37670.2	N-acetyl-l-glutamate synthase 2	1	54	202	368	399	613
Lsat_1_v5_gn_3_56940	1.37825	1.68017	6.71072e-06	5.147e-05	no_hits_found
Lsat_1_v5_gn_7_12140	1.37469	1.05906	0.000166815	0.000883523	AT3G60290.1	2-oxoglutarate (2OG) and Fe(II)-dependent oxygenase superfamily protein	1	58	191	327	352	357
Lsat_1_v5_gn_3_115080	1.37454	0.416266	0.00171435	0.00664356	no_hits_found
Lsat_1_v5_gn_8_10301	1.3745	0.553716	0.00123167	0.00498182	no_hits_found
Lsat_1_v5_gn_4_10341	1.37397	0.396957	0.00310366	0.0110327	AT3G29180.1	Protein of unknown function (DUF1336)	1	46	242	515	421	513
Lsat_1_v5_gn_4_54901	1.37375	5.61312	3.9018e-21	3.48457e-19	no_hits_found
Lsat_1_v5_gn_1_37680	1.37122	2.43153	7.59433e-06	5.76391e-05	AT3G14200.1	Chaperone DnaJ-domain superfamily protein	0.41	63	79	125	210	230
Lsat_1_v5_gn_7_19001	1.36896	2.16786	6.67244e-07	6.55907e-06	AT2G47960.1		1	58	256	438	407	442
Lsat_1_v5_gn_3_10720	1.36874	2.07525	5.87131e-07	5.8659e-06	no_hits_found
Lsat_1_v5_gn_1_61380	1.36825	0.251678	0.00296723	0.0106154	AT5G22850.1	Eukaryotic aspartyl protease family protein	1	57	267	468	490	493
Lsat_1_v5_gn_5_63340	1.3682	1.23189	0.00012608	0.000692004	no_hits_found
Lsat_1_v5_gn_4_57601	1.3682	0.914812	0.00039652	0.00187107	AT4G21410.1	cysteine-rich RLK (RECEPTOR-like protein kinase) 29	0.38	58	76	129	173	679
Lsat_1_v5_gn_4_43101	1.36689	2.49345	8.76564e-08	1.0493e-06	AT1G32450.1	nitrate transporter 1.5	1	50	297	585	597	614
Lsat_1_v5_gn_2_67561	1.36657	1.11423	0.000117635	0.000649674	no_hits_found
Lsat_1_v5_gn_8_91140	1.36549	3.08212	3.94707e-08	5.14807e-07	AT1G04360.1	RING/U-box superfamily protein	0.33	31	112	356	285	381
Lsat_1_v5_gn_2_46161	1.36495	0.67975	0.000316541	0.00153335	AT2G32760.1		0.8	48	160	329	332	352
Lsat_1_v5_gn_1_23581	1.36399	1.53052	0.000851805	0.00362348	AT4G37360.1	"cytochrome P450, family 81, subfamily D, polypeptide 2"	1	47	236	501	498	499
Lsat_1_v5_gn_6_60940	1.3636	5.22463	1.76495e-23	2.06214e-21	AT2G27170.1	Structural maintenance of chromosomes (SMC) family protein	0.29	29	87	291	442	1204
Lsat_1_v5_gn_4_90201	1.36272	1.17457	0.000100806	0.000569131	no_hits_found
Lsat_1_v5_gn_2_29560	1.36221	3.03998	1.00571e-09	1.78883e-08	no_hits_found
Lsat_1_v5_gn_9_29880	1.36217	1.44252	0.000316528	0.00153335	no_hits_found
Lsat_1_v5_gn_3_26761	1.36206	2.04509	4.20901e-05	0.000261578	AT2G06510.1	replication protein A 1A	0.59	42	139	326	272	640
Lsat_1_v5_gn_9_113821	1.36196	2.33826	1.30883e-05	9.30679e-05	AT5G64430.1	Octicosapeptide/Phox/Bem1p family protein	0.79	41	199	484	479	513
Lsat_1_v5_gn_1_66060	1.36186	1.33814	4.93705e-05	0.000301131	no_hits_found
Lsat_1_v5_gn_2_88961	1.36159	0.80119	0.000268964	0.001329	AT1G26945.1	basic helix-loop-helix (bHLH) DNA-binding superfamily protein	0.24	59	55	93	88	94
Lsat_1_v5_gn_2_69141	1.35585	0.063259	0.00403368	0.0137765	no_hits_found
Lsat_1_v5_gn_1_18980	1.35478	0.6278	0.000585501	0.00262507	AT1G75280.1	NmrA-like negative transcriptional regulator family protein	1	70	220	311	310	310
Lsat_1_v5_gn_5_114100	1.35475	1.62404	5.94394e-06	4.62433e-05	ATMG00560.1	"Nucleic acid-binding, OB-fold-like protein"	0.58	41	139	334	322	349
Lsat_1_v5_gn_9_24160	1.35266	1.28091	0.000246738	0.0012354	AT5G59210.1	myosin heavy chain-related	1	53	238	443	441	434
Lsat_1_v5_gn_3_24641	1.35255	1.72329	1.39335e-05	9.82068e-05	no_hits_found
Lsat_1_v5_gn_1_59860	1.35056	2.87117	6.98115e-09	1.0692e-07	AT5G19770.1	tubulin alpha-3	1	80	350	433	450	450
Lsat_1_v5_gn_5_3481	1.35053	1.68392	2.16832e-05	0.000144792	no_hits_found
Lsat_1_v5_gn_2_88600	1.35049	2.06201	4.46616e-06	3.60844e-05	AT3G01270.1	Pectate lyase family protein	1	57	203	356	398	475
Lsat_1_v5_gn_3_37841	1.35045	1.40451	0.000293575	0.00143457	AT4G28380.1	Leucine-rich repeat (LRR) family protein	1	66	216	327	382	391
Lsat_1_v5_gn_5_12821	1.35042	2.95967	1.67564e-09	2.86046e-08	AT1G78790.1		0.3	64	64	100	102	104
Lsat_1_v5_gn_5_153501	1.35028	2.3672	6.82924e-06	5.22557e-05	AT5G01010.2		1	59	283	475	437	479
Lsat_1_v5_gn_8_16141	1.3497	0.49174	0.00157057	0.00616227	AT4G01470.1	tonoplast intrinsic protein 1;3	1	74	187	252	250	252
Lsat_1_v5_gn_5_157261	1.34769	2.78655	7.34269e-08	8.97686e-07	AT3G45940.1	Glycosyl hydrolases family 31 protein	0.2	23	139	589	766	868
Lsat_1_v5_gn_8_140801	1.34763	2.53933	6.17068e-08	7.67872e-07	AT2G34930.1	disease resistance family protein / LRR family protein	0.98	33	283	837	1140	905
Lsat_1_v5_gn_2_99761	1.34737	4.47526	3.98955e-20	3.13887e-18	AT3G10350.2	P-loop containing nucleoside triphosphate hydrolases superfamily protein	1	66	233	349	389	433
Lsat_1_v5_gn_1_90860	1.34699	0.580115	0.000715684	0.00311219	AT4G21120.1	amino acid transporter 1	1	67	191	281	311	594
Lsat_1_v5_gn_3_16281	1.34662	1.06523	0.000401167	0.00188798	no_hits_found
Lsat_1_v5_gn_6_82700	1.34623	3.74302	1.58953e-14	5.95294e-13	no_hits_found
Lsat_1_v5_gn_7_22621	1.34216	0.746998	0.00046596	0.00215583	AT2G13600.1	Pentatricopeptide repeat (PPR) superfamily protein	0.83	34	160	460	439	697
Lsat_1_v5_gn_2_129281	1.34158	6.56608	8.72589e-28	1.50672e-25	AT3G47420.1	phosphate starvation-induced gene 3	1	68	346	502	514	523
Lsat_1_v5_gn_8_128001	1.34157	4.83839	8.89002e-22	8.76071e-20	AT5G04700.1	Ankyrin repeat family protein	0.35	47	75	159	165	669
Lsat_1_v5_gn_6_54241	1.34106	5.40814	5.34555e-25	7.55815e-23	AT3G13570.1	SC35-like splicing factor 30A	0.42	85	77	90	279	262
Lsat_1_v5_gn_2_126080	1.33944	3.4112	3.09663e-08	4.14697e-07	no_hits_found
Lsat_1_v5_gn_5_33400	1.33835	3.11298	1.72988e-10	3.53809e-09	AT5G57850.1	D-aminoacid aminotransferase-like PLP-dependent enzymes superfamily protein	1	54	208	380	395	373
Lsat_1_v5_gn_4_81301	1.33775	2.07274	4.48947e-06	3.62576e-05	no_hits_found
Lsat_1_v5_gn_7_105981	1.33746	2.01767	9.40448e-07	8.92511e-06	AT4G27350.1	Protein of unknown function (DUF1223)	0.86	60	146	240	277	278
Lsat_1_v5_gn_2_121060	1.33646	1.59292	3.13126e-05	0.000201176	AT3G47570.1	Leucine-rich repeat protein kinase family protein	1	42	419	991	1002	1010
Lsat_1_v5_gn_2_29541	1.33482	0.482871	0.00106782	0.00440122	no_hits_found
Lsat_1_v5_gn_9_124660	1.33383	5.77639	1.84861e-12	5.54072e-11	AT1G56220.3	Dormancy/auxin associated family protein	0.19	41	57	138	121	140
Lsat_1_v5_gn_3_116581	1.33237	4.28266	2.3026e-12	6.74601e-11	AT5G10720.1	histidine kinase 5	1	60	332	545	570	922
Lsat_1_v5_gn_6_62741	1.33194	1.82951	0.000216492	0.00110581	AT3G24060.1	Plant self-incompatibility protein S1 family	0.41	58	66	112	128	147
Lsat_1_v5_gn_2_51761	1.33137	6.66289	4.07526e-34	1.16936e-31	AT3G16920.1	chitinase-like protein 2	1	74	207	277	319	348
Lsat_1_v5_gn_9_14781	1.32969	3.60994	1.14824e-13	3.91686e-12	AT5G17680.1	"disease resistance protein (TIR-NBS-LRR class), putative"	1	32	360	1108	1105	1294
Lsat_1_v5_gn_8_52201	1.32939	1.53691	9.58446e-06	7.08111e-05	AT2G34930.1	disease resistance family protein / LRR family protein	0.59	31	194	612	556	905
Lsat_1_v5_gn_2_88741	1.32829	3.15916	1.21435e-10	2.54232e-09	AT3G28715.1	"ATPase, V0/A0 complex, subunit C/D"	1	92	325	351	351	351
Lsat_1_v5_gn_5_133981	1.32804	3.41742	1.00238e-10	2.1352e-09	AT1G51730.1	Ubiquitin-conjugating enzyme family protein	0.8	62	153	246	261	252
Lsat_1_v5_gn_3_117141	1.32729	0.857557	0.00059727	0.00266986	AT4G21300.1	Tetratricopeptide repeat (TPR)-like superfamily protein	1	32	256	783	819	857
Lsat_1_v5_gn_2_94561	1.32714	2.85165	1.42709e-06	1.29816e-05	AT3G26790.1	AP2/B3-like transcriptional factor family protein	0.32	52	62	119	334	313
Lsat_1_v5_gn_7_41560	1.32628	1.23484	8.75863e-05	0.000501742	no_hits_found
Lsat_1_v5_gn_9_23061	1.32561	0.656782	0.000715989	0.00311283	no_hits_found
Lsat_1_v5_gn_7_70960	1.32442	0.268959	0.00205365	0.00774016	AT1G58250.2	Golgi-body localisation protein domain ;RNA pol II promoter Fmp27 protein domain	1	49	1130	2277	2152	2655
Lsat_1_v5_gn_3_131680	1.32254	0.575517	0.00170077	0.00660536	no_hits_found
Lsat_1_v5_gn_1_81101	1.32199	2.44355	1.29805e-06	1.19301e-05	AT1G13570.1	F-box/RNI-like superfamily protein	0.15	29	57	193	226	416
Lsat_1_v5_gn_8_122180	1.32177	0.322434	0.00208426	0.00783283	AT1G76160.1	SKU5 similar 5	1	70	371	529	542	541
Lsat_1_v5_gn_2_36840	1.32124	4.04035	6.20331e-13	1.96173e-11	no_hits_found
Lsat_1_v5_gn_6_85021	1.32031	1.09665	0.00185764	0.00710153	no_hits_found
Lsat_1_v5_gn_8_124041	1.32001	1.77369	9.12315e-05	0.000520043	AT3G46730.1	NB-ARC domain-containing disease resistance protein	0.69	30	217	711	885	847
Lsat_1_v5_gn_3_114901	1.31937	1.17251	7.55522e-05	0.000441502	no_hits_found
Lsat_1_v5_gn_5_122320	1.31902	0.559408	0.00117621	0.00479129	no_hits_found
Lsat_1_v5_gn_5_177800	1.31892	3.52087	1.6524e-09	2.82574e-08	AT3G07310.1	Protein of unknown function (DUF760)	0.89	53	167	315	393	368
Lsat_1_v5_gn_2_105681	1.31813	0.269238	0.0030461	0.0108538	no_hits_found
Lsat_1_v5_gn_4_43361	1.31736	1.21951	0.000318457	0.00154187	AT4G18750.1	Pentatricopeptide repeat (PPR) superfamily protein	0.86	36	152	422	503	871
Lsat_1_v5_gn_7_75581	1.317	0.553793	0.00559451	0.0181389	AT1G76690.1	12-oxophytodienoate reductase 2	1	68	249	361	360	374
Lsat_1_v5_gn_4_72621	1.31696	1.35856	5.48995e-05	0.00033123	AT5G66520.1	Tetratricopeptide repeat (TPR)-like superfamily protein	0.92	39	200	511	557	620
Lsat_1_v5_gn_9_10400	1.31632	0.480167	0.00208694	0.00783838	no_hits_found
Lsat_1_v5_gn_9_18121	1.31599	1.25699	0.000212052	0.00108797	AT3G25290.1	Auxin-responsive family protein	1	53	202	381	396	393
Lsat_1_v5_gn_5_184980	1.31583	1.9236	1.8047e-05	0.000122994	no_hits_found
Lsat_1_v5_gn_8_51661	1.31581	2.49457	7.64935e-05	0.000446468	AT4G35800.1	RNA polymerase II large subunit	0.11	25	75	298	578	1839
Lsat_1_v5_gn_8_40701	1.3156	2.55911	9.10296e-07	8.67694e-06	AT1G68330.1		0.25	33	94	281	259	268
Lsat_1_v5_gn_9_106961	1.31553	1.27666	9.1963e-05	0.000523449	no_hits_found
Lsat_1_v5_gn_5_120240	1.31491	0.922859	0.000854573	0.00363097	AT2G21410.1	vacuolar proton ATPase A2	1	71	588	823	823	821
Lsat_1_v5_gn_9_2400	1.31219	5.25969	1.4999e-21	1.42762e-19	AT4G24990.1	Ubiquitin family protein	0.32	56	64	114	119	118
Lsat_1_v5_gn_4_72660	1.31216	1.79247	3.02079e-05	0.000194582	no_hits_found
Lsat_1_v5_gn_3_92640	1.31181	0.602528	0.000746212	0.0032284	AT2G45570.1	"cytochrome P450, family 76, subfamily C, polypeptide 2"	1	46	210	456	494	512
Lsat_1_v5_gn_6_70301	1.30958	0.300722	0.00880371	0.0264803	AT3G06490.1	myb domain protein 108	0.78	49	164	329	325	323
Lsat_1_v5_gn_4_137841	1.30931	1.86089	6.8264e-06	5.22545e-05	no_hits_found
Lsat_1_v5_gn_5_95820	1.30862	4.5859	3.66028e-18	2.18408e-16	AT2G26660.1	SPX domain gene 2	0.87	60	181	301	293	287
Lsat_1_v5_gn_9_107281	1.30837	0.801041	0.000967406	0.00403679	AT4G35160.1	O-methyltransferase family protein	0.56	36	130	359	358	382
Lsat_1_v5_gn_3_69600	1.30809	0.252007	0.0113779	0.0327346	AT1G65810.1	P-loop containing nucleoside triphosphate hydrolases superfamily protein	1	39	431	1102	1094	1050
Lsat_1_v5_gn_3_19920	1.30699	0.771991	0.00244448	0.00898752	AT5G45310.1		0.52	40	121	301	375	352
Lsat_1_v5_gn_1_70900	1.30696	0.0822354	0.0043485	0.0146923	AT3G48320.1	"cytochrome P450, family 71, subfamily A, polypeptide 21"	1	45	195	429	429	490
Lsat_1_v5_gn_9_105420	1.30627	4.11117	3.26273e-15	1.3429e-13	AT5G55390.1	ENHANCED DOWNY MILDEW 2	1	44	409	923	1015	1297
Lsat_1_v5_gn_6_102981	1.30568	5.53257	9.31711e-29	1.73138e-26	AT5G64200.1	ortholog of human splicing factor SC35	0.53	87	98	112	231	303
Lsat_1_v5_gn_0_37240	1.30551	5.792	9.02394e-18	5.07421e-16	AT1G60420.1	DC1 domain-containing protein	1	60	346	568	572	578
Lsat_1_v5_gn_1_37700	1.3055	0.90456	0.000256904	0.00128071	no_hits_found
Lsat_1_v5_gn_2_33040	1.30138	0.679128	0.000621209	0.00276042	no_hits_found
Lsat_1_v5_gn_4_45300	1.30129	1.76356	9.38048e-06	6.94618e-05	no_hits_found
Lsat_1_v5_gn_9_37200	1.29801	1.00461	0.000503581	0.00230708	AT2G38320.1	TRICHOME BIREFRINGENCE-LIKE 34	1	53	185	346	358	410
Lsat_1_v5_gn_7_1381	1.29696	3.39812	0.0010288	0.00426562	AT3G61680.1	alpha/beta-Hydrolases superfamily protein	1	48	314	641	661	649
Lsat_1_v5_gn_1_85620	1.29668	0.59919	0.00139628	0.00556574	AT5G04700.1	Ankyrin repeat family protein	0.47	37	115	309	381	669
Lsat_1_v5_gn_4_150561	1.29563	2.91001	1.27219e-07	1.4802e-06	AT5G17680.1	"disease resistance protein (TIR-NBS-LRR class), putative"	1	29	347	1176	1273	1294
Lsat_1_v5_gn_5_54521	1.295	0.144956	0.00369874	0.0128143	AT5G39000.1	Malectin/receptor-like protein kinase family protein	0.61	46	140	301	628	873
Lsat_1_v5_gn_8_142581	1.29451	0.406595	0.00402883	0.0137648	no_hits_found
Lsat_1_v5_gn_4_31100	1.29418	0.397713	0.00337986	0.011859	AT5G16080.1	carboxyesterase 17	0.39	36	106	290	287	344
Lsat_1_v5_gn_8_65560	1.29347	0.802233	0.00130593	0.00524782	AT5G57740.1	XB3 ortholog 2 in Arabidopsis thaliana	1	60	282	466	506	508
Lsat_1_v5_gn_9_92260	1.29261	1.92127	3.17695e-06	2.67538e-05	no_hits_found
Lsat_1_v5_gn_4_10820	1.29085	1.90599	1.52924e-05	0.000106414	AT1G69500.1	"cytochrome P450, family 704, subfamily B, polypeptide 1"	1	76	400	521	520	524
Lsat_1_v5_gn_9_61520	1.28896	1.62425	0.00103894	0.00429888	AT3G08510.1	phospholipase C 2	1	61	355	581	557	581
Lsat_1_v5_gn_8_54701	1.28781	1.26362	0.000121074	0.000667342	AT5G06540.1	Pentatricopeptide repeat (PPR) superfamily protein	0.74	32	155	482	453	622
Lsat_1_v5_gn_2_135921	1.28756	5.76926	4.96669e-27	8.00909e-25	AT5G53120.6	spermidine synthase 3	1	65	251	386	344	386
Lsat_1_v5_gn_5_180841	1.28628	3.22261	1.21927e-10	2.54442e-09	AT4G13040.3	Integrase-type DNA-binding superfamily protein	0.36	61	71	115	227	246
Lsat_1_v5_gn_8_48101	1.28618	0.938696	0.000943353	0.00395079	AT1G69350.1	Tetratricopeptide repeat (TPR)-like superfamily protein	1	52	391	751	749	787
Lsat_1_v5_gn_4_124060	1.28554	1.79699	1.50054e-05	0.000104641	AT4G34310.1	alpha/beta-Hydrolases superfamily protein	1	50	569	1130	1192	1228
Lsat_1_v5_gn_2_78320	1.28509	4.1243	7.44776e-14	2.60899e-12	AT5G66320.1	GATA transcription factor 5	0.42	47	104	220	316	339
Lsat_1_v5_gn_9_19820	1.28485	1.67379	2.41797e-05	0.000159606	AT5G25430.1	HCO3- transporter family	0.29	55	56	101	95	671
Lsat_1_v5_gn_7_105721	1.28454	1.55044	6.4458e-05	0.000381817	AT5G54440.1	CLUB	1	65	828	1261	1229	1259
Lsat_1_v5_gn_2_11481	1.28405	1.20522	0.000419386	0.0019633	AT4G12560.1	F-box and associated interaction domains-containing protein	0.16	25	100	387	378	413
Lsat_1_v5_gn_8_111160	1.28403	0.194239	0.00556949	0.0180909	AT5G58560.1	Phosphatidate cytidylyltransferase family protein	0.84	60	146	242	244	307
Lsat_1_v5_gn_2_60420	1.28342	0.495937	0.00129496	0.00520973	AT5G62700.1	tubulin beta chain 3	0.52	90	93	103	103	450
Lsat_1_v5_gn_9_64901	1.28341	1.73881	4.18392e-05	0.00026057	AT2G39705.1	ROTUNDIFOLIA like 8	0.14	89	34	38	84	87
Lsat_1_v5_gn_5_13260	1.28252	2.86525	2.46568e-08	3.37143e-07	AT3G27160.1	Ribosomal protein S21 family protein	0.15	38	43	112	112	183
Lsat_1_v5_gn_5_61741	1.28252	0.250624	0.00331436	0.0116669	no_hits_found
Lsat_1_v5_gn_4_173220	1.28208	3.97953	6.61363e-12	1.77748e-10	AT5G60920.1	COBRA-like extracellular glycosyl-phosphatidyl inositol-anchored protein family	1	76	323	424	449	456
Lsat_1_v5_gn_1_92020	1.28187	3.04417	1.91285e-09	3.23149e-08	AT5G54860.1	Major facilitator superfamily protein	0.36	68	73	106	235	491
Lsat_1_v5_gn_5_84881	1.27775	1.95169	9.50056e-06	7.02181e-05	AT4G30230.1		0.18	31	81	258	240	260
Lsat_1_v5_gn_2_109480	1.27587	2.78819	5.05116e-06	4.01762e-05	AT5G60390.1	GTP binding Elongation factor Tu family protein	1	96	421	436	447	449
Lsat_1_v5_gn_9_4420	1.27587	3.03433	1.0244e-08	1.51886e-07	AT4G02900.1	ERD (early-responsive to dehydration stress) family protein	1	70	527	751	770	785
Lsat_1_v5_gn_2_7621	1.27556	3.33988	7.42796e-08	9.07144e-07	AT5G42200.1	RING/U-box superfamily protein	0.37	53	73	136	129	163
Lsat_1_v5_gn_9_64361	1.27482	1.00984	0.00167729	0.00652589	AT2G29350.1	senescence-associated gene 13	0.82	60	154	256	271	269
Lsat_1_v5_gn_9_86381	1.27248	3.5139	1.85728e-08	2.60527e-07	AT3G18670.1	Ankyrin repeat family protein	0.63	31	169	539	682	598
Lsat_1_v5_gn_7_112781	1.27245	0.0663649	0.00488304	0.01619	no_hits_found
Lsat_1_v5_gn_8_128461	1.27221	3.36715	3.97824e-09	6.38875e-08	AT5G08080.3	syntaxin of plants 132	0.78	54	157	286	289	315
Lsat_1_v5_gn_4_74041	1.27218	3.60238	1.50966e-11	3.79594e-10	AT1G70140.1	formin 8	0.92	42	209	491	623	760
Lsat_1_v5_gn_4_22701	1.27196	0.928941	0.00149354	0.00589782	AT2G44840.1	ethylene-responsive element binding factor 13	0.16	45	46	102	242	226
Lsat_1_v5_gn_9_123300	1.27139	0.659409	0.000940062	0.00393869	AT1G55020.1	lipoxygenase 1	1	65	554	852	849	859
Lsat_1_v5_gn_3_56000	1.27083	1.73862	0.000459595	0.00212755	AT1G26500.1	Pentatricopeptide repeat (PPR) superfamily protein	1	64	297	461	510	505
Lsat_1_v5_gn_7_9941	1.27078	2.35807	1.97297e-06	1.73613e-05	AT1G02070.1		0.23	43	57	131	126	131
Lsat_1_v5_gn_9_103240	1.26943	2.74131	5.70233e-07	5.71463e-06	AT3G13320.1	cation exchanger 2	1	56	235	414	455	441
Lsat_1_v5_gn_6_46980	1.26916	4.86803	1.27245e-18	8.33155e-17	no_hits_found
Lsat_1_v5_gn_5_134981	1.26771	4.36698	1.18367e-15	5.17841e-14	AT1G72510.1	Protein of unknown function (DUF1677)	0.43	55	91	165	179	165
Lsat_1_v5_gn_1_15621	1.26752	3.11246	1.34895e-08	1.94536e-07	no_hits_found
Lsat_1_v5_gn_5_75620	1.26639	3.50074	4.88155e-08	6.21729e-07	AT1G69630.1	F-box/RNI-like superfamily protein	0.16	30	59	193	226	451
Lsat_1_v5_gn_4_112280	1.26574	1.80232	2.45898e-05	0.000161929	AT3G18550.1	TCP family transcription factor	0.2	54	53	97	302	433
Lsat_1_v5_gn_8_155520	1.26552	3.60218	1.81169e-09	3.07121e-08	AT1G72900.1	Toll-Interleukin-Resistance (TIR) domain-containing protein	0.33	47	76	160	922	363
Lsat_1_v5_gn_9_36661	1.26546	0.0644184	0.00525725	0.0172113	AT5G02500.1	heat shock cognate protein 70-1	1	48	296	611	501	651
Lsat_1_v5_gn_2_134000	1.26517	0.527752	0.00199134	0.00753444	AT5G62040.1	PEBP (phosphatidylethanolamine-binding protein) family protein	0.62	67	112	167	168	177
Lsat_1_v5_gn_8_75820	1.26435	2.09822	1.34051e-05	9.49747e-05	AT3G55370.3	OBF-binding protein 3	0.35	36	100	275	321	368
Lsat_1_v5_gn_8_148540	1.26163	1.22523	0.000377155	0.00178878	AT5G54440.1	CLUB	0.17	53	43	81	98	1259
Lsat_1_v5_gn_4_132480	1.26148	2.81885	9.03057e-08	1.07836e-06	no_hits_found
Lsat_1_v5_gn_9_44640	1.25983	4.17022	0.000710569	0.00309133	AT5G10180.1	slufate transporter 2;1	1	60	381	630	672	677
Lsat_1_v5_gn_5_80641	1.25982	1.16591	0.000337435	0.00162284	no_hits_found
Lsat_1_v5_gn_9_81121	1.25824	2.60842	2.12799e-05	0.00014244	AT2G32120.1	heat-shock protein 70T-2	1	60	346	569	569	563
Lsat_1_v5_gn_3_7441	1.2582	4.39172	3.4585e-15	1.41176e-13	AT1G20960.1	"U5 small nuclear ribonucleoprotein helicase, putative"	1	74	1625	2190	2189	2171
Lsat_1_v5_gn_4_132961	1.25784	0.649258	0.00165843	0.00645895	AT3G48280.1	"cytochrome P450, family 71, subfamily A, polypeptide 25"	1	44	205	463	513	490
Lsat_1_v5_gn_5_186760	1.25709	4.04257	0.000157763	0.000840598	AT5G43700.1	AUX/IAA transcriptional regulator family protein	0.56	63	108	171	181	186
Lsat_1_v5_gn_2_30521	1.25703	2.48429	6.50194e-07	6.4009e-06	no_hits_found
Lsat_1_v5_gn_9_52100	1.25685	2.06592	4.18925e-05	0.000260736	AT3G47420.1	phosphate starvation-induced gene 3	1	66	337	504	517	523
Lsat_1_v5_gn_3_29500	1.25676	0.283027	0.00766968	0.0235745	AT5G40780.1	lysine histidine transporter 1	1	64	284	438	418	446
Lsat_1_v5_gn_5_142981	1.25676	1.53754	0.00142841	0.00567293	AT5G57000.1		0.12	38	40	103	111	187
Lsat_1_v5_gn_3_23080	1.25574	0.699526	0.00183492	0.00703261	AT2G33760.1	Pentatricopeptide repeat (PPR) superfamily protein	1	57	329	573	582	583
Lsat_1_v5_gn_6_45320	1.25456	2.97076	1.45619e-08	2.08308e-07	AT5G60740.1	ABC transporter family protein	1	57	616	1075	1080	1109
Lsat_1_v5_gn_8_80160	1.25446	3.90353	6.65786e-11	1.46623e-09	AT5G40320.1	Cysteine/Histidine-rich C1 domain family protein	0.35	27	142	510	627	594
Lsat_1_v5_gn_4_130361	1.2542	0.935293	0.000721692	0.00313553	AT1G22370.2	UDP-glucosyl transferase 85A5	1	48	232	483	482	479
Lsat_1_v5_gn_9_41461	1.2528	1.96113	2.18396e-05	0.000145637	AT4G08850.1	Leucine-rich repeat receptor-like protein kinase family protein	1	45	464	1025	1030	1045
Lsat_1_v5_gn_3_40680	1.25029	3.13255	1.08303e-07	1.27609e-06	AT1G76690.1	12-oxophytodienoate reductase 2	1	69	252	362	368	374
Lsat_1_v5_gn_8_66761	1.24984	0.112998	0.00476597	0.0158611	no_hits_found
Lsat_1_v5_gn_8_113021	1.24811	2.39829	2.67767e-05	0.000174972	AT5G36930.2	Disease resistance protein (TIR-NBS-LRR class) family	1	33	320	968	1147	1191
Lsat_1_v5_gn_1_70980	1.24785	2.43682	1.95863e-05	0.000132038	AT3G48270.1	"cytochrome P450, family 71, subfamily A, polypeptide 26"	0.97	41	173	420	418	489
Lsat_1_v5_gn_3_52520	1.24736	2.68566	2.74371e-07	2.98412e-06	AT3G28920.1	homeobox protein 34	0.52	46	117	250	280	312
Lsat_1_v5_gn_8_141180	1.24726	2.85367	3.31331e-07	3.52696e-06	AT3G26670.1	Protein of unknown function (DUF803)	0.57	65	106	163	205	441
Lsat_1_v5_gn_8_141701	1.24559	2.42291	3.7539e-07	3.9253e-06	no_hits_found
Lsat_1_v5_gn_1_48900	1.24555	2.52139	1.58168e-05	0.000109595	AT5G25610.1	BURP domain-containing protein	0.89	47	182	384	314	392
Lsat_1_v5_gn_5_107520	1.24535	0.223199	0.0038928	0.013375	AT1G15190.1	Fasciclin-like arabinogalactan family protein	0.25	40	65	162	367	248
Lsat_1_v5_gn_9_79840	1.24523	0.487684	0.00705108	0.022002	AT1G34190.1	NAC domain containing protein 17	0.24	61	48	78	91	557
Lsat_1_v5_gn_8_126641	1.24427	5.60421	7.09825e-05	0.000416795	AT2G21220.1	SAUR-like auxin-responsive protein family	0.42	75	78	103	104	104
Lsat_1_v5_gn_2_127221	1.24263	2.51129	9.86961e-07	9.31102e-06	AT2G34930.1	disease resistance family protein / LRR family protein	1	31	315	996	1089	905
Lsat_1_v5_gn_4_180001	1.2404	2.95516	4.0674e-07	4.22594e-06	AT3G28630.1	Protein of unknown function (DUF569)	0.71	47	141	298	292	335
Lsat_1_v5_gn_9_51301	1.24014	0.462965	0.00362055	0.0125777	AT5G07610.1	F-box family protein	0.41	30	117	388	413	420
Lsat_1_v5_gn_4_50401	1.23875	4.99217	5.38225e-21	4.64684e-19	AT4G18490.1		0.2	38	59	154	784	756
Lsat_1_v5_gn_1_55141	1.23808	2.29815	9.15753e-05	0.000521546	AT3G53520.4	UDP-glucuronic acid decarboxylase 1	1	78	265	336	433	458
Lsat_1_v5_gn_2_25981	1.23652	0.51827	0.00375446	0.012975	no_hits_found
Lsat_1_v5_gn_5_131560	1.23583	-0.0209712	0.00801733	0.024478	AT3G15850.1	fatty acid desaturase 5	1	73	221	301	363	371
Lsat_1_v5_gn_4_920	1.23308	1.87744	2.01762e-05	0.000135564	no_hits_found
Lsat_1_v5_gn_5_52101	1.23302	1.82744	1.84138e-05	0.000125101	AT5G18610.1	Protein kinase superfamily protein	1	56	208	366	361	513
Lsat_1_v5_gn_5_147941	1.23179	0.537238	0.00397824	0.0136038	no_hits_found
Lsat_1_v5_gn_1_7501	1.23055	2.86129	5.46475e-08	6.88368e-07	AT4G05460.1	RNI-like superfamily protein	0.46	42	103	243	439	302
Lsat_1_v5_gn_4_131900	1.23023	3.63862	1.93801e-11	4.78664e-10	no_hits_found
Lsat_1_v5_gn_4_107481	1.22955	2.27475	2.19985e-05	0.000146497	no_hits_found
Lsat_1_v5_gn_4_23100	1.22929	5.20984	2.20334e-19	1.58057e-17	AT1G66150.1	transmembrane kinase 1	1	56	529	929	939	942
Lsat_1_v5_gn_3_49220	1.228	3.04299	9.547e-07	9.04716e-06	AT1G20270.1	2-oxoglutarate (2OG) and Fe(II)-dependent oxygenase superfamily protein	0.28	50	71	140	287	287
Lsat_1_v5_gn_4_50920	1.22782	2.61858	4.97618e-07	5.07555e-06	AT3G20475.1	MUTS-homologue 5	0.27	55	62	111	125	807
Lsat_1_v5_gn_3_33741	1.2277	0.928903	0.000932843	0.00391349	AT2G19130.1	S-locus lectin protein kinase family protein	1	53	416	777	782	828
Lsat_1_v5_gn_3_21960	1.2237	5.28112	6.25724e-20	4.80675e-18	AT2G25140.1	casein lytic proteinase B4	1	78	702	896	969	964
Lsat_1_v5_gn_8_82100	1.22278	4.7828	6.00954e-18	3.44877e-16	AT2G41560.1	"autoinhibited Ca(2+)-ATPase, isoform 4"	1	53	449	832	876	1030
Lsat_1_v5_gn_4_148200	1.2227	2.32389	4.51091e-06	3.64157e-05	AT5G17680.1	"disease resistance protein (TIR-NBS-LRR class), putative"	1	32	356	1093	1145	1294
Lsat_1_v5_gn_5_57580	1.22111	0.148192	0.0053399	0.0174556	no_hits_found
Lsat_1_v5_gn_1_123181	1.22088	0.255589	0.00520437	0.0170726	AT4G19050.1	NB-ARC domain-containing disease resistance protein	0.2	26	104	398	370	1201
Lsat_1_v5_gn_9_55081	1.22058	1.15565	0.000909914	0.0038313	AT5G23730.1	Transducin/WD40 repeat-like superfamily protein	1	54	200	365	372	368
Lsat_1_v5_gn_7_63160	1.21886	0.545247	0.00929306	0.0276834	AT5G52640.1	heat shock protein 90.1	0.13	59	35	59	60	705
Lsat_1_v5_gn_8_96621	1.21797	2.31296	1.10083e-05	8.00278e-05	no_hits_found
Lsat_1_v5_gn_9_12681	1.21776	4.19876	1.25353e-11	3.18677e-10	AT3G13870.1	Root hair defective 3 GTP-binding protein (RHD3)	1	65	507	773	780	802
Lsat_1_v5_gn_8_87840	1.2171	0.208649	0.00867743	0.0261448	AT3G25250.1	"AGC (cAMP-dependent, cGMP-dependent and protein kinase C) kinase family protein"	1	53	215	402	405	421
Lsat_1_v5_gn_2_83541	1.21622	1.2229	0.00124859	0.00504295	no_hits_found
Lsat_1_v5_gn_6_28040	1.21573	0.623487	0.00283187	0.0101871	AT5G52280.1	Myosin heavy chain-related protein	0.3	20	212	1024	1272	853
Lsat_1_v5_gn_5_56760	1.21432	0.661774	0.00435531	0.0147102	no_hits_found
Lsat_1_v5_gn_9_60880	1.21352	0.844643	0.000926684	0.00389183	AT1G09870.1	histidine acid phosphatase family protein	1	58	278	473	480	487
Lsat_1_v5_gn_5_131401	1.21288	0.207372	0.00749509	0.0231179	AT3G15930.1	Pentatricopeptide repeat (PPR) superfamily protein	1	52	293	561	562	687
Lsat_1_v5_gn_5_82441	1.21251	1.56469	5.76862e-05	0.000345692	AT4G19191.1	Tetratricopeptide repeat (TPR)-like superfamily protein	1	52	288	544	555	654
Lsat_1_v5_gn_1_31940	1.21095	0.444147	0.00312527	0.0110934	no_hits_found
Lsat_1_v5_gn_8_43200	1.21063	3.15863	0.00305233	0.010874	AT5G40940.1	putative fasciclin-like arabinogalactan protein 20	0.4	31	99	317	342	424
Lsat_1_v5_gn_2_19840	1.20993	3.53899	1.17201e-10	2.4616e-09	no_hits_found
Lsat_1_v5_gn_4_154980	1.20812	0.698713	0.00164078	0.00640475	no_hits_found
Lsat_1_v5_gn_1_73921	1.20603	1.14219	0.0100269	0.0294752	AT5G16990.1	Zinc-binding dehydrogenase family protein	1	68	234	342	372	343
Lsat_1_v5_gn_7_65780	1.20593	2.93135	9.87062e-08	1.17151e-06	no_hits_found
Lsat_1_v5_gn_2_93321	1.20575	2.07984	7.19388e-06	5.48309e-05	AT5G10140.1	K-box region and MADS-box transcription factor family protein	0.34	44	76	170	231	196
Lsat_1_v5_gn_6_95441	1.20526	0.684232	0.00723284	0.0224403	AT3G62830.1	NAD(P)-binding Rossmann-fold superfamily protein	0.55	62	113	182	233	445
Lsat_1_v5_gn_5_104861	1.2044	2.86382	1.48264e-07	1.70886e-06	AT3G51550.1	Malectin/receptor-like protein kinase family protein	0.9	55	170	304	964	895
Lsat_1_v5_gn_6_2901	1.2041	3.53956	6.07645e-10	1.12276e-08	AT1G62500.1	Bifunctional inhibitor/lipid-transfer protein/seed storage 2S albumin superfamily protein	0.43	91	79	86	293	297
Lsat_1_v5_gn_1_17740	1.20365	4.78093	1.30515e-16	6.41461e-15	AT1G19715.3	Mannose-binding lectin superfamily protein	0.43	35	125	357	596	601
Lsat_1_v5_gn_9_13760	1.203	2.00739	0.00145308	0.00575683	no_hits_found
Lsat_1_v5_gn_8_82140	1.19944	3.42747	2.84804e-07	3.07702e-06	AT5G36930.2	Disease resistance protein (TIR-NBS-LRR class) family	1	30	282	933	1141	1191
Lsat_1_v5_gn_7_48240	1.19934	4.03504	1.1713e-13	3.98159e-12	AT5G36930.2	Disease resistance protein (TIR-NBS-LRR class) family	1	31	347	1107	1330	1191
Lsat_1_v5_gn_3_21380	1.19714	2.62269	2.69986e-06	2.31051e-05	no_hits_found
Lsat_1_v5_gn_6_57400	1.19692	3.09814	2.8368e-08	3.83322e-07	AT3G06240.1	F-box family protein	0.23	32	63	191	358	427
Lsat_1_v5_gn_5_174421	1.19542	6.01306	2.69412e-24	3.4584e-22	AT5G58490.1	NAD(P)-binding Rossmann-fold superfamily protein	1	71	231	324	324	324
Lsat_1_v5_gn_4_108980	1.19504	2.1254	5.35447e-05	0.000324135	AT5G07740.1	actin binding	1	49	204	411	421	1649
Lsat_1_v5_gn_6_6241	1.19501	1.70966	0.000132717	0.000723547	AT5G41210.1	glutathione S-transferase THETA 1	0.45	52	89	168	171	245
Lsat_1_v5_gn_5_106180	1.19093	0.560473	0.00426494	0.014445	AT5G64530.1	xylem NAC domain 1	0.45	47	91	193	200	187
Lsat_1_v5_gn_7_24301	1.18974	3.86358	1.95757e-09	3.29846e-08	AT5G45780.1	Leucine-rich repeat protein kinase family protein	1	67	418	620	617	614
Lsat_1_v5_gn_1_76180	1.18956	1.83244	1.75258e-05	0.000120072	AT4G28710.1	Myosin family protein with Dil domain	1	57	831	1452	1372	1516
Lsat_1_v5_gn_1_26621	1.18895	0.613228	0.00657551	0.0207607	no_hits_found
Lsat_1_v5_gn_2_17901	1.18871	0.834165	0.00176838	0.00681505	no_hits_found
Lsat_1_v5_gn_5_181740	1.18854	3.06233	1.33909e-08	1.93544e-07	no_hits_found
Lsat_1_v5_gn_8_73380	1.18742	4.70517	2.03316e-12	6.01989e-11	AT2G29090.1	"cytochrome P450, family 707, subfamily A, polypeptide 2"	1	62	229	365	447	482
Lsat_1_v5_gn_1_119341	1.18703	3.31461	1.66916e-09	2.8519e-08	no_hits_found
Lsat_1_v5_gn_8_161120	1.18589	2.64841	3.57863e-07	3.77235e-06	AT1G80670.1	Transducin/WD40 repeat-like superfamily protein	0.15	79	34	43	80	349
Lsat_1_v5_gn_4_172200	1.18578	1.91131	5.57094e-05	0.000335494	AT5G15600.1	SPIRAL1-like4	0.17	63	42	66	121	127
Lsat_1_v5_gn_9_12880	1.18526	4.52702	8.33199e-16	3.74594e-14	AT5G48940.1	Leucine-rich repeat transmembrane protein kinase family protein	1	58	596	1024	1132	1135
Lsat_1_v5_gn_4_72781	1.18466	5.38868	5.54321e-22	5.57521e-20	AT5G62900.1		0.31	40	79	196	196	161
Lsat_1_v5_gn_1_26041	1.18421	0.432644	0.00388903	0.0133667	AT1G22540.1	Major facilitator superfamily protein	1	58	313	539	568	557
Lsat_1_v5_gn_3_44460	1.18294	2.49018	1.25925e-05	8.98701e-05	no_hits_found
Lsat_1_v5_gn_5_39581	1.18262	2.47901	2.33606e-06	2.02673e-05	AT5G17680.1	"disease resistance protein (TIR-NBS-LRR class), putative"	1	30	341	1124	1194	1294
Lsat_1_v5_gn_8_62261	1.18211	0.643414	0.00282608	0.010172	AT1G03050.1	ENTH/ANTH/VHS superfamily protein	0.71	38	149	388	364	599
Lsat_1_v5_gn_8_69101	1.18202	2.41606	4.21706e-06	3.42705e-05	AT3G14730.1	Pentatricopeptide repeat (PPR) superfamily protein	1	52	297	563	565	653
Lsat_1_v5_gn_4_104420	1.18177	3.8971	2.49657e-08	3.40651e-07	AT3G15540.1	indole-3-acetic acid inducible 19	0.27	44	74	168	146	197
Lsat_1_v5_gn_7_3900	1.18153	0.337905	0.00620497	0.019812	no_hits_found
Lsat_1_v5_gn_2_65940	1.18129	1.87285	0.000262018	0.00130145	AT5G65340.1	"Protein of unknown function, DUF617"	0.58	55	129	233	236	253
Lsat_1_v5_gn_5_159621	1.18042	4.22927	1.59153e-06	1.43171e-05	AT3G57040.1	response regulator 9	0.59	59	131	219	216	234
Lsat_1_v5_gn_2_13421	1.17913	4.39778	2.73313e-10	5.38675e-09	AT5G39000.1	Malectin/receptor-like protein kinase family protein	0.57	45	130	288	450	873
Lsat_1_v5_gn_8_134160	1.17867	1.74952	0.00182697	0.00700901	no_hits_found
Lsat_1_v5_gn_8_111781	1.17735	4.39563	1.75409e-06	1.56497e-05	ATMG01080.1	mitochondrial F0-ATPase subunit 9	0.21	67	56	83	99	85
Lsat_1_v5_gn_1_20141	1.17701	1.88272	8.63911e-05	0.000495783	AT1G47480.1	alpha/beta-Hydrolases superfamily protein	0.96	53	171	321	322	314
Lsat_1_v5_gn_1_35220	1.17684	0.954651	0.00134218	0.00537642	AT1G79860.1	RHO guanyl-nucleotide exchange factor 12	1	64	293	457	471	515
Lsat_1_v5_gn_4_105861	1.17615	1.8075	4.42072e-05	0.000273312	no_hits_found
Lsat_1_v5_gn_3_5420	1.17551	1.86423	0.000709193	0.00308672	AT4G11740.1	Ubiquitin-like superfamily protein	0.8	37	219	583	460	564
Lsat_1_v5_gn_9_33780	1.17516	2.04675	1.4468e-05	0.000101474	AT2G40060.1	Clathrin light chain protein	0.58	63	110	173	197	258
Lsat_1_v5_gn_8_97420	1.17474	1.95598	3.47308e-05	0.000220165	no_hits_found
Lsat_1_v5_gn_1_3521	1.1741	3.22775	1.32299e-08	1.914e-07	AT1G35710.1	Protein kinase family protein with leucine-rich repeat domain	1	43	339	775	789	1120
Lsat_1_v5_gn_3_93020	1.17391	1.87498	5.12135e-05	0.000311593	AT2G23690.1		0.24	42	73	170	161	163
Lsat_1_v5_gn_2_125761	1.17233	1.80435	0.000121991	0.000671827	AT5G01660.1		0.64	32	178	553	589	656
Lsat_1_v5_gn_8_100120	1.17124	4.33276	9.70981e-15	3.70759e-13	no_hits_found
Lsat_1_v5_gn_5_102341	1.16926	1.04339	0.00126413	0.00509622	AT4G02750.1	Tetratricopeptide repeat (TPR)-like superfamily protein	0.86	33	173	514	549	781
Lsat_1_v5_gn_5_89520	1.16914	0.979472	0.00116102	0.00473634	AT5G57880.1	multipolar spindle 1	0.87	46	173	371	375	385
Lsat_1_v5_gn_2_37640	1.16903	1.90616	4.66493e-05	0.000286503	no_hits_found
Lsat_1_v5_gn_5_166481	1.16891	1.71009	0.00324108	0.011442	AT5G59750.2	DHBP synthase RibB-like alpha/beta domain;GTP cyclohydrolase II	1	63	316	501	528	543
Lsat_1_v5_gn_2_74780	1.16857	1.98943	0.000931996	0.00391162	no_hits_found
Lsat_1_v5_gn_1_25160	1.16777	2.70873	6.42061e-06	4.94782e-05	no_hits_found
Lsat_1_v5_gn_3_52761	1.16753	5.16501	2.46897e-13	8.1102e-12	AT1G69760.1		0.14	38	60	156	161	177
Lsat_1_v5_gn_7_103061	1.16751	1.42888	0.000374346	0.00177848	no_hits_found
Lsat_1_v5_gn_2_45080	1.16636	5.28709	1.15333e-13	3.92735e-12	AT4G13600.1	Carbohydrate-binding X8 domain superfamily protein	0.37	49	79	159	177	231
Lsat_1_v5_gn_8_123301	1.16383	1.76508	0.000107891	0.000603029	AT1G53350.1	Disease resistance protein (CC-NBS-LRR class) family	0.68	27	224	803	944	927
Lsat_1_v5_gn_4_133360	1.16349	1.5646	0.00081905	0.00350765	no_hits_found
Lsat_1_v5_gn_6_116760	1.16331	5.03255	6.27999e-19	4.25469e-17	AT3G17100.1	sequence-specific DNA binding transcription factors	0.32	41	86	205	234	230
Lsat_1_v5_gn_5_114460	1.16275	1.39457	0.00298715	0.0106789	AT3G19550.1		0.11	64	25	39	91	110
Lsat_1_v5_gn_7_8840	1.16249	1.12208	0.000897908	0.0037881	AT1G80550.1	Pentatricopeptide repeat (PPR) superfamily protein	1	60	254	421	456	448
Lsat_1_v5_gn_9_25661	1.16204	4.61193	2.60792e-15	1.08947e-13	AT2G29590.1	Thioesterase superfamily protein	0.3	44	72	161	159	158
Lsat_1_v5_gn_0_25501	1.16186	0.115803	0.00778659	0.0238624	AT5G04700.1	Ankyrin repeat family protein	0.36	43	76	175	182	669
Lsat_1_v5_gn_5_63740	1.16057	1.62842	0.00320539	0.0113406	AT3G16830.1	TOPLESS-related 2	0.98	59	187	313	849	1131
Lsat_1_v5_gn_0_22900	1.15891	1.19391	0.00120451	0.00488718	AT4G27220.1	NB-ARC domain-containing disease resistance protein	0.4	24	185	764	1784	919
Lsat_1_v5_gn_7_24240	1.15865	0.32315	0.00554737	0.018025	AT4G18760.1	receptor like protein 51	0.81	45	174	383	427	431
Lsat_1_v5_gn_8_137361	1.15795	0.977163	0.00292046	0.0104673	AT1G56570.1	Tetratricopeptide repeat (TPR)-like superfamily protein	1	50	293	581	586	611
Lsat_1_v5_gn_3_124900	1.15771	2.90388	1.42911e-05	0.000100377	AT1G76390.1	ARM repeat superfamily protein	0.43	25	191	743	1016	811
Lsat_1_v5_gn_8_74041	1.15753	0.782766	0.0020215	0.00762783	AT3G12550.1	XH/XS domain-containing protein	0.3	31	99	311	458	638
Lsat_1_v5_gn_4_182661	1.15751	4.2492	5.43091e-12	1.48415e-10	no_hits_found
Lsat_1_v5_gn_5_143901	1.15704	0.664282	0.00671664	0.0211243	no_hits_found
Lsat_1_v5_gn_2_126060	1.15699	1.92833	4.50667e-05	0.000278009	no_hits_found
Lsat_1_v5_gn_2_70341	1.15584	0.277613	0.00975372	0.0288093	AT5G10500.1	Kinase interacting (KIP1-like) family protein	1	31	268	847	723	848
Lsat_1_v5_gn_2_134940	1.15476	2.27648	2.0747e-05	0.000139112	no_hits_found
Lsat_1_v5_gn_2_103720	1.15412	2.17994	0.000201061	0.00103786	AT5G17860.1	calcium exchanger 7	1	40	225	554	551	570
Lsat_1_v5_gn_5_98420	1.15399	0.87458	0.00141413	0.0056208	AT5G19970.1		0.84	46	171	370	399	363
Lsat_1_v5_gn_5_35680	1.15335	2.37189	1.55344e-05	0.000107868	AT2G32090.1	Lactoylglutathione lyase / glyoxalase I family protein	0.43	58	79	134	145	135
Lsat_1_v5_gn_5_19200	1.15271	2.2953	1.76127e-05	0.000120497	AT2G47130.1	NAD(P)-binding Rossmann-fold superfamily protein	0.64	50	126	248	267	257
Lsat_1_v5_gn_7_44661	1.15254	3.33278	0.000992757	0.00413109	AT3G51550.1	Malectin/receptor-like protein kinase family protein	0.85	54	164	300	630	895
Lsat_1_v5_gn_4_147480	1.15253	4.9196	7.12321e-17	3.58217e-15	AT5G17680.1	"disease resistance protein (TIR-NBS-LRR class), putative"	1	30	328	1084	1148	1294
Lsat_1_v5_gn_0_37320	1.15081	4.33664	6.48179e-11	1.43393e-09	no_hits_found
Lsat_1_v5_gn_4_25241	1.14963	1.43572	0.000325232	0.00157194	no_hits_found
Lsat_1_v5_gn_6_34561	1.14937	3.58463	1.49618e-09	2.58808e-08	AT4G33630.1	Protein of unknown function (DUF3506)	0.2	51	44	86	129	684
Lsat_1_v5_gn_8_115761	1.14925	0.223033	0.0136537	0.0380043	AT2G17650.1	AMP-dependent synthetase and ligase family protein	0.9	51	161	313	478	603
Lsat_1_v5_gn_7_57121	1.14842	4.48489	5.53302e-15	2.17224e-13	AT5G58090.1	O-Glycosyl hydrolases family 17 protein	1	71	327	455	479	477
Lsat_1_v5_gn_4_109821	1.14814	0.275471	0.00925148	0.027568	no_hits_found
Lsat_1_v5_gn_6_10220	1.14748	4.72881	2.81706e-07	3.04524e-06	AT2G45450.1	protein binding	0.13	42	42	100	101	136
Lsat_1_v5_gn_1_83221	1.14702	6.87875	9.84497e-19	6.55614e-17	AT5G27640.2	translation initiation factor 3B1	1	69	470	679	710	738
Lsat_1_v5_gn_5_184621	1.14667	0.700709	0.00259497	0.00947119	no_hits_found
Lsat_1_v5_gn_4_39621	1.14666	3.09946	2.28658e-05	0.000151651	ATMG00580.1	NADH dehydrogenase subunit 4	1	93	250	266	266	495
Lsat_1_v5_gn_4_147380	1.14604	2.89395	2.22036e-05	0.000147711	AT5G17680.1	"disease resistance protein (TIR-NBS-LRR class), putative"	1	31	361	1161	1189	1294
Lsat_1_v5_gn_1_7381	1.14534	3.55337	2.04299e-10	4.13086e-09	AT1G77220.1	Protein of unknown function (DUF300)	1	67	317	470	485	484
Lsat_1_v5_gn_3_117600	1.14485	2.88974	1.02438e-06	9.63267e-06	AT3G14470.1	NB-ARC domain-containing disease resistance protein	0.93	36	212	584	681	1054
Lsat_1_v5_gn_5_187101	1.14434	2.37563	5.8372e-06	4.54854e-05	no_hits_found
Lsat_1_v5_gn_9_29140	1.14417	3.75507	1.0344e-08	1.53252e-07	AT2G41740.1	villin 2	1	49	509	1028	977	976
Lsat_1_v5_gn_4_37361	1.14414	1.82006	0.000150715	0.000808789	AT5G51830.1	pfkB-like carbohydrate kinase family protein	1	75	245	326	377	343
Lsat_1_v5_gn_8_31300	1.1439	2.01403	3.21339e-05	0.000205842	no_hits_found
Lsat_1_v5_gn_6_24760	1.14363	2.43692	8.38125e-06	6.29222e-05	no_hits_found
Lsat_1_v5_gn_8_103221	1.14333	0.397355	0.00907452	0.0271443	no_hits_found
Lsat_1_v5_gn_1_28720	1.14313	2.92271	1.80876e-07	2.0365e-06	AT5G50260.1	Cysteine proteinases superfamily protein	1	70	241	344	361	361
Lsat_1_v5_gn_0_39140	1.14259	3.74263	1.58514e-09	2.72745e-08	AT2G34930.1	disease resistance family protein / LRR family protein	1	31	319	1004	1064	905
Lsat_1_v5_gn_3_41880	1.1425	2.90869	1.57015e-07	1.79267e-06	AT2G19130.1	S-locus lectin protein kinase family protein	1	53	220	409	424	828
Lsat_1_v5_gn_9_5241	1.14119	0.79749	0.00420389	0.0142679	AT2G15790.1	peptidyl-prolyl cis-trans isomerase / cyclophilin-40 (CYP40) / rotamase	0.15	51	32	62	108	361
Lsat_1_v5_gn_3_27720	1.141	6.07155	3.33927e-20	2.64861e-18	AT5G22920.1	CHY-type/CTCHY-type/RING-type Zinc finger protein	1	64	160	247	275	291
Lsat_1_v5_gn_5_76141	1.14043	2.92046	1.71587e-05	0.000117929	AT4G10320.1	"tRNA synthetase class I (I, L, M and V) family protein"	1	73	864	1183	1179	1190
Lsat_1_v5_gn_9_77480	1.13968	3.46148	1.10923e-09	1.95161e-08	AT5G49630.1	amino acid permease 6	1	75	346	457	476	481
Lsat_1_v5_gn_9_86021	1.13932	2.27816	3.28702e-05	0.000209939	AT3G05340.1	Tetratricopeptide repeat (TPR)-like superfamily protein	1	51	339	659	655	658
Lsat_1_v5_gn_1_4221	1.13897	1.72738	0.000642841	0.00284489	AT4G08690.2	Sec14p-like phosphatidylinositol transfer family protein	0.94	59	158	266	360	301
Lsat_1_v5_gn_3_117620	1.13859	3.04047	3.48235e-07	3.6888e-06	AT3G14470.1	NB-ARC domain-containing disease resistance protein	0.24	42	64	149	462	1054
Lsat_1_v5_gn_5_8681	1.13819	5.61311	3.04624e-13	9.87345e-12	AT1G15760.1	Sterile alpha motif (SAM) domain-containing protein	0.33	37	84	227	210	202
Lsat_1_v5_gn_1_107620	1.13766	1.95873	0.000131018	0.000715885	AT3G20880.1	WIP domain protein 4	0.87	83	132	158	356	412
Lsat_1_v5_gn_7_77580	1.13664	4.31185	1.26027e-08	1.8406e-07	AT2G17390.1	ankyrin repeat-containing 2B	1	68	211	309	391	344
Lsat_1_v5_gn_4_9041	1.13645	2.82867	6.80277e-07	6.66679e-06	no_hits_found
Lsat_1_v5_gn_1_44961	1.13626	1.76118	0.000154549	0.000826858	AT4G21065.1	Tetratricopeptide repeat (TPR)-like superfamily protein	1	43	254	584	592	595
Lsat_1_v5_gn_5_120421	1.13425	1.76096	8.11034e-05	0.000469164	AT2G16390.1	SNF2 domain-containing protein / helicase domain-containing protein	1	50	461	907	949	888
Lsat_1_v5_gn_1_26021	1.13424	4.06446	3.69471e-12	1.04632e-10	no_hits_found
Lsat_1_v5_gn_4_175441	1.13321	0.640036	0.00620715	0.0198125	no_hits_found
Lsat_1_v5_gn_9_63600	1.13234	2.06786	0.000479656	0.00221149	AT5G06060.1	NAD(P)-binding Rossmann-fold superfamily protein	0.95	65	167	255	268	264
Lsat_1_v5_gn_6_64501	1.13225	2.93383	3.48429e-06	2.90661e-05	AT1G54570.1	Esterase/lipase/thioesterase family protein	1	51	326	639	766	704
Lsat_1_v5_gn_4_132681	1.13208	2.64469	1.26677e-05	9.03737e-05	no_hits_found
Lsat_1_v5_gn_0_29180	1.13146	5.48546	5.79609e-16	2.6736e-14	AT3G02090.2	Insulinase (Peptidase family M16) protein	0.11	61	27	44	133	535
Lsat_1_v5_gn_3_47680	1.13077	1.97184	3.75511e-05	0.00023643	AT5G42190.1	E3 ubiquitin ligase SCF complex subunit SKP1/ASK1 family protein	0.59	65	111	170	157	171
Lsat_1_v5_gn_6_82840	1.13012	2.84442	9.0566e-05	0.000516703	no_hits_found
Lsat_1_v5_gn_6_37261	1.13004	1.67412	0.000475255	0.00219314	AT4G14615.1		0.25	72	53	73	76	76
Lsat_1_v5_gn_2_22620	1.1291	0.682746	0.00349349	0.0121969	AT1G66950.1	pleiotropic drug resistance 11	1	63	756	1183	1304	1454
Lsat_1_v5_gn_4_10841	1.12758	2.88742	5.2554e-07	5.31588e-06	AT1G18720.1	Protein of unknown function (DUF962)	0.63	60	120	198	199	206
Lsat_1_v5_gn_8_50380	1.12633	1.507	0.000393055	0.00185697	AT5G17680.1	"disease resistance protein (TIR-NBS-LRR class), putative"	1	35	248	703	1069	1294
Lsat_1_v5_gn_4_3060	1.12613	0.485079	0.00846935	0.0256446	AT5G64080.1	Bifunctional inhibitor/lipid-transfer protein/seed storage 2S albumin superfamily protein	0.14	64	33	51	122	182
Lsat_1_v5_gn_2_69381	1.12596	3.20484	8.62612e-07	8.2709e-06	AT1G70750.1	"Protein of unknown function, DUF593"	0.25	33	78	235	416	749
Lsat_1_v5_gn_6_69600	1.12593	1.28483	0.000436818	0.00203272	AT1G66950.1	pleiotropic drug resistance 11	1	65	899	1375	1412	1454
Lsat_1_v5_gn_9_74581	1.12464	2.38597	0.00035657	0.00170482	AT1G17060.1	cytochrome p450 72c1	0.5	34	86	248	250	476
Lsat_1_v5_gn_1_101960	1.12431	0.753142	0.0113848	0.0327496	AT5G36930.2	Disease resistance protein (TIR-NBS-LRR class) family	1	28	330	1139	1151	1191
Lsat_1_v5_gn_9_9441	1.12234	2.74147	2.71819e-06	2.3251e-05	AT1G08800.1	"Protein of unknown function, DUF593"	0.36	37	105	283	1507	1113
Lsat_1_v5_gn_8_37600	1.12198	2.18437	4.42365e-05	0.000273406	AT1G26230.1	TCP-1/cpn60 chaperonin family protein	1	69	392	565	600	611
Lsat_1_v5_gn_6_23140	1.12173	1.7833	0.00275676	0.00995986	AT5G27920.1	F-box family protein	0.22	30	69	226	363	642
Lsat_1_v5_gn_3_34321	1.12153	1.30511	0.000833078	0.00355923	AT5G39680.1	Pentatricopeptide repeat (PPR) superfamily protein	1	34	238	696	672	710
Lsat_1_v5_gn_4_99801	1.12131	3.07111	0.000251125	0.00125511	no_hits_found
Lsat_1_v5_gn_5_142361	1.12093	2.22569	2.56252e-05	0.000167915	AT3G60310.1		0.93	33	224	673	589	687
Lsat_1_v5_gn_9_54780	1.12081	2.55267	0.00211259	0.00792099	AT5G51990.1	C-repeat-binding factor 4	0.38	42	86	201	210	224
Lsat_1_v5_gn_5_30961	1.12078	2.06855	4.07424e-05	0.000254308	AT2G34930.1	disease resistance family protein / LRR family protein	1	33	323	964	997	905
Lsat_1_v5_gn_1_1561	1.12077	2.74817	1.36561e-05	9.65075e-05	no_hits_found
Lsat_1_v5_gn_4_145920	1.12073	2.40503	1.79659e-05	0.00012257	AT1G50180.1	NB-ARC domain-containing disease resistance protein	0.64	28	212	741	933	857
Lsat_1_v5_gn_9_13021	1.12073	0.817621	0.00184523	0.00706932	AT3G25060.1	Tetratricopeptide repeat (TPR)-like superfamily protein	1	48	285	582	602	601
Lsat_1_v5_gn_5_175680	1.11986	4.10245	2.42772e-08	3.32419e-07	AT4G12770.1	Chaperone DnaJ-domain superfamily protein	0.85	70	167	238	776	891
Lsat_1_v5_gn_4_108700	1.11985	3.93162	2.16263e-08	2.99484e-07	AT1G74470.1	Pyridine nucleotide-disulphide oxidoreductase family protein	1	78	288	365	365	467
Lsat_1_v5_gn_9_16101	1.11665	1.17234	0.000858463	0.00364455	no_hits_found
Lsat_1_v5_gn_1_3120	1.11643	0.910294	0.00443045	0.0149149	AT1G22260.1	Myosin heavy chain-related protein	1	42	356	843	819	871
Lsat_1_v5_gn_2_106121	1.11606	9.60891	2.72979e-29	5.32636e-27	AT3G44110.1	DNAJ homologue 3	1	68	290	423	420	420
Lsat_1_v5_gn_5_125681	1.1144	1.75192	0.000589996	0.00264037	AT1G53600.1	Tetratricopeptide repeat (TPR)-like superfamily protein	1	53	341	634	730	717
Lsat_1_v5_gn_3_117640	1.11419	2.17618	0.00017151	0.000905441	AT3G23300.1	S-adenosyl-L-methionine-dependent methyltransferases superfamily protein	0.61	76	103	135	135	611
Lsat_1_v5_gn_3_76821	1.11413	0.679142	0.00493228	0.0163338	no_hits_found
Lsat_1_v5_gn_1_55680	1.11379	4.93621	1.76044e-17	9.43673e-16	no_hits_found
Lsat_1_v5_gn_8_102601	1.11368	1.0033	0.00152899	0.00601122	AT3G04690.1	Malectin/receptor-like protein kinase family protein	0.67	46	142	304	613	850
Lsat_1_v5_gn_9_21800	1.11319	2.22035	0.000104108	0.000585235	AT3G63080.1	glutathione peroxidase 5	0.16	49	41	83	85	173
Lsat_1_v5_gn_1_54860	1.11298	0.636469	0.00407701	0.013888	AT2G37370.1		1	44	265	602	736	669
Lsat_1_v5_gn_2_99661	1.11231	4.57867	1.05478e-09	1.86251e-08	AT2G28000.1	chaperonin-60alpha	1	65	346	531	581	586
Lsat_1_v5_gn_2_125800	1.11133	2.28059	0.000129819	0.000709931	AT5G34930.1	arogenate dehydrogenase	0.71	50	129	256	257	640
Lsat_1_v5_gn_8_80081	1.11086	1.97075	0.000651704	0.00287889	AT5G23230.1	nicotinamidase 2	0.68	63	125	196	196	198
Lsat_1_v5_gn_2_59421	1.11065	3.79558	3.863e-10	7.41149e-09	AT2G27730.1	copper ion binding	0.12	36	42	116	116	113
Lsat_1_v5_gn_0_12601	1.11057	3.72095	1.04053e-10	2.20922e-09	AT3G28050.1	nodulin MtN21 /EamA-like transporter family protein	1	63	233	369	363	367
Lsat_1_v5_gn_4_73620	1.10989	1.35048	0.00238164	0.00879293	no_hits_found
Lsat_1_v5_gn_4_122821	1.10968	2.03131	0.000102598	0.000577912	AT1G70520.1	cysteine-rich RLK (RECEPTOR-like protein kinase) 2	0.81	37	199	535	705	649
Lsat_1_v5_gn_7_21961	1.10952	1.32137	0.00101342	0.00420811	AT1G28510.1	Optic atrophy 3 protein (OPA3)	0.38	60	78	130	158	171
Lsat_1_v5_gn_1_56120	1.10835	1.29205	0.000680734	0.00298348	no_hits_found
Lsat_1_v5_gn_2_28220	1.10769	5.56154	8.128e-14	2.82698e-12	AT3G14470.1	NB-ARC domain-containing disease resistance protein	0.93	30	293	955	1158	1054
Lsat_1_v5_gn_6_46781	1.10702	4.09576	0.000171711	0.000906254	AT5G03170.1	FASCICLIN-like arabinogalactan-protein 11	0.62	75	117	155	253	246
Lsat_1_v5_gn_2_113341	1.10493	3.29113	5.79018e-08	7.25613e-07	AT4G27290.1	S-locus lectin protein kinase family protein	1	49	400	807	822	783
Lsat_1_v5_gn_4_173740	1.10481	1.73514	0.000609725	0.0027162	no_hits_found
Lsat_1_v5_gn_7_13860	1.10474	3.3621	2.30305e-08	3.16014e-07	no_hits_found
Lsat_1_v5_gn_8_157841	1.1042	1.55598	0.00103289	0.00427892	no_hits_found
Lsat_1_v5_gn_1_25101	1.10374	2.35947	1.57054e-05	0.000108875	AT1G71490.1	Tetratricopeptide repeat (TPR)-like superfamily protein	1	54	364	663	673	681
Lsat_1_v5_gn_2_114100	1.10271	3.60634	2.35522e-09	3.90934e-08	AT2G35795.1	Chaperone DnaJ-domain superfamily protein	0.42	71	80	112	112	112
Lsat_1_v5_gn_6_26301	1.10258	2.97925	3.15098e-06	2.65695e-05	AT4G01400.1		0.79	45	157	344	456	1110
Lsat_1_v5_gn_1_36141	1.10255	5.29328	1.24423e-09	2.16956e-08	AT3G21250.2	multidrug resistance-associated protein 6	1	60	887	1456	1459	1464
Lsat_1_v5_gn_4_42761	1.10204	2.15365	0.00208682	0.00783838	no_hits_found
Lsat_1_v5_gn_2_10761	1.10184	2.36058	9.71242e-05	0.000550258	AT1G58030.1	cationic amino acid transporter 2	0.24	52	52	99	166	635
Lsat_1_v5_gn_4_123520	1.10092	3.53493	1.09187e-07	1.28264e-06	AT5G42630.1	Homeodomain-like superfamily protein	0.36	41	112	270	352	276
Lsat_1_v5_gn_6_41321	1.10078	4.37472	2.32545e-13	7.67752e-12	AT2G27810.1	nucleobase-ascorbate transporter 12	1	56	409	719	690	709
Lsat_1_v5_gn_8_70401	1.10069	3.1944	9.8992e-08	1.17418e-06	AT3G43920.2	dicer-like 3	1	43	724	1678	1657	1580
Lsat_1_v5_gn_1_66921	1.10027	2.22203	0.000139738	0.000756121	AT3G45140.1	lipoxygenase 2	1	53	456	845	922	896
Lsat_1_v5_gn_3_111360	1.09873	0.702318	0.00399549	0.0136556	AT1G12700.1	ATP binding;nucleic acid binding;helicases	1	37	202	536	642	735
Lsat_1_v5_gn_5_147581	1.09853	0.698014	0.00607605	0.0194658	no_hits_found
Lsat_1_v5_gn_2_80180	1.09837	2.79075	2.20761e-06	1.9247e-05	AT1G10150.1	Carbohydrate-binding protein	0.83	40	160	400	371	414
Lsat_1_v5_gn_1_28060	1.09837	2.59796	6.14391e-06	4.75525e-05	AT1G60780.1	Clathrin adaptor complexes medium subunit family protein	1	77	274	355	359	428
Lsat_1_v5_gn_6_24341	1.09835	5.97973	7.09635e-05	0.000416795	AT2G25810.1	tonoplast intrinsic protein 4;1	0.89	66	164	245	246	249
Lsat_1_v5_gn_9_70220	1.0983	1.86731	0.000370212	0.00176099	AT3G10370.1	FAD-dependent oxidoreductase family protein	1	72	437	606	632	629
Lsat_1_v5_gn_9_20121	1.09734	6.21801	8.17703e-11	1.76996e-09	AT2G29660.1	zinc finger (C2H2 type) family protein	0.94	49	189	381	399	373
Lsat_1_v5_gn_6_82381	1.09732	4.5191	1.1381e-11	2.91043e-10	AT1G64625.1	Serine/threonine-protein kinase WNK (With No Lysine)-related	0.49	32	173	538	550	527
Lsat_1_v5_gn_5_2460	1.09599	4.12192	1.44833e-09	2.50976e-08	AT4G26780.1	Co-chaperone GrpE family protein	0.77	50	166	326	317	327
Lsat_1_v5_gn_3_113520	1.095	1.64803	0.000257533	0.00128287	no_hits_found
Lsat_1_v5_gn_1_68420	1.09494	2.51812	0.000329318	0.00158933	AT1G50480.1	10-formyltetrahydrofolate synthetase	1	75	472	627	632	634
Lsat_1_v5_gn_9_43881	1.09458	3.51916	3.49757e-09	5.64939e-08	AT5G65160.1	tetratricopeptide repeat (TPR)-containing protein	1	48	182	377	413	593
Lsat_1_v5_gn_6_61500	1.09416	6.21773	2.08695e-22	2.13197e-20	AT3G23880.1	F-box and associated interaction domains-containing protein	0.46	37	130	348	394	364
Lsat_1_v5_gn_1_66321	1.09367	0.617827	0.00953122	0.0282849	AT3G12630.1	A20/AN1-like zinc finger family protein	0.29	75	56	74	142	160
Lsat_1_v5_gn_5_123640	1.09346	1.64583	0.000204093	0.00105184	AT1G05060.1		0.77	57	149	258	257	253
Lsat_1_v5_gn_4_77460	1.09329	0.550026	0.0114283	0.0328505	AT4G12690.1	Plant protein of unknown function (DUF868)	0.63	42	119	278	303	285
Lsat_1_v5_gn_5_122401	1.09324	5.45893	5.56427e-14	1.96329e-12	AT5G48250.1	B-box type zinc finger protein with CCT domain	0.83	44	174	389	369	373
Lsat_1_v5_gn_9_50001	1.09278	0.536082	0.00956923	0.0283718	AT5G53730.1	Late embryogenesis abundant (LEA) hydroxyproline-rich glycoprotein family	0.55	47	101	213	210	213
Lsat_1_v5_gn_5_139501	1.09174	7.78842	1.49897e-28	2.75924e-26	AT1G54080.2	oligouridylate-binding protein 1A	1	60	250	416	362	430
Lsat_1_v5_gn_1_4160	1.09085	3.22026	0.000255753	0.00127545	AT1G78000.1	sulfate transporter 1;2	1	74	473	635	653	653
Lsat_1_v5_gn_2_72240	1.09002	0.58045	0.00728237	0.0225724	AT5G15250.2	FTSH protease 6	1	70	482	688	670	709
Lsat_1_v5_gn_5_151640	1.08968	1.76807	0.000167712	0.000887791	AT5G02910.1	F-box/RNI-like superfamily protein	0.19	38	79	206	430	458
Lsat_1_v5_gn_9_23640	1.08951	2.22278	9.64024e-05	0.000546645	AT1G08070.1	Tetratricopeptide repeat (TPR)-like superfamily protein	1	37	263	710	674	741
Lsat_1_v5_gn_8_130720	1.08943	2.91793	5.26984e-07	5.32497e-06	AT5G23630.1	phosphate deficiency response 2	0.54	68	104	152	184	1179
Lsat_1_v5_gn_1_73881	1.08878	2.34091	2.13355e-05	0.000142764	no_hits_found
Lsat_1_v5_gn_8_15361	1.08816	5.62233	1.0391e-21	1.0087e-19	AT4G00380.1	XH/XS domain-containing protein	0.49	30	118	392	350	635
Lsat_1_v5_gn_9_115420	1.08547	5.93545	7.54163e-17	3.77313e-15	AT1G58120.1		0.17	35	62	173	211	420
Lsat_1_v5_gn_8_14561	1.08534	1.05236	0.00301596	0.0107614	AT1G07410.1	RAB GTPase homolog A2B	0.9	78	169	215	216	214
Lsat_1_v5_gn_3_126700	1.08388	2.18458	0.000179781	0.000943739	no_hits_found
Lsat_1_v5_gn_5_58120	1.08379	3.20828	1.97473e-06	1.73641e-05	AT5G39000.1	Malectin/receptor-like protein kinase family protein	0.63	41	133	324	589	873
Lsat_1_v5_gn_0_42660	1.0829	5.80484	8.15902e-21	6.91683e-19	AT3G13080.1	multidrug resistance-associated protein 3	1	64	819	1265	1289	1514
Lsat_1_v5_gn_8_49880	1.08234	0.692155	0.0034281	0.012011	AT5G17680.1	"disease resistance protein (TIR-NBS-LRR class), putative"	1	34	276	810	1036	1294
Lsat_1_v5_gn_4_31900	1.08147	1.09863	0.0017359	0.00670978	AT1G66800.1	NAD(P)-binding Rossmann-fold superfamily protein	0.49	40	128	320	237	319
Lsat_1_v5_gn_2_111361	1.08098	2.96955	1.1902e-06	1.10115e-05	AT5G13560.1		1	40	237	591	763	679
Lsat_1_v5_gn_3_59241	1.0802	3.88026	6.70795e-11	1.4756e-09	AT1G25440.1	B-box type zinc finger protein with CCT domain	0.89	46	207	450	444	417
Lsat_1_v5_gn_2_79441	1.07928	1.51765	0.000302401	0.00147475	AT5G16120.2	alpha/beta-Hydrolases superfamily protein	1	65	214	329	341	369
Lsat_1_v5_gn_3_41501	1.07926	2.05551	3.81558e-05	0.000239696	AT4G20900.1	Tetratricopeptide repeat (TPR)-like superfamily protein	0.62	45	129	284	315	450
Lsat_1_v5_gn_9_7421	1.0783	0.728742	0.00657434	0.0207604	AT1G03070.1	Bax inhibitor-1 family protein	1	73	181	245	244	247
Lsat_1_v5_gn_9_116840	1.07704	2.95934	1.0962e-06	1.0235e-05	AT5G65290.1	LMBR1-like membrane protein	1	54	402	736	708	733
Lsat_1_v5_gn_5_107321	1.07528	3.15205	6.48626e-07	6.39192e-06	AT5G64200.1	ortholog of human splicing factor SC35	0.51	85	92	108	196	303
Lsat_1_v5_gn_8_70901	1.07521	3.63973	5.60626e-09	8.68859e-08	AT2G40116.1	Phosphoinositide-specific phospholipase C family protein	1	57	349	611	596	613
Lsat_1_v5_gn_1_91840	1.07503	3.37067	3.39389e-06	2.84213e-05	AT5G36930.2	Disease resistance protein (TIR-NBS-LRR class) family	1	34	306	896	1203	1191
Lsat_1_v5_gn_8_124080	1.0743	3.83694	4.48651e-08	5.75926e-07	AT3G46730.1	NB-ARC domain-containing disease resistance protein	0.7	30	205	677	881	847
Lsat_1_v5_gn_3_56721	1.07381	2.69071	2.46478e-05	0.000162256	no_hits_found
Lsat_1_v5_gn_8_124121	1.07372	2.80102	5.02998e-06	4.00755e-05	no_hits_found
Lsat_1_v5_gn_4_5380	1.07325	0.919916	0.00175711	0.00677832	AT1G60460.1		0.71	41	150	358	377	493
Lsat_1_v5_gn_2_65920	1.07322	3.10024	2.71929e-06	2.3251e-05	AT3G05200.1	RING/U-box superfamily protein	0.5	43	113	258	330	398
Lsat_1_v5_gn_5_7221	1.07229	2.35981	0.00103097	0.00427278	no_hits_found
Lsat_1_v5_gn_6_54701	1.07108	4.15125	5.39266e-12	1.47576e-10	no_hits_found
Lsat_1_v5_gn_8_116700	1.07061	2.48807	0.000142559	0.000769253	AT2G13680.1	callose synthase 5	1	76	840	1094	1072	1923
Lsat_1_v5_gn_2_126460	1.06963	3.84216	7.47682e-08	9.10786e-07	AT5G58300.1	Leucine-rich repeat protein kinase family protein	0.49	51	106	205	285	654
Lsat_1_v5_gn_7_68761	1.06909	0.219773	0.015845	0.0429411	AT2G02450.2	NAC domain containing protein 35	0.86	54	169	308	424	414
Lsat_1_v5_gn_7_41381	1.06876	3.23099	5.09717e-07	5.1881e-06	AT1G67290.1	glyoxal oxidase-related protein	1	44	241	541	605	615
Lsat_1_v5_gn_8_49401	1.06834	1.91462	0.000413098	0.00193652	AT5G36930.2	Disease resistance protein (TIR-NBS-LRR class) family	1	35	287	814	808	1191
Lsat_1_v5_gn_1_42841	1.06788	2.77412	9.11134e-06	6.78034e-05	AT5G28680.1	Malectin/receptor-like protein kinase family protein	0.51	39	119	298	1084	858
Lsat_1_v5_gn_4_139341	1.0678	1.82102	0.000187554	0.000979277	AT5G28050.2	Cytidine/deoxycytidylate deaminase family protein	0.63	67	112	166	196	204
Lsat_1_v5_gn_5_35380	1.06769	0.407576	0.0115913	0.0332309	AT5G14880.1	Potassium transporter family protein	1	40	247	616	711	781
Lsat_1_v5_gn_8_112080	1.06766	2.09064	0.00011569	0.000640927	AT5G36930.2	Disease resistance protein (TIR-NBS-LRR class) family	0.42	29	132	451	479	1191
Lsat_1_v5_gn_7_30741	1.06764	0.403655	0.0166401	0.0447465	AT5G04410.1	NAC domain containing protein 2	0.3	40	68	167	291	567
Lsat_1_v5_gn_3_37980	1.06741	1.98329	0.000669677	0.00294097	no_hits_found
Lsat_1_v5_gn_2_82580	1.06675	0.575397	0.0116159	0.0332867	no_hits_found
Lsat_1_v5_gn_8_78700	1.06674	1.0026	0.00213093	0.00798151	AT1G07740.1	Tetratricopeptide repeat (TPR)-like superfamily protein	1	55	235	425	438	459
Lsat_1_v5_gn_4_131881	1.06639	4.2488	2.53482e-09	4.18793e-08	AT4G31780.2	monogalactosyl diacylglycerol synthase 1	0.24	64	54	84	153	533
Lsat_1_v5_gn_6_103400	1.06553	2.05806	0.000117181	0.000647791	AT1G35830.1	VQ motif-containing protein	0.16	32	72	224	338	302
Lsat_1_v5_gn_3_86321	1.06552	1.52738	0.000689056	0.00301657	no_hits_found
Lsat_1_v5_gn_2_65481	1.06477	2.78066	0.000145375	0.000783093	no_hits_found
Lsat_1_v5_gn_9_43941	1.06462	3.40357	1.92095e-06	1.696e-05	AT1G33720.1	"cytochrome P450, family 76, subfamily C, polypeptide 6"	0.8	35	176	501	492	511
Lsat_1_v5_gn_5_54481	1.06455	3.89196	4.73299e-07	4.85226e-06	AT4G30560.1	cyclic nucleotide gated channel 9	0.53	52	124	236	358	733
Lsat_1_v5_gn_2_27761	1.06419	5.24668	3.86284e-18	2.29094e-16	no_hits_found
Lsat_1_v5_gn_2_49101	1.06388	1.8616	0.000245036	0.00123003	AT1G05520.1	Sec23/Sec24 protein transport family protein	1	68	537	788	776	783
Lsat_1_v5_gn_2_21421	1.06304	5.62325	1.22625e-21	1.18448e-19	AT5G42820.2	Zinc finger C-x8-C-x5-C-x3-H type family protein	0.9	81	152	186	297	283
Lsat_1_v5_gn_1_105241	1.06235	1.11751	0.0025428	0.00930166	AT5G36930.2	Disease resistance protein (TIR-NBS-LRR class) family	1	31	346	1114	1197	1191
Lsat_1_v5_gn_3_40940	1.06154	1.32737	0.00417116	0.0141691	AT3G09570.1	Lung seven transmembrane receptor family protein	0.41	39	105	266	354	439
Lsat_1_v5_gn_5_168900	1.06084	1.45344	0.00856695	0.0258679	no_hits_found
Lsat_1_v5_gn_5_60860	1.06072	1.35909	0.00130758	0.00525076	no_hits_found
Lsat_1_v5_gn_5_88680	1.06033	0.353061	0.0113611	0.0327056	no_hits_found
Lsat_1_v5_gn_7_100441	1.05923	2.49139	0.0052314	0.017144	no_hits_found
Lsat_1_v5_gn_4_109181	1.05913	2.2859	0.000106888	0.000598452	AT5G61390.1	"Polynucleotidyl transferase, ribonuclease H-like superfamily protein"	0.71	69	130	187	394	487
Lsat_1_v5_gn_2_30460	1.05888	1.861	0.000267035	0.00132076	AT4G27190.1	NB-ARC domain-containing disease resistance protein	0.71	27	248	901	970	985
Lsat_1_v5_gn_9_19861	1.05853	1.62511	0.000558662	0.00252504	AT3G53900.2	uracil phosphoribosyltransferase	0.26	76	54	71	72	296
Lsat_1_v5_gn_7_71101	1.05738	2.08265	7.71383e-05	0.000450096	no_hits_found
Lsat_1_v5_gn_8_5520	1.05717	4.24515	9.04856e-09	1.35499e-07	AT4G24060.1	Dof-type zinc finger DNA-binding family protein	0.32	31	102	325	295	342
Lsat_1_v5_gn_3_113880	1.05708	2.84976	2.66288e-05	0.000174122	AT1G78100.1	F-box family protein	0.13	23	76	329	326	334
Lsat_1_v5_gn_4_1561	1.057	2.00312	0.00024517	0.00123039	no_hits_found
Lsat_1_v5_gn_2_70320	1.05671	0.481831	0.00959698	0.0284282	AT2G22570.1	nicotinamidase 1	0.97	68	166	242	245	244
Lsat_1_v5_gn_0_25401	1.05603	4.40938	1.71944e-12	5.18544e-11	AT3G18670.1	Ankyrin repeat family protein	0.74	32	194	603	702	598
Lsat_1_v5_gn_6_80241	1.05556	2.19256	0.000184779	0.000966337	AT3G10550.1	Myotubularin-like phosphatases II superfamily	0.11	60	35	58	83	840
Lsat_1_v5_gn_4_164061	1.05522	3.29836	4.20585e-07	4.35587e-06	AT4G34230.1	cinnamyl alcohol dehydrogenase 5	0.95	49	174	349	352	357
Lsat_1_v5_gn_8_112280	1.05508	2.14308	0.000251592	0.00125648	AT2G17570.1	Undecaprenyl pyrophosphate synthetase family protein	0.8	55	150	268	276	295
Lsat_1_v5_gn_1_96461	1.05501	0.392707	0.0126093	0.0356104	no_hits_found
Lsat_1_v5_gn_2_134080	1.05472	0.480767	0.00953837	0.0283018	AT3G16520.3	UDP-glucosyl transferase 88A1	1	46	222	478	472	462
Lsat_1_v5_gn_9_82040	1.05434	0.80947	0.00340504	0.0119387	no_hits_found
Lsat_1_v5_gn_4_136961	1.05416	5.68785	4.12769e-20	3.23452e-18	AT1G65840.1	polyamine oxidase 4	1	64	317	491	488	497
Lsat_1_v5_gn_2_122181	1.05413	1.41265	0.00430455	0.0145539	no_hits_found
Lsat_1_v5_gn_1_58140	1.054	0.811594	0.0107748	0.0312576	no_hits_found
Lsat_1_v5_gn_8_106801	1.05369	3.76398	2.21646e-08	3.05637e-07	AT5G35830.1	Ankyrin repeat family protein	0.27	46	61	132	473	282
Lsat_1_v5_gn_5_69780	1.05331	1.88685	0.000698103	0.00304731	AT3G07610.3	Transcription factor jumonji (jmjC) domain-containing protein	1	45	246	544	717	1049
Lsat_1_v5_gn_6_6261	1.05266	1.16073	0.00264558	0.0096289	AT5G41210.1	glutathione S-transferase THETA 1	0.31	69	59	85	85	245
Lsat_1_v5_gn_3_13280	1.05161	4.58179	6.05669e-10	1.12017e-08	AT4G10380.1	NOD26-like intrinsic protein 5;1	1	73	205	278	300	304
Lsat_1_v5_gn_8_97261	1.05093	1.7183	0.00178974	0.00688241	no_hits_found
Lsat_1_v5_gn_5_85060	1.05006	0.783053	0.00558705	0.0181268	AT5G06540.1	Pentatricopeptide repeat (PPR) superfamily protein	0.94	38	187	490	494	622
Lsat_1_v5_gn_1_30241	1.04923	2.37143	3.34751e-05	0.000213125	AT5G50990.1	Tetratricopeptide repeat (TPR)-like superfamily protein	1	59	254	426	425	534
Lsat_1_v5_gn_3_20560	1.04777	2.12239	0.000406351	0.00190915	AT1G61590.1	Protein kinase superfamily protein	1	65	266	409	423	424
Lsat_1_v5_gn_2_29521	1.04725	2.62369	7.59331e-06	5.76391e-05	no_hits_found
Lsat_1_v5_gn_8_46340	1.04707	0.597606	0.0102806	0.0300543	AT5G61040.1		0.23	32	84	260	410	590
Lsat_1_v5_gn_8_48760	1.04651	3.28275	1.25841e-05	8.9843e-05	AT5G17680.1	"disease resistance protein (TIR-NBS-LRR class), putative"	1	34	283	821	1007	1294
Lsat_1_v5_gn_3_68981	1.04646	2.29924	5.10157e-05	0.000310486	no_hits_found
Lsat_1_v5_gn_6_96561	1.04632	1.68517	0.000388158	0.00183606	no_hits_found
Lsat_1_v5_gn_2_72521	1.04589	2.093	0.00281267	0.010135	AT5G66520.1	Tetratricopeptide repeat (TPR)-like superfamily protein	1	41	202	484	528	620
Lsat_1_v5_gn_3_116920	1.04578	3.4763	1.27158e-08	1.85295e-07	AT3G14470.1	NB-ARC domain-containing disease resistance protein	1	34	365	1061	1244	1054
Lsat_1_v5_gn_2_106661	1.04573	2.55863	0.000157512	0.000839747	AT2G36985.1	DVL family protein	0.13	69	29	42	70	53
Lsat_1_v5_gn_6_51600	1.04542	1.62154	0.00436401	0.0147319	AT2G34930.1	disease resistance family protein / LRR family protein	0.93	30	293	962	939	905
Lsat_1_v5_gn_2_67541	1.04512	0.966232	0.00537987	0.0175627	AT1G54820.1	Protein kinase superfamily protein	1	64	220	343	436	458
Lsat_1_v5_gn_2_86980	1.04506	3.64671	1.69123e-08	2.39771e-07	AT4G37100.1	Pyridoxal phosphate (PLP)-dependent transferases superfamily protein	1	61	339	547	793	896
Lsat_1_v5_gn_2_13161	1.04434	2.75634	8.434e-05	0.00048544	AT5G17680.1	"disease resistance protein (TIR-NBS-LRR class), putative"	1	36	330	907	993	1294
Lsat_1_v5_gn_7_31840	1.04343	0.899501	0.00597799	0.0192036	no_hits_found
Lsat_1_v5_gn_7_109200	1.0426	3.36432	6.04766e-07	6.02051e-06	no_hits_found
Lsat_1_v5_gn_1_98341	1.04231	3.02201	5.24066e-06	4.14495e-05	AT3G14470.1	NB-ARC domain-containing disease resistance protein	1	33	343	1026	1244	1054
Lsat_1_v5_gn_4_91260	1.04209	3.59959	6.57422e-08	8.13936e-07	AT3G28860.1	ATP binding cassette subfamily B19	1	40	414	1034	1383	1252
Lsat_1_v5_gn_8_70320	1.04191	4.18347	6.9546e-11	1.52299e-09	AT2G39930.1	isoamylase 1	1	75	563	745	763	783
Lsat_1_v5_gn_6_86341	1.04182	4.83552	1.59071e-13	5.35138e-12	AT1G19330.3		0.51	51	115	225	236	248
Lsat_1_v5_gn_8_12781	1.04135	4.00634	2.53404e-08	3.45522e-07	AT3G11090.1	LOB domain-containing protein 21	0.45	68	90	131	161	165
Lsat_1_v5_gn_6_22481	1.04114	4.65465	2.85168e-06	2.42132e-05	AT4G33440.1	Pectin lyase-like superfamily protein	1	67	314	462	476	475
Lsat_1_v5_gn_2_113481	1.041	3.12344	3.41012e-05	0.000216737	AT4G27300.1	S-locus lectin protein kinase family protein	1	46	374	811	818	815
Lsat_1_v5_gn_5_189721	1.03847	4.73217	2.69608e-12	7.78193e-11	AT4G03090.1	sequence-specific DNA binding;sequence-specific DNA binding transcription factors	1	33	304	920	853	913
Lsat_1_v5_gn_9_31141	1.03669	1.96721	0.000140114	0.000757735	AT2G30933.1	Carbohydrate-binding X8 domain superfamily protein	0.32	72	58	80	159	227
Lsat_1_v5_gn_5_130700	1.03538	2.20279	0.000246442	0.00123424	no_hits_found
Lsat_1_v5_gn_1_30801	1.03535	3.06439	3.79839e-05	0.00023877	AT1G80940.1		0.68	63	135	214	213	213
Lsat_1_v5_gn_2_132181	1.03497	2.57248	5.43567e-05	0.00032826	AT2G34930.1	disease resistance family protein / LRR family protein	0.58	31	170	534	644	905
Lsat_1_v5_gn_2_76540	1.03462	1.09849	0.00900963	0.0269998	AT4G36540.1	BR enhanced expression 2	0.24	44	62	139	194	304
Lsat_1_v5_gn_2_102640	1.03396	4.69894	1.70245e-14	6.30326e-13	no_hits_found
Lsat_1_v5_gn_7_15260	1.03244	4.15138	3.13799e-08	4.1966e-07	AT1G11950.1	Transcription factor jumonji (jmjC) domain-containing protein	1	52	348	658	1068	875
Lsat_1_v5_gn_1_59261	1.03235	4.26622	2.35618e-09	3.90934e-08	AT2G27500.1	Glycosyl hydrolase superfamily protein	1	62	222	353	377	392
Lsat_1_v5_gn_8_121640	1.0318	4.79299	4.34799e-12	1.21544e-10	AT4G27190.1	NB-ARC domain-containing disease resistance protein	0.67	25	250	969	963	985
Lsat_1_v5_gn_5_26801	1.03142	0.947919	0.00720335	0.0223865	AT1G27620.1	HXXXD-type acyl-transferase family protein	1	57	253	439	460	442
Lsat_1_v5_gn_1_25581	1.03098	1.60324	0.00183303	0.00702675	AT1G22340.1	UDP-glucosyl transferase 85A7	1	46	221	478	491	487
Lsat_1_v5_gn_5_171460	1.03083	0.422999	0.0139878	0.0387299	AT2G29670.1	Tetratricopeptide repeat (TPR)-like superfamily protein	1	51	255	493	540	536
Lsat_1_v5_gn_4_63021	1.03044	3.17611	0.00248405	0.00911409	no_hits_found
Lsat_1_v5_gn_5_83301	1.03019	1.71274	0.000348622	0.00166969	AT4G18750.1	Pentatricopeptide repeat (PPR) superfamily protein	1	35	228	637	663	871
Lsat_1_v5_gn_1_32161	1.02995	0.957485	0.00560849	0.0181747	AT1G15940.1	Tudor/PWWP/MBT superfamily protein	0.27	35	63	179	388	990
Lsat_1_v5_gn_9_88301	1.02906	3.75138	0.00107429	0.00442508	AT3G05500.1	Rubber elongation factor protein (REF)	0.36	40	86	215	238	246
Lsat_1_v5_gn_5_50761	1.02901	2.112	0.000903396	0.00380714	AT4G15563.1		0.32	45	74	162	258	167
Lsat_1_v5_gn_1_13380	1.02866	0.765404	0.00537437	0.0175477	AT1G74360.1	Leucine-rich repeat protein kinase family protein	1	60	647	1070	1078	1106
Lsat_1_v5_gn_8_84940	1.02823	2.58802	4.24006e-05	0.000263227	AT3G53960.1	Major facilitator superfamily protein	1	62	355	571	590	602
Lsat_1_v5_gn_4_74240	1.0265	4.99338	8.18215e-11	1.76996e-09	AT4G34830.1	Pentatricopeptide repeat (PPR) superfamily protein	1	57	464	812	1115	1089
Lsat_1_v5_gn_8_29100	1.02551	1.05418	0.00721907	0.0224119	no_hits_found
Lsat_1_v5_gn_8_140181	1.02497	4.99783	1.03894e-15	4.61772e-14	no_hits_found
Lsat_1_v5_gn_6_18900	1.02421	2.8652	5.30307e-05	0.000321546	no_hits_found
Lsat_1_v5_gn_9_111801	1.02408	1.46157	0.00174247	0.00672823	AT2G14835.1	RING/U-box superfamily protein	0.93	52	181	342	321	343
Lsat_1_v5_gn_6_17501	1.02309	2.37998	0.000140273	0.000758385	AT5G45275.1	Major facilitator superfamily protein	1	53	301	566	540	570
Lsat_1_v5_gn_9_19800	1.0219	2.64715	8.82377e-05	0.000504747	AT1G74810.1	HCO3- transporter family	0.35	41	91	217	204	683
Lsat_1_v5_gn_7_561	1.0201	1.73536	0.000519461	0.00237093	AT3G61880.2	cytochrome p450 78a9	1	64	339	527	522	555
Lsat_1_v5_gn_9_21141	1.01947	0.79372	0.00546278	0.0177887	AT1G07870.2	Protein kinase superfamily protein	1	64	250	387	400	538
Lsat_1_v5_gn_8_32101	1.01828	3.42688	7.12386e-08	8.75871e-07	AT3G58800.1		1	57	185	320	321	344
Lsat_1_v5_gn_6_58100	1.01787	2.00279	0.00037951	0.0017982	no_hits_found
Lsat_1_v5_gn_6_89561	1.01754	2.74475	0.000969016	0.00404125	AT3G43670.1	Copper amine oxidase family protein	1	63	423	669	721	687
Lsat_1_v5_gn_5_62760	1.01658	2.97341	1.7306e-05	0.000118774	no_hits_found
Lsat_1_v5_gn_2_46420	1.01647	1.36659	0.0115715	0.033184	no_hits_found
Lsat_1_v5_gn_5_32681	1.01638	3.82364	1.22046e-05	8.74216e-05	AT5G39000.1	Malectin/receptor-like protein kinase family protein	0.64	46	139	298	317	873
Lsat_1_v5_gn_8_147281	1.01629	1.45453	0.000914769	0.00384676	no_hits_found
Lsat_1_v5_gn_3_118940	1.01537	1.30715	0.00197628	0.00748759	AT3G21760.1	UDP-Glycosyltransferase superfamily protein	1	46	228	487	484	485
Lsat_1_v5_gn_5_137121	1.01483	4.32996	3.43659e-11	8.06872e-10	AT3G06240.1	F-box family protein	0.22	30	61	198	498	427
Lsat_1_v5_gn_6_17600	1.01426	3.11482	8.35588e-06	6.27559e-05	AT5G59700.1	Protein kinase superfamily protein	0.57	41	122	297	1288	829
Lsat_1_v5_gn_8_11381	1.01406	3.38783	1.85788e-06	1.64777e-05	AT3G08720.1	serine/threonine protein kinase 2	1	65	302	464	447	471
Lsat_1_v5_gn_4_184960	1.0139	1.8266	0.00110715	0.00454985	AT5G50570.1	Squamosa promoter-binding protein-like (SBP domain) transcription factor family protein	0.37	60	73	121	318	359
Lsat_1_v5_gn_4_59521	1.01326	3.6949	4.74516e-08	6.06734e-07	AT3G21690.1	MATE efflux family protein	1	64	272	421	429	506
Lsat_1_v5_gn_6_26340	1.01309	3.88696	7.42935e-08	9.07144e-07	AT5G60250.1	zinc finger (C3HC4-type RING finger) family protein	0.87	41	161	386	517	655
Lsat_1_v5_gn_5_35620	1.01308	2.81382	5.71421e-06	4.46339e-05	no_hits_found
Lsat_1_v5_gn_9_124981	1.01267	5.60109	2.54415e-18	1.58827e-16	AT2G02540.1	homeobox protein 21	0.54	46	114	246	299	310
Lsat_1_v5_gn_7_49641	1.01265	1.76339	0.000933884	0.00391617	AT5G58160.1	actin binding	1	65	246	376	1043	1324
Lsat_1_v5_gn_4_88200	1.01204	0.615644	0.0182817	0.0484467	AT1G80510.1	Transmembrane amino acid transporter family protein	1	58	291	498	496	489
Lsat_1_v5_gn_7_84761	1.01073	9.09939	2.55923e-18	1.58827e-16	AT1G50010.1	tubulin alpha-2 chain	1	94	409	432	450	450
Lsat_1_v5_gn_1_48980	1.01071	1.44015	0.00240845	0.00887677	AT5G25610.1	BURP domain-containing protein	0.88	46	179	384	356	392
Lsat_1_v5_gn_5_136120	1.01004	1.98031	0.000246165	0.00123317	AT3G13840.1	GRAS family transcription factor	1	49	218	442	521	510
Lsat_1_v5_gn_8_48940	1.00934	1.5121	0.00469142	0.0156557	AT5G39000.1	Malectin/receptor-like protein kinase family protein	0.31	47	73	153	160	873
Lsat_1_v5_gn_0_29200	1.0092	4.92771	0.000125254	0.000688051	no_hits_found
Lsat_1_v5_gn_9_32460	1.00869	1.2261	0.00374497	0.0129468	no_hits_found
Lsat_1_v5_gn_3_35520	1.00753	0.822449	0.00879042	0.0264468	AT1G24360.1	NAD(P)-binding Rossmann-fold superfamily protein	0.88	59	171	289	326	319
Lsat_1_v5_gn_5_54940	1.00695	5.7014	2.75256e-16	1.30995e-14	AT5G18860.1	inosine-uridine preferring nucleoside hydrolase family protein	1	62	540	859	874	890
Lsat_1_v5_gn_9_10441	1.00648	4.02386	1.01014e-05	7.42605e-05	AT2G31270.1	homolog of yeast CDT1 A	0.82	36	210	572	539	571
Lsat_1_v5_gn_8_81320	1.0062	2.51392	0.000112676	0.000626719	AT3G57440.1		0.16	67	44	65	606	241
Lsat_1_v5_gn_5_171420	1.00548	1.67688	0.00166928	0.00649859	AT3G47160.2	RING/U-box superfamily protein	0.8	59	140	237	235	257
Lsat_1_v5_gn_5_169680	1.00464	0.531044	0.0174262	0.0465271	AT5G12460.1	Protein of unknown function (DUF604)	0.57	50	105	206	213	441
Lsat_1_v5_gn_4_50501	1.00445	1.91307	0.00178907	0.0068812	AT1G28960.1	nudix hydrolase homolog 15	0.62	59	122	205	248	293
Lsat_1_v5_gn_8_28941	1.00418	1.93317	0.00132561	0.00531768	AT1G78610.1	mechanosensitive channel of small conductance-like 6	1	51	370	713	826	856
Lsat_1_v5_gn_9_18481	1.00399	2.59677	7.03398e-05	0.000413644	AT1G07090.1	Protein of unknown function (DUF640)	0.7	86	123	143	198	196
Lsat_1_v5_gn_9_5920	1.00347	4.64157	5.62181e-10	1.04569e-08	AT4G02290.1	glycosyl hydrolase 9B13	1	73	350	474	498	516
Lsat_1_v5_gn_5_91281	1.00317	1.06599	0.00746687	0.0230382	AT2G23000.1	serine carboxypeptidase-like 10	1	41	196	470	494	437
Lsat_1_v5_gn_8_2401	1.00266	1.66732	0.00272564	0.00986692	AT3G03310.1	lecithin:cholesterol acyltransferase 3	1	53	235	439	385	447
Lsat_1_v5_gn_5_121181	1.00189	2.73814	0.000101753	0.000573485	AT1G53700.1	WAG 1	1	64	271	417	489	476
Lsat_1_v5_gn_5_115681	1.0018	3.09463	9.42369e-05	0.000535455	no_hits_found
Lsat_1_v5_gn_6_43721	1.00174	1.12487	0.00309907	0.0110224	AT2G22410.1	SLOW GROWTH 1	1	36	221	609	614	681
Lsat_1_v5_gn_4_77061	1.0017	6.29599	4.05652e-19	2.787e-17	AT2G42490.1	Copper amine oxidase family protein	1	79	624	784	777	776
Lsat_1_v5_gn_4_77041	1.00165	2.3258	7.89467e-05	0.000458591	AT5G63100.1	S-adenosyl-L-methionine-dependent methyltransferases superfamily protein	0.94	56	184	327	314	329
Lsat_1_v5_gn_5_91221	1.00154	1.84498	0.00367556	0.0127407	AT5G57940.1	cyclic nucleotide gated channel 5	1	67	452	670	692	717
Lsat_1_v5_gn_6_5460	1.00145	2.44972	0.000205405	0.00105748	AT1G73400.1	Pentatricopeptide repeat (PPR) superfamily protein	1	59	277	463	538	568
Lsat_1_v5_gn_7_101100	1.00096	2.67001	0.0108076	0.0313388	no_hits_found
Lsat_1_v5_gn_1_55601	1.00061	3.11218	1.57614e-06	1.41983e-05	AT4G11420.1	eukaryotic translation initiation factor 3A	1	52	408	778	778	987
Lsat_1_v5_gn_3_17981	1.00055	1.8981	0.00642127	0.020366	AT3G02910.1	AIG2-like (avirulence induced gene) family protein	0.4	51	90	174	173	187
Lsat_1_v5_gn_5_50560	1.00027	5.05126	1.83724e-15	7.82711e-14	no_hits_found
