# Supplementary material for: Transcriptomic analysis reveals the roles of gibberellin-regulated genes and transcription factors in regulating bolting in lettuce (Lactuca sativa L.)
Source: PLoS One. 2018 Feb 7;13(2):e0191518. doi: 10.1371/journal.pone.0191518 (PMC5802892; doi:10.1371/journal.pone.0191518)
Supplement: S3 Table — (XLS) [file pone.0191518.s005.xls]

## Sheet:  GY_CY_down.anno
Table S3 List of genes that were significantly down-regulated in high temperature group and control group in leaves
GeneID	LogFC	LogCPM	Pvalue	FDR	TAIR10 ID	TAIR10 fescription
Lsat_1_v5_gn_8_66520	-10.9487	3.32646	1.28722e-53	1.22273e-49	AT5G57660.1	CONSTANS-like 5
Lsat_1_v5_gn_9_117361	-10.9243	3.30328	1.85437e-47	7.04586e-44	AT5G64170.2	dentin sialophosphoprotein-related
Lsat_1_v5_gn_9_43641	-9.51027	1.92765	1.78558e-15	1.92741e-13	AT5G24860.1	flowering promoting factor 1
Lsat_1_v5_gn_4_175001	-8.23036	2.41496	2.44789e-30	1.40924e-27	AT3G02380.1	CONSTANS-like 2
Lsat_1_v5_gn_1_57701	-7.99934	2.94634	3.68048e-32	2.5897e-29	AT1G52340.1	NAD(P)-binding Rossmann-fold superfamily protein
Lsat_1_v5_gn_5_107161	-6.44157	3.03228	6.19631e-34	5.11815e-31	AT5G64170.2	dentin sialophosphoprotein-related
Lsat_1_v5_gn_4_47301	-6.41487	1.39763	4.01644e-12	2.70582e-10	AT1G29670.1	GDSL-like Lipase/Acylhydrolase superfamily protein
Lsat_1_v5_gn_2_72121	-6.33572	4.23114	8.0633e-36	8.06245e-33	AT1G65820.3	"microsomal glutathione s-transferase, putative"
Lsat_1_v5_gn_8_74200	-6.29037	5.29476	1.49164e-44	2.83382e-41	AT2G45510.1	"cytochrome P450, family 704, subfamily A, polypeptide 2"
Lsat_1_v5_gn_2_8861	-6.1603	4.41434	5.0024e-16	5.86639e-14	AT5G42170.1	SGNH hydrolase-type esterase superfamily protein
Lsat_1_v5_gn_4_84821	-6.08353	3.01581	4.74717e-27	1.91887e-24	no_hits_found
Lsat_1_v5_gn_2_118081	-6.06708	3.51815	5.87691e-42	9.30413e-39	AT3G55580.1	Regulator of chromosome condensation (RCC1) family protein
Lsat_1_v5_gn_8_131201	-6.00225	1.50729	1.84469e-18	2.75947e-16	AT5G54470.1	B-box type zinc finger family protein
Lsat_1_v5_gn_1_128400	-5.99109	2.38781	1.08834e-19	1.95059e-17	AT1G53160.2	squamosa promoter binding protein-like 4
Lsat_1_v5_gn_7_10781	-5.84145	0.86583	2.96574e-11	1.71256e-09	AT5G38020.1	S-adenosyl-L-methionine-dependent methyltransferases superfamily protein
Lsat_1_v5_gn_1_39541	-5.6762	2.08151	2.7121e-17	3.60311e-15	no_hits_found
Lsat_1_v5_gn_1_42501	-5.59565	2.37659	1.7174e-12	1.23588e-10	no_hits_found
Lsat_1_v5_gn_1_118261	-5.54746	4.18413	2.31482e-49	1.4659e-45	AT3G12320.1
Lsat_1_v5_gn_9_104740	-5.33537	1.23009	5.37449e-16	6.26409e-14	AT2G05100.1	photosystem II light harvesting complex gene 2.1
Lsat_1_v5_gn_9_104661	-5.27919	9.08957	3.89946e-39	4.9388e-36	AT2G05100.1	photosystem II light harvesting complex gene 2.1
Lsat_1_v5_gn_4_82321	-5.14146	1.3333	4.75036e-13	3.74471e-11	AT5G50790.1	Nodulin MtN3 family protein
Lsat_1_v5_gn_5_98121	-5.13428	2.69887	2.55833e-18	3.76769e-16	AT2G26695.1	Ran BP2/NZF zinc finger-like superfamily protein
Lsat_1_v5_gn_7_51361	-5.01914	0.605086	1.27967e-10	6.58838e-09	AT2G17260.1	glutamate receptor 2
Lsat_1_v5_gn_3_140720	-4.98445	4.14523	8.28606e-43	1.43108e-39	AT1G01060.1	Homeodomain-like superfamily protein
Lsat_1_v5_gn_4_74180	-4.96333	2.33464	3.46207e-11	1.97515e-09	AT1G75750.1	GAST1 protein homolog 1
Lsat_1_v5_gn_5_48701	-4.91847	4.45826	1.41836e-31	9.2917e-29	AT5G10250.1	Phototropic-responsive NPH3 family protein
Lsat_1_v5_gn_2_24040	-4.87274	4.78189	3.21647e-39	4.36476e-36	AT2G36640.1	embryonic cell protein 63
Lsat_1_v5_gn_2_86121	-4.84674	7.38979	9.80448e-55	1.86266e-50	AT3G02380.1	CONSTANS-like 2
Lsat_1_v5_gn_3_41740	-4.81115	2.19162	2.75108e-20	5.38814e-18	AT4G27310.1	B-box type zinc finger family protein
Lsat_1_v5_gn_7_113440	-4.75033	0.382064	9.72477e-10	4.26677e-08	AT5G55470.1	Na+/H+ (sodium hydrogen) exchanger 3
Lsat_1_v5_gn_1_106860	-4.73518	5.16253	1.07299e-26	4.2192e-24	AT3G08040.1	MATE efflux family protein
Lsat_1_v5_gn_1_49341	-4.73274	4.69609	1.10744e-11	6.87555e-10	AT4G16260.1	Glycosyl hydrolase superfamily protein
Lsat_1_v5_gn_9_18020	-4.70355	3.36247	2.88646e-35	2.74185e-32	AT2G28780.1
Lsat_1_v5_gn_8_127581	-4.62467	1.28135	1.33641e-12	9.80272e-11	AT4G38840.1	SAUR-like auxin-responsive protein family
Lsat_1_v5_gn_4_11221	-4.61694	0.243906	3.85368e-10	1.79003e-08	no_hits_found
Lsat_1_v5_gn_1_114861	-4.61627	6.69696	1.63488e-45	3.45104e-42	AT3G54500.3
Lsat_1_v5_gn_3_16961	-4.61233	1.08726	1.20055e-13	1.01972e-11	AT2G34930.1	disease resistance family protein / LRR family protein
Lsat_1_v5_gn_9_89920	-4.60198	4.06231	2.49689e-24	8.04e-22	AT3G27690.1	photosystem II light harvesting complex gene 2.3
Lsat_1_v5_gn_8_18560	-4.55494	4.99732	4.00414e-27	1.65371e-24	no_hits_found
Lsat_1_v5_gn_4_91001	-4.55261	3.95492	6.40477e-32	4.34564e-29	AT3G14200.1	Chaperone DnaJ-domain superfamily protein
Lsat_1_v5_gn_1_95121	-4.43815	1.69714	7.17763e-05	0.000972615	ATCG01230.1	ribosomal protein S12B
Lsat_1_v5_gn_3_38341	-4.40097	2.6454	4.42089e-19	7.05782e-17	AT1G70840.1	MLP-like protein 31
Lsat_1_v5_gn_8_83441	-4.3697	2.71681	1.10042e-10	5.74333e-09	AT3G09270.1	glutathione S-transferase TAU 8
Lsat_1_v5_gn_7_34481	-4.34229	11.4666	8.65459e-12	5.48067e-10	AT1G29930.1	chlorophyll A/B binding protein 1
Lsat_1_v5_gn_1_26721	-4.34124	1.50752	3.52446e-12	2.43483e-10	AT5G14860.1	UDP-Glycosyltransferase superfamily protein
Lsat_1_v5_gn_4_41340	-4.31495	0.0158959	6.02917e-08	1.88083e-06	AT4G08850.1	Leucine-rich repeat receptor-like protein kinase family protein
Lsat_1_v5_gn_5_185920	-4.27735	-0.024677	6.30672e-08	1.95379e-06	no_hits_found
Lsat_1_v5_gn_7_56801	-4.22698	1.63956	1.07071e-09	4.65478e-08	AT1G32910.1	HXXXD-type acyl-transferase family protein
Lsat_1_v5_gn_9_104700	-4.16618	6.04796	3.41669e-31	2.16367e-28	AT2G05100.1	photosystem II light harvesting complex gene 2.1
Lsat_1_v5_gn_5_73240	-4.1639	5.87703	2.00871e-11	1.20383e-09	AT1G70170.1	matrix metalloproteinase
Lsat_1_v5_gn_2_109801	-4.12832	5.33453	1.64113e-37	1.83402e-34	AT3G09600.1	Homeodomain-like superfamily protein
Lsat_1_v5_gn_4_110001	-4.07162	2.20899	2.28528e-16	2.78306e-14	AT5G61270.1	phytochrome-interacting factor7
Lsat_1_v5_gn_1_59360	-4.03067	2.35894	2.16151e-10	1.06384e-08	AT5G25610.1	BURP domain-containing protein
Lsat_1_v5_gn_4_178101	-3.98061	0.512829	1.21693e-08	4.30525e-07	AT5G42170.1	SGNH hydrolase-type esterase superfamily protein
Lsat_1_v5_gn_1_37801	-3.96462	2.42059	2.80466e-11	1.62945e-09	AT1G72390.1
Lsat_1_v5_gn_6_2580	-3.93778	4.32344	5.58179e-16	6.46603e-14	AT4G22570.1	adenine phosphoribosyl transferase 3
Lsat_1_v5_gn_9_15900	-3.90602	1.89527	2.20124e-07	6.20461e-06	AT4G31940.1	"cytochrome P450, family 82, subfamily C, polypeptide 4"
Lsat_1_v5_gn_4_69761	-3.88108	2.58962	4.32221e-20	8.21133e-18	AT5G54470.1	B-box type zinc finger family protein
Lsat_1_v5_gn_2_102941	-3.8533	8.65103	1.45312e-18	2.22632e-16	AT1G29930.1	chlorophyll A/B binding protein 1
Lsat_1_v5_gn_2_91541	-3.80221	4.57992	5.16458e-17	6.58501e-15	AT5G14570.1	high affinity nitrate transporter 2.7
Lsat_1_v5_gn_4_164620	-3.77387	4.47723	3.2773e-29	1.77892e-26	AT5G24120.1	sigma factor E
Lsat_1_v5_gn_6_47921	-3.75125	5.31465	4.67411e-31	2.86448e-28	AT5G19855.1	Chaperonin-like RbcX protein
Lsat_1_v5_gn_8_13541	-3.74245	4.87292	1.97893e-32	1.50383e-29	AT3G56290.1
Lsat_1_v5_gn_4_26041	-3.69361	2.89826	0.000305414	0.00337537	AT1G14550.1	Peroxidase superfamily protein
Lsat_1_v5_gn_8_93701	-3.69248	1.70915	3.69618e-11	2.08988e-09	AT3G24503.1	aldehyde dehydrogenase 2C4
Lsat_1_v5_gn_3_24780	-3.69083	1.77092	6.92255e-10	3.0872e-08	AT3G62830.1	NAD(P)-binding Rossmann-fold superfamily protein
Lsat_1_v5_gn_1_83120	-3.66328	2.99599	9.87958e-22	2.31719e-19	AT3G03620.1	MATE efflux family protein
Lsat_1_v5_gn_6_86481	-3.64823	4.31775	1.17711e-28	5.45432e-26	AT2G45970.1	"cytochrome P450, family 86, subfamily A, polypeptide 8"
Lsat_1_v5_gn_6_31260	-3.62044	-0.230417	4.81731e-07	1.20579e-05	AT2G37035.1
Lsat_1_v5_gn_2_86141	-3.59775	3.35661	5.93488e-24	1.81856e-21	AT3G02468.1	conserved peptide upstream open reading frame 9
Lsat_1_v5_gn_5_11161	-3.53382	1.50549	2.51261e-09	1.01347e-07	AT5G50790.1	Nodulin MtN3 family protein
Lsat_1_v5_gn_2_8920	-3.52454	2.64571	6.8585e-07	1.65773e-05	AT3G14820.1	GDSL-like Lipase/Acylhydrolase superfamily protein
Lsat_1_v5_gn_5_90540	-3.5176	3.62215	7.29369e-12	4.64985e-10	AT3G49190.1	O-acyltransferase (WSD1-like) family protein
Lsat_1_v5_gn_7_28400	-3.51486	1.12322	1.57383e-09	6.61497e-08	AT1G78955.1	camelliol C synthase 1
Lsat_1_v5_gn_8_39240	-3.51391	3.58504	4.56242e-26	1.63541e-23	AT1G13340.1	Regulator of Vps4 activity in the MVB pathway protein
Lsat_1_v5_gn_2_107780	-1.91805	3.00131	7.00054e-07	1.68517e-05	AT3G23240.1	ethylene response factor 1
Lsat_1_v5_gn_6_91520	-3.49379	3.29732	1.37767e-10	7.05472e-09	no_hits_found
Lsat_1_v5_gn_1_95341	-3.44005	10.3468	1.91222e-20	3.90627e-18	AT1G29930.1	chlorophyll A/B binding protein 1
Lsat_1_v5_gn_7_107500	-3.42742	0.833491	2.22738e-09	9.15927e-08	AT4G27290.1	S-locus lectin protein kinase family protein
Lsat_1_v5_gn_5_50720	-3.42602	1.62273	1.65438e-12	1.19961e-10	AT5G18670.1	beta-amylase 3
Lsat_1_v5_gn_2_73301	-3.40212	5.60441	5.05728e-30	2.82583e-27	AT1G32900.1	UDP-Glycosyltransferase superfamily protein
Lsat_1_v5_gn_3_16981	-3.40039	1.52893	9.51929e-12	5.98832e-10	AT2G34930.1	disease resistance family protein / LRR family protein
Lsat_1_v5_gn_7_92741	-3.39019	2.61801	0.00130702	0.0109804	AT2G32990.1	glycosyl hydrolase 9B8
Lsat_1_v5_gn_7_106541	-3.38037	9.87782	2.5678e-24	8.13053e-22	AT5G54270.1	light-harvesting chlorophyll B-binding protein 3
Lsat_1_v5_gn_7_88820	-3.37696	0.780684	5.83442e-06	0.000112075	no_hits_found
Lsat_1_v5_gn_2_45941	-3.35778	2.53234	1.48068e-12	1.07777e-10	AT4G14090.1	UDP-Glycosyltransferase superfamily protein
Lsat_1_v5_gn_0_5501	-3.34855	5.2643	1.26247e-13	1.06597e-11	AT5G54470.1	B-box type zinc finger family protein
Lsat_1_v5_gn_4_21421	-3.33397	0.631863	2.69366e-08	8.94654e-07	AT3G30530.1	basic leucine-zipper 42
Lsat_1_v5_gn_4_178301	-3.32158	1.31458	2.06481e-10	1.02048e-08	no_hits_found
Lsat_1_v5_gn_1_105600	-3.31259	5.16306	3.88684e-26	1.44789e-23	AT3G57450.1
Lsat_1_v5_gn_4_28820	-3.2958	3.7068	1.88257e-06	4.1299e-05	AT1G29930.1	chlorophyll A/B binding protein 1
Lsat_1_v5_gn_8_150280	-3.29281	0.840471	4.85504e-08	1.53983e-06	AT3G62870.1	Ribosomal protein L7Ae/L30e/S12e/Gadd45 family protein
Lsat_1_v5_gn_2_66100	-3.28378	0.591198	7.10961e-06	0.000133072	AT5G65280.1	GCR2-like 1
Lsat_1_v5_gn_2_88380	-3.28311	4.7077	4.99445e-25	1.63594e-22	AT5G39660.1	cycling DOF factor 2
Lsat_1_v5_gn_4_99701	-3.27731	2.71202	7.544e-15	7.58311e-13	AT1G52140.1
Lsat_1_v5_gn_4_97140	-3.24673	4.91248	1.5174e-16	1.88415e-14	AT4G29990.1	Leucine-rich repeat transmembrane protein kinase protein
Lsat_1_v5_gn_4_108141	-3.24398	4.81323	4.48058e-24	1.39544e-21	AT3G47500.1	cycling DOF factor 3
Lsat_1_v5_gn_8_159641	-3.2298	1.49683	1.08882e-06	2.50127e-05	AT1G70260.1	nodulin MtN21 /EamA-like transporter family protein
Lsat_1_v5_gn_9_66501	-3.22666	4.60315	7.75987e-29	3.87953e-26	AT2G39450.1	Cation efflux family protein
Lsat_1_v5_gn_8_128741	-3.21018	4.14005	1.12478e-28	5.34214e-26	AT4G38960.3	B-box type zinc finger family protein
Lsat_1_v5_gn_6_25701	-3.1978	1.62945	1.67345e-06	3.71839e-05	AT3G21090.1	ABC-2 type transporter family protein
Lsat_1_v5_gn_5_128341	-3.1962	0.384346	4.38204e-07	1.11595e-05	no_hits_found
Lsat_1_v5_gn_7_11780	-3.16586	6.38882	6.01359e-26	2.11567e-23	AT1G02205.3	Fatty acid hydroxylase superfamily
Lsat_1_v5_gn_8_51160	-3.16366	3.33441	1.57582e-15	1.72054e-13	AT5G39660.1	cycling DOF factor 2
Lsat_1_v5_gn_4_56141	-3.14227	1.63339	2.88113e-09	1.1475e-07	AT2G29990.1	alternative NAD(P)H dehydrogenase 2
Lsat_1_v5_gn_1_38541	-3.12398	1.15633	4.6477e-07	1.1695e-05	AT1G53920.1	GDSL-motif lipase 5
Lsat_1_v5_gn_4_30761	-3.11919	5.83716	2.87268e-17	3.78994e-15	AT2G46600.1	Calcium-binding EF-hand family protein
Lsat_1_v5_gn_7_52661	-3.11642	1.4925	3.97846e-06	7.95608e-05	AT2G18690.1
Lsat_1_v5_gn_5_981	-3.11498	2.08685	9.38975e-07	2.18879e-05	AT1G56010.2	NAC domain containing protein 1
Lsat_1_v5_gn_3_27320	-3.11265	3.45434	1.7509e-11	1.06957e-09	AT5G24860.1	flowering promoting factor 1
Lsat_1_v5_gn_4_54301	-3.08458	2.18386	2.85081e-10	1.36787e-08	no_hits_found
Lsat_1_v5_gn_7_800	-3.07895	2.00483	9.58849e-12	6.01195e-10	AT3G61850.4	Dof-type zinc finger DNA-binding family protein
Lsat_1_v5_gn_1_125881	-3.07189	-0.0289039	4.83052e-06	9.4224e-05	AT1G28310.2	Dof-type zinc finger DNA-binding family protein
Lsat_1_v5_gn_5_130760	-3.07081	-0.200371	1.05887e-05	0.000188004	AT1G15230.1
Lsat_1_v5_gn_4_69040	-3.06776	2.73731	1.35727e-09	5.80754e-08	AT4G16730.1	terpene synthase 02
Lsat_1_v5_gn_9_114720	-3.06354	2.27594	9.71329e-09	3.49494e-07	AT4G25470.1	C-repeat/DRE binding factor 2
Lsat_1_v5_gn_7_109401	-3.06246	1.37662	1.68767e-08	5.79789e-07	AT3G59240.1	RNI-like superfamily protein
Lsat_1_v5_gn_8_127621	-3.05401	1.81767	2.21695e-09	9.13612e-08	AT4G38840.1	SAUR-like auxin-responsive protein family
Lsat_1_v5_gn_7_18280	-3.05159	2.50904	2.14063e-11	1.27485e-09	no_hits_found
Lsat_1_v5_gn_8_6281	-3.04816	3.29262	1.66979e-12	1.20618e-10	AT5G24030.1	SLAC1 homologue 3
Lsat_1_v5_gn_5_64880	-3.04636	1.29981	6.95355e-06	0.000130666	AT4G19170.1	nine-cis-epoxycarotenoid dioxygenase 4
Lsat_1_v5_gn_9_20540	-3.02475	3.1958	8.63611e-13	6.56275e-11	AT3G52740.1
Lsat_1_v5_gn_9_13500	-3.00839	8.09297	1.26005e-26	4.78767e-24	AT2G30520.1	Phototropic-responsive NPH3 family protein
Lsat_1_v5_gn_4_109401	-3.0042	4.18853	1.7808e-11	1.08088e-09	AT3G29000.1	Calcium-binding EF-hand family protein
Lsat_1_v5_gn_9_98081	-2.99963	4.8158	4.57335e-29	2.34823e-26	AT3G15354.1	SPA1-related 3
Lsat_1_v5_gn_5_71000	-2.99226	1.54279	2.38195e-07	6.63522e-06	AT5G60020.1	laccase 17
Lsat_1_v5_gn_9_117581	-2.95462	2.91714	3.68156e-07	9.73462e-06	AT1G71830.1	somatic embryogenesis receptor-like kinase 1
Lsat_1_v5_gn_4_74220	-2.94916	2.46409	4.28662e-06	8.4919e-05	AT2G25810.1	tonoplast intrinsic protein 4;1
Lsat_1_v5_gn_3_48441	-2.94131	0.916716	2.96516e-06	6.12972e-05	AT2G17290.1	Calcium-dependent protein kinase family protein
Lsat_1_v5_gn_4_37780	-2.93621	3.02414	1.67125e-14	1.58752e-12	AT1G07650.2	Leucine-rich repeat transmembrane protein kinase
Lsat_1_v5_gn_5_128361	-2.93216	0.421537	1.4614e-05	0.000247447	no_hits_found
Lsat_1_v5_gn_9_112280	-2.90752	1.19778	1.69106e-05	0.000280582	AT1G70170.1	matrix metalloproteinase
Lsat_1_v5_gn_9_104780	-2.89582	5.25367	4.54965e-20	8.55784e-18	AT2G05100.1	photosystem II light harvesting complex gene 2.1
Lsat_1_v5_gn_4_8401	-2.89164	3.68949	2.08887e-18	3.10035e-16	AT1G70000.1	myb-like transcription factor family protein
Lsat_1_v5_gn_5_63761	-2.88106	1.39899	3.51293e-07	9.32291e-06	AT1G80490.2	TOPLESS-related 1
Lsat_1_v5_gn_9_12580	-2.87916	2.76696	1.04889e-12	7.8762e-11	AT5G48850.1	Tetratricopeptide repeat (TPR)-like superfamily protein
Lsat_1_v5_gn_4_162920	-2.86847	1.54486	1.6312e-07	4.71683e-06	AT3G51550.1	Malectin/receptor-like protein kinase family protein
Lsat_1_v5_gn_2_124860	-2.85094	2.41157	8.96396e-10	3.9604e-08	AT5G05600.1	2-oxoglutarate (2OG) and Fe(II)-dependent oxygenase superfamily protein
Lsat_1_v5_gn_8_61301	-2.84902	0.918361	5.17638e-06	0.000100143	AT4G03140.1	NAD(P)-binding Rossmann-fold superfamily protein
Lsat_1_v5_gn_3_33940	-2.84165	5.46097	1.37947e-08	4.82637e-07	AT1G30760.1	FAD-binding Berberine family protein
Lsat_1_v5_gn_1_77880	-2.83744	6.94336	2.30633e-23	6.3501e-21	AT1G06040.1	B-box zinc finger family protein
Lsat_1_v5_gn_8_13781	-2.83182	0.551008	7.37561e-06	0.000136838	AT2G34930.1	disease resistance family protein / LRR family protein
Lsat_1_v5_gn_9_68540	-2.82261	2.90108	1.01474e-13	8.80278e-12	AT2G39200.1	Seven transmembrane MLO family protein
Lsat_1_v5_gn_2_93521	-2.81663	4.04309	6.69194e-08	2.06051e-06	AT5G40690.1
Lsat_1_v5_gn_4_55420	-2.80494	1.2275	7.00751e-07	1.68517e-05	AT1G11120.1
Lsat_1_v5_gn_4_59280	-2.7973	5.7343	1.50383e-21	3.44213e-19	AT1G62250.1
Lsat_1_v5_gn_9_52100	-2.78152	5.20966	3.98789e-12	2.70582e-10	AT3G47420.1	phosphate starvation-induced gene 3
Lsat_1_v5_gn_4_74840	-2.77802	1.74828	6.31448e-08	1.95379e-06	AT5G62850.1	Nodulin MtN3 family protein
Lsat_1_v5_gn_7_93760	-2.77572	3.56621	2.85856e-05	0.000442072	no_hits_found
Lsat_1_v5_gn_4_65101	-2.7745	6.07698	3.79996e-21	8.11143e-19	AT2G42750.1	DNAJ heat shock N-terminal domain-containing protein
Lsat_1_v5_gn_7_1840	-2.77344	1.42564	4.56266e-07	1.14962e-05	AT4G27950.1	cytokinin response factor 4
Lsat_1_v5_gn_8_126641	-2.76447	5.71683	4.1441e-19	6.672e-17	AT2G21220.1	SAUR-like auxin-responsive protein family
Lsat_1_v5_gn_2_116020	-2.75999	5.99436	3.68739e-10	1.7212e-08	AT2G28630.1	3-ketoacyl-CoA synthase 12
Lsat_1_v5_gn_2_25300	-2.74954	3.17022	2.73872e-09	1.09768e-07	AT2G03200.1	Eukaryotic aspartyl protease family protein
Lsat_1_v5_gn_1_75300	-2.73922	6.03187	3.13861e-19	5.32386e-17	AT2G05620.1	proton gradient regulation 5
Lsat_1_v5_gn_2_109001	-2.72385	2.75564	9.21216e-13	6.94494e-11	AT5G60660.1	plasma membrane intrinsic protein 2;4
Lsat_1_v5_gn_8_127540	-2.72299	1.21517	3.24087e-07	8.70863e-06	AT4G38840.1	SAUR-like auxin-responsive protein family
Lsat_1_v5_gn_7_22900	-2.70745	5.33895	0.00019555	0.00231323	AT5G45950.1	GDSL-like Lipase/Acylhydrolase superfamily protein
Lsat_1_v5_gn_6_8160	-2.70689	2.50794	1.54643e-08	5.37094e-07	AT1G04110.1	Subtilase family protein
Lsat_1_v5_gn_7_18600	-2.70663	1.4632	9.57367e-07	2.2262e-05	no_hits_found
Lsat_1_v5_gn_7_17820	-2.70289	2.04633	2.56779e-06	5.40231e-05	AT1G11660.1	heat shock protein 70 (Hsp 70) family protein
Lsat_1_v5_gn_7_87920	-2.70002	5.81947	2.25866e-10	1.10026e-08	AT3G50530.2	CDPK-related kinase
Lsat_1_v5_gn_4_119500	-2.69672	5.05073	1.70496e-22	4.37714e-20	AT1G19400.1	Erythronate-4-phosphate dehydrogenase family protein
Lsat_1_v5_gn_2_23920	-2.69534	6.02617	1.15263e-12	8.62111e-11	AT2G36640.1	embryonic cell protein 63
Lsat_1_v5_gn_5_64841	-2.66772	2.08975	0.00115552	0.0100011	AT5G44120.3	RmlC-like cupins superfamily protein
Lsat_1_v5_gn_4_67740	-2.66513	4.98364	4.5869e-16	5.41254e-14	AT4G34760.1	SAUR-like auxin-responsive protein family
Lsat_1_v5_gn_1_47161	-2.65771	2.59098	6.37101e-09	2.36862e-07	AT4G28890.1	RING/U-box superfamily protein
Lsat_1_v5_gn_2_108980	-2.64593	2.89399	1.41636e-13	1.18538e-11	AT5G60660.1	plasma membrane intrinsic protein 2;4
Lsat_1_v5_gn_3_59300	-2.64278	1.80411	8.22235e-08	2.49933e-06	AT1G68540.1	NAD(P)-binding Rossmann-fold superfamily protein
Lsat_1_v5_gn_1_38421	-2.64267	0.743128	2.29214e-06	4.88185e-05	AT1G72510.1	Protein of unknown function (DUF1677)
Lsat_1_v5_gn_5_29640	-2.64126	2.81217	1.5804e-09	6.62791e-08	AT4G32295.1
Lsat_1_v5_gn_7_17461	-2.64092	2.57194	2.65585e-08	8.84561e-07	AT3G12900.1	2-oxoglutarate (2OG) and Fe(II)-dependent oxygenase superfamily protein
Lsat_1_v5_gn_2_127301	-2.62331	-0.19145	5.9786e-05	0.0008364	AT1G28710.1	Nucleotide-diphospho-sugar transferase family protein
Lsat_1_v5_gn_1_34161	-2.62171	1.7658	3.33718e-06	6.82452e-05	AT1G04250.1	AUX/IAA transcriptional regulator family protein
Lsat_1_v5_gn_7_13740	-2.6204	7.8224	2.42381e-15	2.57249e-13	AT5G47560.1	tonoplast dicarboxylate transporter
Lsat_1_v5_gn_1_77780	-2.61599	6.96353	3.02406e-11	1.74094e-09	AT4G16260.1	Glycosyl hydrolase superfamily protein
Lsat_1_v5_gn_4_88220	-2.61231	3.54313	2.09764e-14	1.97282e-12	AT1G15760.1	Sterile alpha motif (SAM) domain-containing protein
Lsat_1_v5_gn_9_68580	-2.59577	4.28134	1.67961e-18	2.53247e-16	AT1G61560.1	Seven transmembrane MLO family protein
Lsat_1_v5_gn_3_55161	-2.59074	4.30439	4.04754e-17	5.19562e-15	AT1G70850.1	MLP-like protein 34
Lsat_1_v5_gn_1_49441	-2.58727	5.79369	4.83073e-06	9.4224e-05	AT4G16260.1	Glycosyl hydrolase superfamily protein
Lsat_1_v5_gn_2_109741	-2.58409	4.46923	5.42414e-20	1.00046e-17	AT2G28550.3	related to AP2.7
Lsat_1_v5_gn_5_7360	-2.56477	7.85765	3.80435e-17	4.91667e-15	AT1G52870.2	Peroxisomal membrane 22 kDa (Mpv17/PMP22) family protein
Lsat_1_v5_gn_9_63480	-2.56254	3.32664	2.63809e-06	5.53183e-05	AT2G39800.1	delta1-pyrroline-5-carboxylate synthase 1
Lsat_1_v5_gn_8_98481	-2.55419	9.92523	2.91068e-19	4.98172e-17	AT4G12800.1	photosystem I subunit l
Lsat_1_v5_gn_1_60601	-2.54988	0.829863	1.04763e-05	0.000186357	AT1G47890.1	receptor like protein 7
Lsat_1_v5_gn_4_95601	-2.54315	4.4217	6.54843e-06	0.000124283	AT1G17710.1	Pyridoxal phosphate phosphatase-related protein
Lsat_1_v5_gn_7_112181	-2.54272	0.948851	1.43367e-06	3.22712e-05	AT3G12955.1	SAUR-like auxin-responsive protein family
Lsat_1_v5_gn_6_76240	-2.54256	0.72377	7.01198e-05	0.000953569	AT3G22840.1	Chlorophyll A-B binding family protein
Lsat_1_v5_gn_8_138040	-2.5348	3.12417	2.43238e-09	9.83199e-08	AT2G34930.1	disease resistance family protein / LRR family protein
Lsat_1_v5_gn_9_66461	-2.53196	4.08046	1.26562e-08	4.45264e-07	AT3G55240.1	Plant protein 1589 of unknown function
Lsat_1_v5_gn_5_44481	-2.52263	4.8406	5.18598e-21	1.08267e-18	no_hits_found
Lsat_1_v5_gn_6_69061	-2.52024	5.32032	0.000162933	0.00197663	ATCG00750.1	ribosomal protein S11
Lsat_1_v5_gn_6_97240	-2.51422	0.794614	1.29084e-05	0.000223143	AT1G21410.1	F-box/RNI-like superfamily protein
Lsat_1_v5_gn_9_98681	-2.51409	3.4679	1.12638e-15	1.25876e-13	AT5G53970.1	Tyrosine transaminase family protein
Lsat_1_v5_gn_6_38201	-2.50358	5.06929	8.94831e-22	2.1519e-19	AT2G39050.1	hydroxyproline-rich glycoprotein family protein
Lsat_1_v5_gn_2_129481	-2.49987	8.28117	4.02513e-08	1.29829e-06	AT2G36530.1	Enolase
Lsat_1_v5_gn_6_101780	-2.49477	5.9083	2.71329e-07	7.39555e-06	AT1G71695.1	Peroxidase superfamily protein
Lsat_1_v5_gn_7_107001	-2.49444	0.54416	6.11698e-05	0.000850735	AT4G21380.1	receptor kinase 3
Lsat_1_v5_gn_5_108501	-2.49082	0.675475	0.000278051	0.00311463	AT1G17840.1	white-brown complex homolog protein 11
Lsat_1_v5_gn_5_189001	-2.48242	2.8345	7.7392e-09	2.83293e-07	AT2G47880.1	Glutaredoxin family protein
Lsat_1_v5_gn_5_50601	-2.48008	3.75038	1.1969e-12	8.88233e-11	AT5G18670.1	beta-amylase 3
Lsat_1_v5_gn_5_107040	-2.45289	11.0408	2.37102e-12	1.68707e-10	AT1G15820.1	light harvesting complex photosystem II subunit 6
Lsat_1_v5_gn_4_147680	-2.4528	1.22386	0.00053556	0.00535718	no_hits_found
Lsat_1_v5_gn_7_47621	-2.44006	7.16283	1.20232e-13	1.01972e-11	AT2G45180.1	Bifunctional inhibitor/lipid-transfer protein/seed storage 2S albumin superfamily protein
Lsat_1_v5_gn_4_82801	-2.43905	0.247499	6.35278e-05	0.000877746	AT4G03540.1	Uncharacterised protein family (UPF0497)
Lsat_1_v5_gn_3_97620	-2.43805	4.81134	3.82851e-19	6.27017e-17	AT3G02100.1	UDP-Glycosyltransferase superfamily protein
Lsat_1_v5_gn_2_21801	-2.43634	0.726746	0.000322974	0.0035406	AT5G03760.1	Nucleotide-diphospho-sugar transferases superfamily protein
Lsat_1_v5_gn_3_120021	-2.42747	1.68687	1.22735e-06	2.79583e-05	no_hits_found
Lsat_1_v5_gn_4_120601	-2.42216	1.43246	1.28093e-05	0.000221833	AT4G31940.1	"cytochrome P450, family 82, subfamily C, polypeptide 4"
Lsat_1_v5_gn_6_20460	-2.42189	2.6852	3.29058e-05	0.000498336	AT5G25250.1	SPFH/Band 7/PHB domain-containing membrane-associated protein family
Lsat_1_v5_gn_9_119461	-2.42041	3.08262	9.13921e-06	0.000165359	AT1G34340.1	alpha/beta-Hydrolases superfamily protein
Lsat_1_v5_gn_8_127640	-2.41243	1.45323	3.53082e-06	7.16651e-05	AT4G38840.1	SAUR-like auxin-responsive protein family
Lsat_1_v5_gn_9_48021	-2.40871	6.36129	2.58448e-17	3.50714e-15	AT5G35970.1	P-loop containing nucleoside triphosphate hydrolases superfamily protein
Lsat_1_v5_gn_8_127440	-2.40775	3.07887	3.14437e-11	1.7993e-09	AT4G38840.1	SAUR-like auxin-responsive protein family
Lsat_1_v5_gn_6_95321	-2.39714	4.88735	4.18896e-07	1.07688e-05	AT3G16660.1	Pollen Ole e 1 allergen and extensin family protein
Lsat_1_v5_gn_8_95580	-2.3877	6.28932	1.24656e-05	0.00021667	no_hits_found
Lsat_1_v5_gn_5_127461	-2.38657	1.65333	1.99821e-07	5.69145e-06	no_hits_found
Lsat_1_v5_gn_2_91600	-2.3852	5.90375	5.06975e-19	7.95992e-17	AT3G01550.1	phosphoenolpyruvate (pep)/phosphate translocator 2
Lsat_1_v5_gn_9_90181	-2.37189	9.02867	7.7518e-07	1.84316e-05	AT3G13080.1	multidrug resistance-associated protein 3
Lsat_1_v5_gn_5_130740	-2.36643	-0.000468707	0.00014855	0.00183376	no_hits_found
Lsat_1_v5_gn_9_69841	-2.33807	1.68976	1.08434e-06	2.49398e-05	AT5G10770.1	Eukaryotic aspartyl protease family protein
Lsat_1_v5_gn_6_32141	-2.32207	5.10957	3.013e-16	3.60006e-14	AT3G25830.1	"terpene synthase-like sequence-1,8-cineole"
Lsat_1_v5_gn_4_175240	-2.30791	0.800264	0.00468958	0.0304486	AT3G02450.1	"cell division protein ftsH, putative"
Lsat_1_v5_gn_4_180921	-2.30701	3.22581	2.24168e-07	6.29062e-06	AT5G14930.2	senescence-associated gene 101
Lsat_1_v5_gn_5_33021	-2.30028	2.25818	9.67318e-08	2.90777e-06	AT5G11540.1	"D-arabinono-1,4-lactone oxidase family protein"
Lsat_1_v5_gn_8_80041	-2.29494	3.63251	1.26858e-09	5.44048e-08	AT3G57680.1	Peptidase S41 family protein
Lsat_1_v5_gn_8_26560	-2.28536	2.83866	2.2805e-08	7.70907e-07	AT1G76350.1	Plant regulator RWP-RK family protein
Lsat_1_v5_gn_4_26961	-2.2838	4.03961	1.22228e-07	3.61696e-06	AT5G55490.1	gamete expressed protein 1
Lsat_1_v5_gn_5_71020	-2.28274	0.469405	0.000211903	0.00246977	AT5G60020.1	laccase 17
Lsat_1_v5_gn_2_99360	-2.26701	1.96317	1.27646e-06	2.89382e-05	AT3G45010.1	serine carboxypeptidase-like 48
Lsat_1_v5_gn_7_2960	-2.26518	0.809381	0.000183305	0.00218608	no_hits_found
Lsat_1_v5_gn_7_45721	-2.25838	1.41675	1.68437e-06	3.73828e-05	AT5G20110.1	Dynein light chain type 1 family protein
Lsat_1_v5_gn_3_70920	-2.25305	3.94729	9.66074e-14	8.49698e-12	AT5G14760.1	L-aspartate oxidase
Lsat_1_v5_gn_1_85520	-2.25105	0.936544	0.000220728	0.00255851	AT2G31220.1	basic helix-loop-helix (bHLH) DNA-binding superfamily protein
Lsat_1_v5_gn_8_46340	-2.24997	2.9508	1.57847e-10	7.93327e-09	AT5G61040.1
Lsat_1_v5_gn_2_101961	-2.24936	1.20101	0.000299037	0.00331226	AT2G27180.1
Lsat_1_v5_gn_1_14020	-2.24611	3.29851	4.70676e-13	3.7258e-11	AT3G47500.1	cycling DOF factor 3
Lsat_1_v5_gn_3_129041	-2.23781	5.03203	7.50628e-18	1.08034e-15	AT4G00050.1	basic helix-loop-helix (bHLH) DNA-binding superfamily protein
Lsat_1_v5_gn_1_26361	-2.23136	3.74407	5.41679e-12	3.56084e-10	AT5G50090.1
Lsat_1_v5_gn_9_39281	-2.21846	1.24493	3.21305e-05	0.000487552	no_hits_found
Lsat_1_v5_gn_6_112000	-2.21697	3.64952	8.51824e-11	4.55858e-09	AT3G19270.1	"cytochrome P450, family 707, subfamily A, polypeptide 4"
Lsat_1_v5_gn_3_92480	-2.2139	0.962786	0.00328672	0.0227804	AT4G33950.1	Protein kinase superfamily protein
Lsat_1_v5_gn_4_29921	-2.20644	0.168521	0.000429882	0.00449295	AT3G20290.1	EPS15 homology domain 1
Lsat_1_v5_gn_5_142981	-2.20418	1.00782	5.17621e-05	0.000740494	AT5G57000.1
Lsat_1_v5_gn_6_25521	-2.20024	1.2846	1.05542e-05	0.000187566	AT5G19440.1	NAD(P)-binding Rossmann-fold superfamily protein
Lsat_1_v5_gn_8_42040	-2.19429	4.36549	2.50629e-15	2.64525e-13	AT1G15100.1	RING-H2 finger A2A
Lsat_1_v5_gn_1_26580	-2.18653	4.22381	1.22603e-11	7.56236e-10	AT3G48010.1	cyclic nucleotide-gated channel 16
Lsat_1_v5_gn_2_45920	-2.18367	6.30445	1.37341e-13	1.15452e-11	AT3G23730.1	xyloglucan endotransglucosylase/hydrolase 16
Lsat_1_v5_gn_5_170380	-2.18279	2.5345	2.77704e-09	1.10836e-07	AT1G13790.1	XH/XS domain-containing protein
Lsat_1_v5_gn_8_81141	-2.18122	1.92915	9.36667e-05	0.00122977	AT2G41680.1	NADPH-dependent thioredoxin reductase C
Lsat_1_v5_gn_2_111800	-2.17961	3.11455	9.32426e-09	3.36773e-07	no_hits_found
Lsat_1_v5_gn_8_44921	-2.17742	3.0337	2.62309e-09	1.05579e-07	AT1G70850.1	MLP-like protein 34
Lsat_1_v5_gn_8_110401	-2.16988	4.93511	1.63569e-05	0.000272826	AT3G08640.1	Protein of unknown function (DUF3411)
Lsat_1_v5_gn_5_6741	-2.16685	11.1782	1.01603e-10	5.37675e-09	AT5G54270.1	light-harvesting chlorophyll B-binding protein 3
Lsat_1_v5_gn_4_108360	-2.1649	4.611	1.42692e-12	1.04264e-10	AT1G18810.1	phytochrome kinase substrate-related
Lsat_1_v5_gn_1_61621	-2.16208	0.531857	0.000485325	0.0049415	AT2G27550.1	centroradialis
Lsat_1_v5_gn_2_64240	-2.1526	3.94145	3.69739e-07	9.75598e-06	no_hits_found
Lsat_1_v5_gn_5_16200	-2.14626	3.90846	0.000109984	0.00141467	no_hits_found
Lsat_1_v5_gn_3_128781	-2.14164	2.84456	0.00177385	0.0140298	AT2G45050.1	GATA transcription factor 2
Lsat_1_v5_gn_3_74560	-2.14064	5.43008	0.00413003	0.0274536	AT3G51240.1	flavanone 3-hydroxylase
Lsat_1_v5_gn_2_127120	-2.13999	1.75555	7.67559e-07	1.82733e-05	AT1G02140.1	mago nashi family protein
Lsat_1_v5_gn_6_90941	-2.13829	1.39059	1.77341e-06	3.90849e-05	AT3G21550.1	DUF679 domain membrane protein 2
Lsat_1_v5_gn_8_70361	-2.13167	2.83904	2.17248e-06	4.67415e-05	AT2G26250.1	3-ketoacyl-CoA synthase 10
Lsat_1_v5_gn_3_19661	-2.13015	6.84811	1.73752e-07	5.00902e-06	AT4G11650.1	osmotin 34
Lsat_1_v5_gn_5_173120	-2.12339	6.12147	9.96482e-15	9.85998e-13	AT5G58600.1	Plant protein of unknown function (DUF828)
Lsat_1_v5_gn_6_9740	-2.12141	3.45939	3.47451e-10	1.62583e-08	AT1G12370.2	photolyase 1
Lsat_1_v5_gn_5_41441	-2.11712	8.48033	1.1605e-12	8.64597e-11	AT5G10170.1	myo-inositol-1-phosphate synthase 3
Lsat_1_v5_gn_2_8460	-2.11265	0.704123	0.00124226	0.0105595	AT5G06300.1	Putative lysine decarboxylase family protein
Lsat_1_v5_gn_5_119340	-2.11092	2.68148	3.00209e-08	9.9017e-07	AT3G43190.1	sucrose synthase 4
Lsat_1_v5_gn_5_160700	-2.10879	2.00797	0.000383485	0.00408606	AT2G41510.1	cytokinin oxidase/dehydrogenase 1
Lsat_1_v5_gn_4_121781	-2.10616	6.18041	2.95581e-12	2.07611e-10	AT1G75100.1	J-domain protein required for chloroplast accumulation response 1
Lsat_1_v5_gn_2_39781	-2.09954	2.21587	0.00363693	0.0247119	AT3G23410.1	fatty alcohol oxidase 3
Lsat_1_v5_gn_9_45021	-2.09859	3.75304	5.05704e-09	1.90622e-07	AT1G42430.1
Lsat_1_v5_gn_8_39080	-2.09437	6.71334	6.88571e-13	5.33938e-11	AT1G68570.1	Major facilitator superfamily protein
Lsat_1_v5_gn_5_185301	-2.09253	1.97092	6.99182e-05	0.000951509	AT3G22910.1	ATPase E1-E2 type family protein / haloacid dehalogenase-like hydrolase family protein
Lsat_1_v5_gn_3_55121	-2.08721	0.401102	0.00016151	0.00196312	AT5G28010.1	Polyketide cyclase/dehydrase and lipid transport superfamily protein
Lsat_1_v5_gn_6_56601	-2.07935	0.331358	0.000224704	0.00259983	AT3G59340.1	Eukaryotic protein of unknown function (DUF914)
Lsat_1_v5_gn_2_48320	-2.0776	5.67254	2.86774e-07	7.78305e-06	AT1G60710.1	NAD(P)-linked oxidoreductase superfamily protein
Lsat_1_v5_gn_5_190200	-2.06791	0.241979	0.00100971	0.00896381	no_hits_found
Lsat_1_v5_gn_4_72700	-2.06648	3.68327	4.5298e-10	2.08371e-08	AT5G50100.1	Putative thiol-disulphide oxidoreductase DCC
Lsat_1_v5_gn_8_118500	-2.06214	1.98714	6.31604e-05	0.000874578	AT3G08860.1	PYRIMIDINE 4
Lsat_1_v5_gn_8_13420	-2.06152	1.04605	7.88641e-05	0.0010566	no_hits_found
Lsat_1_v5_gn_9_59260	-2.0593	7.59057	2.15858e-14	2.02013e-12	AT5G45820.1	CBL-interacting protein kinase 20
Lsat_1_v5_gn_4_100101	-2.05874	2.27612	1.77965e-06	3.91316e-05	AT1G79770.1	Protein of unknown function (DUF1677)
Lsat_1_v5_gn_3_107880	-2.05532	0.648309	0.000554342	0.00551094	no_hits_found
Lsat_1_v5_gn_4_131820	-2.05365	10.9544	1.81095e-11	1.09568e-09	AT4G10340.1	light harvesting complex of photosystem II 5
Lsat_1_v5_gn_2_74680	-2.05032	1.25237	0.000128517	0.00161907	AT4G35690.1	Arabidopsis protein of unknown function (DUF241)
Lsat_1_v5_gn_4_109340	-2.04527	10.5687	1.79968e-07	5.17253e-06	AT3G47470.1	light-harvesting chlorophyll-protein complex I subunit A4
Lsat_1_v5_gn_8_147680	-2.04493	0.574512	0.000307484	0.00339336	AT1G67370.1	DNA-binding HORMA family protein
Lsat_1_v5_gn_9_43120	-2.04405	0.445965	0.000368436	0.00395902	no_hits_found
Lsat_1_v5_gn_5_62121	-2.04403	3.19687	4.15667e-11	2.3226e-09	AT5G10730.1	NAD(P)-binding Rossmann-fold superfamily protein
Lsat_1_v5_gn_2_17480	-2.0424	8.26323	3.99933e-12	2.70582e-10	AT5G16400.1	thioredoxin F2
Lsat_1_v5_gn_8_160700	-2.03466	2.18215	4.47412e-06	8.84487e-05	AT1G59650.1	Protein of unknown function (DUF1336)
Lsat_1_v5_gn_9_71080	-2.03389	2.86639	0.000293302	0.00325856	AT3G01680.1
Lsat_1_v5_gn_8_73101	-2.03073	0.637802	0.00191613	0.0148668	AT5G02390.1	Protein of unknown function (DUF3741)
Lsat_1_v5_gn_5_139341	-2.02863	3.38826	8.55299e-07	2.0135e-05	AT1G74960.2	fatty acid biosynthesis 1
Lsat_1_v5_gn_8_85500	-2.02423	5.83314	2.34822e-07	6.5546e-06	AT5G20740.1	Plant invertase/pectin methylesterase inhibitor superfamily protein
Lsat_1_v5_gn_2_52260	-2.02251	4.25216	5.25323e-11	2.90119e-09	AT5G54960.1	pyruvate decarboxylase-2
Lsat_1_v5_gn_6_68921	-2.02098	3.4094	5.14788e-05	0.000736997	AT5G46050.1	peptide transporter 3
Lsat_1_v5_gn_2_107900	-2.01748	2.24196	0.000353259	0.00382842	AT2G39840.1	type one serine/threonine protein phosphatase 4
Lsat_1_v5_gn_4_160741	-2.01303	2.06867	1.14943e-05	0.00020182	AT5G67500.2	voltage dependent anion channel 2
Lsat_1_v5_gn_5_98101	-2.01189	3.46819	3.33106e-07	8.92231e-06	AT2G26695.1	Ran BP2/NZF zinc finger-like superfamily protein
Lsat_1_v5_gn_3_2180	-2.0095	4.87907	7.16036e-05	0.000970967	AT1G12240.1	Glycosyl hydrolases family 32 protein
Lsat_1_v5_gn_5_55541	-2.00921	0.497045	0.000578515	0.00570942	AT1G02080.1	transcription regulators
Lsat_1_v5_gn_2_75441	-2.00181	1.683	8.28903e-05	0.00110277	AT4G35830.1	aconitase 1
Lsat_1_v5_gn_8_5560	-1.99254	5.90646	3.01689e-10	1.4293e-08	AT4G27700.1	Rhodanese/Cell cycle control phosphatase superfamily protein
Lsat_1_v5_gn_5_44281	-1.99028	6.28185	2.24125e-09	9.1964e-08	AT4G20070.1	allantoate amidohydrolase
Lsat_1_v5_gn_9_27681	-1.98416	0.950347	0.000208733	0.00244332	no_hits_found
Lsat_1_v5_gn_3_91921	-1.98194	2.10059	0.00014129	0.001759	AT2G23620.1	methyl esterase 1
Lsat_1_v5_gn_3_61320	-1.97341	4.25538	0.000244056	0.00278808	AT3G52500.1	Eukaryotic aspartyl protease family protein
Lsat_1_v5_gn_5_55580	-1.96633	7.52368	8.52758e-07	2.01001e-05	AT3G22370.1	alternative oxidase 1A
Lsat_1_v5_gn_4_12381	-1.96614	1.98707	4.4938e-06	8.87084e-05	AT1G26480.1	general regulatory factor 12
Lsat_1_v5_gn_5_73181	-1.96345	0.882765	0.000336976	0.0036729	AT4G20325.1
Lsat_1_v5_gn_4_94000	-1.96278	0.793712	0.000633199	0.00613125	AT5G07990.1	Cytochrome P450 superfamily protein
Lsat_1_v5_gn_2_80060	-1.95237	0.394328	0.00264849	0.0191859	AT3G49750.1	receptor like protein 44
Lsat_1_v5_gn_3_125601	-1.94854	4.56109	6.82282e-12	4.37905e-10	AT3G17640.1	Leucine-rich repeat (LRR) family protein
Lsat_1_v5_gn_3_34120	-1.94851	7.13017	1.42086e-10	7.2563e-09	AT1G30700.1	FAD-binding Berberine family protein
Lsat_1_v5_gn_8_100400	-1.94444	2.45524	1.0746e-05	0.000190523	AT2G36430.1	Plant protein of unknown function (DUF247)
Lsat_1_v5_gn_6_51260	-1.94431	-0.28561	0.00226234	0.0169479	AT4G12300.1	"cytochrome P450, family 706, subfamily A, polypeptide 4"
Lsat_1_v5_gn_4_10320	-1.94151	0.489607	0.00295777	0.0209592	AT2G03340.1	WRKY DNA-binding protein 3
Lsat_1_v5_gn_7_6461	-1.941	0.685308	0.00257218	0.0187803	AT2G45570.1	"cytochrome P450, family 76, subfamily C, polypeptide 2"
Lsat_1_v5_gn_5_139320	-1.93848	4.8989	5.12205e-05	0.000733851	no_hits_found
Lsat_1_v5_gn_4_175820	-1.93707	1.89306	6.49946e-06	0.000123477	AT5G15870.1	glycosyl hydrolase family 81 protein
Lsat_1_v5_gn_2_84120	-1.93381	3.01264	3.60433e-09	1.40384e-07	AT4G33985.1	Protein of unknown function (DUF1685)
Lsat_1_v5_gn_6_94581	-1.93344	4.08527	4.3501e-07	1.1093e-05	AT5G60900.1	receptor-like protein kinase 1
Lsat_1_v5_gn_9_44441	-1.92941	3.66277	8.65746e-06	0.000157845	AT1G22150.1	sulfate transporter 1;3
Lsat_1_v5_gn_7_64840	-1.92818	4.15845	6.09228e-11	3.34512e-09	AT1G05470.1	DNAse I-like superfamily protein
Lsat_1_v5_gn_5_6120	-1.92561	5.77777	1.8e-10	8.99907e-09	AT4G27030.1	fatty acid desaturase A
Lsat_1_v5_gn_8_99301	-1.92266	5.78107	5.32393e-10	2.40457e-08	AT1G72820.1	Mitochondrial substrate carrier family protein
Lsat_1_v5_gn_6_72980	-1.92184	0.432074	0.00254763	0.0186441	AT4G39810.1	"Polynucleotidyl transferase, ribonuclease H-like superfamily protein"
Lsat_1_v5_gn_3_66820	-3.51384	0.141885	2.21679e-07	6.22997e-06	AT2G31230.1	ethylene-responsive element binding factor 15
Lsat_1_v5_gn_8_111541	-1.91539	6.11749	2.85123e-10	1.36787e-08	AT3G12500.1	basic chitinase
Lsat_1_v5_gn_2_30460	-1.90886	0.795226	0.000326617	0.00357641	AT4G27190.1	NB-ARC domain-containing disease resistance protein
Lsat_1_v5_gn_2_3121	-1.90775	3.52122	5.80686e-05	0.000817176	AT1G20850.1	xylem cysteine peptidase 2
Lsat_1_v5_gn_6_115280	-1.90147	2.25142	1.23868e-06	2.8149e-05	AT5G35830.1	Ankyrin repeat family protein
Lsat_1_v5_gn_4_67821	-1.89325	3.67684	3.38087e-09	1.32706e-07	AT4G38840.1	SAUR-like auxin-responsive protein family
Lsat_1_v5_gn_6_108181	-1.89269	3.31444	1.1671e-06	2.66497e-05	AT1G10020.1	Protein of unknown function (DUF1005)
Lsat_1_v5_gn_9_69861	-1.89094	1.14157	0.000784546	0.00729912	no_hits_found
Lsat_1_v5_gn_2_47140	-1.88888	5.25936	6.82274e-11	3.72467e-09	AT4G13840.1	HXXXD-type acyl-transferase family protein
Lsat_1_v5_gn_2_84960	-1.88772	1.86786	0.000129837	0.00163246	AT5G67100.1	DNA-directed DNA polymerases
Lsat_1_v5_gn_2_115761	-1.88626	2.55606	0.000463148	0.00476904	AT3G55240.1	Plant protein 1589 of unknown function
Lsat_1_v5_gn_5_144181	-1.88374	4.72012	4.24943e-09	1.6211e-07	AT1G77210.1	sugar transporter 14
Lsat_1_v5_gn_7_76621	-1.88218	1.54063	0.000152544	0.00187212	AT4G14940.1	amine oxidase 1
Lsat_1_v5_gn_8_7401	-1.88124	3.69972	7.36675e-10	3.26994e-08	AT3G52970.2	"cytochrome P450, family 76, subfamily G, polypeptide 1"
Lsat_1_v5_gn_7_33401	-1.88104	4.37911	9.57797e-06	0.00017215	no_hits_found
Lsat_1_v5_gn_2_114921	-1.87846	4.87186	3.48857e-11	1.98431e-09	AT1G65790.1	receptor kinase 1
Lsat_1_v5_gn_3_38180	-1.87692	1.11747	0.00126074	0.0106736	AT2G20710.1	Tetratricopeptide repeat (TPR)-like superfamily protein
Lsat_1_v5_gn_6_56241	-1.87669	2.93086	6.60551e-08	2.0372e-06	AT1G55550.1	P-loop containing nucleoside triphosphate hydrolases superfamily protein
Lsat_1_v5_gn_8_165441	-1.87629	2.54894	0.000112939	0.00144778	AT4G02110.1	transcription coactivators
Lsat_1_v5_gn_9_63660	-1.87314	0.600056	0.00260228	0.0189369	AT5G06060.1	NAD(P)-binding Rossmann-fold superfamily protein
Lsat_1_v5_gn_8_33620	-1.87019	1.68404	6.87205e-05	0.000940103	AT5G37310.1	Endomembrane protein 70 protein family
Lsat_1_v5_gn_7_45660	-1.8677	4.01027	2.32155e-11	1.36971e-09	AT2G26830.1	Protein kinase superfamily protein
Lsat_1_v5_gn_3_50900	-1.86712	2.94716	8.85932e-06	0.00016137	AT1G26945.1	basic helix-loop-helix (bHLH) DNA-binding superfamily protein
Lsat_1_v5_gn_2_115141	-1.8664	2.34897	0.0047286	0.0305974	AT3G54770.1	RNA-binding (RRM/RBD/RNP motifs) family protein
Lsat_1_v5_gn_2_121001	-1.8628	-0.240744	0.0058794	0.0362535	AT3G47110.1	Leucine-rich repeat protein kinase family protein
Lsat_1_v5_gn_3_44301	-1.8607	2.17524	1.11037e-06	2.54155e-05	AT2G16530.1	3-oxo-5-alpha-steroid 4-dehydrogenase family protein
Lsat_1_v5_gn_6_31381	-1.85887	4.33194	6.66641e-07	1.62162e-05	AT5G02540.1	NAD(P)-binding Rossmann-fold superfamily protein
Lsat_1_v5_gn_1_95380	-1.85855	1.31965	0.000189718	0.00225407	no_hits_found
Lsat_1_v5_gn_5_65240	-1.85513	3.15545	3.82008e-07	9.99641e-06	AT3G43790.3	zinc induced facilitator-like 2
Lsat_1_v5_gn_6_76441	-1.85498	3.3715	1.31448e-05	0.000226405	AT3G22840.1	Chlorophyll A-B binding family protein
Lsat_1_v5_gn_6_108580	-1.84948	0.309252	0.0017542	0.0139239	no_hits_found
Lsat_1_v5_gn_4_183220	-1.84881	4.09957	9.05155e-12	5.713e-10	AT1G10660.2
Lsat_1_v5_gn_2_76580	-1.84773	2.46713	5.65856e-05	0.000799267	AT5G03260.1	laccase 11
Lsat_1_v5_gn_5_111580	-1.8448	4.49979	0.00160144	0.0129354	AT4G33720.1	"CAP (Cysteine-rich secretory proteins, Antigen 5, and Pathogenesis-related 1 protein) superfamily protein"
Lsat_1_v5_gn_3_49741	-1.83829	5.86758	1.56803e-07	4.54802e-06	AT3G01470.1	homeobox 1
Lsat_1_v5_gn_9_118641	-1.83669	6.80256	0.000171127	0.00206286	AT4G27640.1	ARM repeat superfamily protein
Lsat_1_v5_gn_9_35821	-1.83627	2.87511	0.00508788	0.032447	AT2G38060.1	phosphate transporter 4;2
Lsat_1_v5_gn_3_84840	-1.83575	9.55626	0.000260554	0.00294468	AT5G65730.1	xyloglucan endotransglucosylase/hydrolase 6
Lsat_1_v5_gn_9_107661	-1.83549	2.04629	0.000105477	0.00136224	no_hits_found
Lsat_1_v5_gn_3_125741	-1.83177	5.96588	3.79533e-11	2.13957e-09	AT4G14550.1	indole-3-acetic acid inducible 14
Lsat_1_v5_gn_8_23661	-1.82943	3.36318	1.68469e-08	5.79789e-07	no_hits_found
Lsat_1_v5_gn_7_57100	-1.82933	3.85511	1.08788e-10	5.70929e-09	AT3G13050.1	Major facilitator superfamily protein
Lsat_1_v5_gn_4_103661	-1.82341	1.29155	0.00076129	0.00712462	AT1G79950.1	RAD3-like DNA-binding helicase protein
Lsat_1_v5_gn_3_100480	-1.8212	1.43845	6.00373e-05	0.000839285	AT3G28850.1	Glutaredoxin family protein
Lsat_1_v5_gn_0_9181	-1.82108	4.85333	5.32859e-10	2.40457e-08	no_hits_found
Lsat_1_v5_gn_4_28800	-1.82107	8.56406	2.36498e-08	7.98043e-07	AT1G29930.1	chlorophyll A/B binding protein 1
Lsat_1_v5_gn_4_155261	-1.82104	-0.0868211	0.00347587	0.0238134	AT4G27220.1	NB-ARC domain-containing disease resistance protein
Lsat_1_v5_gn_9_41620	-1.82088	4.38504	4.91834e-12	3.26708e-10	AT1G78170.1
Lsat_1_v5_gn_6_25481	-1.81952	7.49272	1.80418e-09	7.53314e-08	AT5G19440.1	NAD(P)-binding Rossmann-fold superfamily protein
Lsat_1_v5_gn_4_109821	-1.81895	0.775773	0.000612861	0.00596166	no_hits_found
Lsat_1_v5_gn_7_18580	-1.81748	0.354309	0.00253144	0.0185541	AT4G21330.1	basic helix-loop-helix (bHLH) DNA-binding superfamily protein
Lsat_1_v5_gn_2_76980	-1.81681	0.45692	0.00297359	0.0210243	AT5G03260.1	laccase 11
Lsat_1_v5_gn_9_59761	-1.8163	8.44085	3.36473e-07	8.9906e-06	AT2G40610.1	expansin A8
Lsat_1_v5_gn_8_45920	-1.8158	2.48386	1.68993e-06	3.74624e-05	no_hits_found
Lsat_1_v5_gn_5_108780	-1.81343	1.50451	0.000421034	0.00442412	no_hits_found
Lsat_1_v5_gn_7_23740	-1.81188	2.96236	8.97587e-06	0.00016318	AT2G29120.1	glutamate receptor 2.7
Lsat_1_v5_gn_4_108620	-1.81138	2.2476	3.62876e-05	0.0005407	AT1G74470.1	Pyridine nucleotide-disulphide oxidoreductase family protein
Lsat_1_v5_gn_4_159341	-1.81101	6.33677	4.23716e-07	1.08546e-05	AT5G65730.1	xyloglucan endotransglucosylase/hydrolase 6
Lsat_1_v5_gn_9_24581	-1.81027	2.39596	9.50127e-06	0.000171095	AT2G29130.1	laccase 2
Lsat_1_v5_gn_3_135061	-1.80853	2.24033	4.82774e-06	9.4224e-05	AT4G00230.1	xylem serine peptidase 1
Lsat_1_v5_gn_8_18500	-1.80633	0.284936	0.00108602	0.00952991	AT5G03530.1	RAB GTPase homolog C2A
Lsat_1_v5_gn_8_95421	-1.80604	6.44326	4.5176e-11	2.51687e-09	AT5G21222.1	protein kinase family protein
Lsat_1_v5_gn_3_4860	-1.80506	4.23307	5.12977e-11	2.84126e-09	AT1G12480.1	C4-dicarboxylate transporter/malic acid transport protein
Lsat_1_v5_gn_1_93280	-1.80483	2.01806	0.000172773	0.00207874	AT4G18210.1	purine permease 10
Lsat_1_v5_gn_2_121661	-1.8044	0.509535	0.00220423	0.0166241	AT3G54750.3
Lsat_1_v5_gn_9_29601	-1.80359	5.29933	9.16674e-13	6.93823e-11	AT2G41250.1	Haloacid dehalogenase-like hydrolase (HAD) superfamily protein
Lsat_1_v5_gn_8_7780	-1.79817	3.52715	8.19874e-08	2.49615e-06	AT4G25420.1	2-oxoglutarate (2OG) and Fe(II)-dependent oxygenase superfamily protein
Lsat_1_v5_gn_1_7760	-1.79636	1.51337	4.35161e-05	0.000633501	AT5G20240.1	K-box region and MADS-box transcription factor family protein
Lsat_1_v5_gn_5_13980	-1.79508	0.735115	0.00556654	0.0347872	AT5G50200.3	nitrate transmembrane transporters
Lsat_1_v5_gn_5_110661	-1.79463	2.02964	3.30721e-05	0.000499446	AT5G64510.1
Lsat_1_v5_gn_6_87040	-1.79292	4.2097	1.50628e-08	5.25071e-07	AT3G14260.1	Protein of unknown function (DUF567)
Lsat_1_v5_gn_6_24241	-1.7849	1.74453	9.04963e-05	0.00119392	AT3G48410.1	alpha/beta-Hydrolases superfamily protein
Lsat_1_v5_gn_2_50821	-1.78344	6.18168	2.99581e-09	1.19068e-07	AT5G56350.1	Pyruvate kinase family protein
Lsat_1_v5_gn_1_62140	-1.77808	5.93085	0.00118452	0.0101734	AT5G22580.1	Stress responsive A/B Barrel Domain
Lsat_1_v5_gn_8_85441	-1.77794	3.03594	5.33534e-07	1.32498e-05	AT1G19230.2	Riboflavin synthase-like superfamily protein
Lsat_1_v5_gn_1_19640	-1.77423	0.794358	0.000556502	0.00552374	AT2G26490.1	Transducin/WD40 repeat-like superfamily protein
Lsat_1_v5_gn_2_43101	-1.77366	6.58589	3.6208e-09	1.40384e-07	AT3G24190.1	Protein kinase superfamily protein
Lsat_1_v5_gn_7_22221	-1.77312	3.48502	6.41975e-06	0.000122207	AT4G28500.1	NAC domain containing protein 73
Lsat_1_v5_gn_1_2660	-1.77285	0.309271	0.00267756	0.0193195	AT2G07689.1	NADH-Ubiquinone/plastoquinone (complex I) protein
Lsat_1_v5_gn_3_30600	-1.77195	6.47906	1.33621e-10	6.86087e-09	AT1G67900.1	Phototropic-responsive NPH3 family protein
Lsat_1_v5_gn_8_57261	-1.77173	2.35829	1.2437e-05	0.000216372	AT1G04870.2	protein arginine methyltransferase 10
Lsat_1_v5_gn_2_117121	-1.77097	6.2051	9.54236e-06	0.000171672	AT3G55646.1
Lsat_1_v5_gn_4_152421	-1.76588	-0.126668	0.00299199	0.0211386	AT2G23260.1	UDP-glucosyl transferase 84B1
Lsat_1_v5_gn_0_36620	-1.76362	4.15626	4.76042e-08	1.51488e-06	AT2G34930.1	disease resistance family protein / LRR family protein
Lsat_1_v5_gn_9_83701	-1.76137	7.21665	3.59822e-05	0.000537413	AT1G09570.1	phytochrome A
Lsat_1_v5_gn_4_87081	-1.76042	1.01429	0.0030081	0.0212186	AT3G21360.1	2-oxoglutarate (2OG) and Fe(II)-dependent oxygenase superfamily protein
Lsat_1_v5_gn_4_32061	-1.75819	0.648216	0.00171417	0.0136773	AT3G12203.1	serine carboxypeptidase-like 17
Lsat_1_v5_gn_8_85121	-1.7576	3.04876	1.05915e-06	2.44212e-05	AT5G20850.1	RAS associated with diabetes protein 51
Lsat_1_v5_gn_4_182080	-1.75438	0.738301	0.000350107	0.00379859	AT3G60920.1
Lsat_1_v5_gn_1_125901	-1.7518	1.78462	1.99561e-05	0.000323762	AT4G23180.1	cysteine-rich RLK (RECEPTOR-like protein kinase) 10
Lsat_1_v5_gn_9_2560	-1.75017	3.67397	0.000173819	0.00208736	AT4G02320.1	Plant invertase/pectin methylesterase inhibitor superfamily
Lsat_1_v5_gn_7_13800	-1.7495	5.55755	5.51659e-12	3.61394e-10	AT4G16490.1	ARM repeat superfamily protein
Lsat_1_v5_gn_1_118201	-1.74685	1.1426	0.000462931	0.00476904	no_hits_found
Lsat_1_v5_gn_9_4200	-1.74684	1.15164	0.00102723	0.00908536	AT5G64980.1
Lsat_1_v5_gn_1_17440	-1.74382	2.86106	1.45802e-06	3.2703e-05	no_hits_found
Lsat_1_v5_gn_8_42480	-1.73891	4.56278	0.000141984	0.00176186	AT2G01190.1	Octicosapeptide/Phox/Bem1p family protein
Lsat_1_v5_gn_9_21221	-1.73298	5.9815	0.000173958	0.00208772	no_hits_found
Lsat_1_v5_gn_2_71220	-1.73171	2.91542	2.01338e-07	5.70899e-06	AT1G70520.1	cysteine-rich RLK (RECEPTOR-like protein kinase) 2
Lsat_1_v5_gn_4_65921	-1.73137	6.47931	2.9529e-10	1.40953e-08	AT2G20570.2	GBF's pro-rich region-interacting factor 1
Lsat_1_v5_gn_5_13900	-1.7295	1.10967	0.00327578	0.0227129	AT4G12690.1	Plant protein of unknown function (DUF868)
Lsat_1_v5_gn_4_117200	-1.72797	3.38547	0.000116502	0.00148644	AT4G39170.1	Sec14p-like phosphatidylinositol transfer family protein
Lsat_1_v5_gn_6_41981	-1.72705	2.23795	1.08779e-05	0.00019242	AT2G27920.1	serine carboxypeptidase-like 51
Lsat_1_v5_gn_9_109300	-1.72664	7.57641	1.19681e-10	6.21229e-09	AT4G34350.1	4-hydroxy-3-methylbut-2-enyl diphosphate reductase
Lsat_1_v5_gn_2_48420	-1.7263	0.864335	0.00136516	0.0113403	AT4G38840.1	SAUR-like auxin-responsive protein family
Lsat_1_v5_gn_6_96820	-1.72491	4.4696	4.05734e-11	2.28051e-09	AT1G77120.1	alcohol dehydrogenase 1
Lsat_1_v5_gn_4_131361	-1.72037	5.46862	6.49918e-10	2.90521e-08	AT5G38520.2	alpha/beta-Hydrolases superfamily protein
Lsat_1_v5_gn_1_66101	-1.71938	8.86073	2.18327e-05	0.000348845	AT5G12860.1	dicarboxylate transporter 1
Lsat_1_v5_gn_1_48201	-1.7191	0.504342	0.00251441	0.0184649	AT3G52780.1	Purple acid phosphatases superfamily protein
Lsat_1_v5_gn_4_10341	-1.71905	1.47236	0.00138969	0.0115139	AT3G29180.1	Protein of unknown function (DUF1336)
Lsat_1_v5_gn_5_108701	-1.71844	4.91209	1.82485e-11	1.10059e-09	AT5G64290.1	dicarboxylate transport 2.1
Lsat_1_v5_gn_9_98300	-1.71475	2.17306	2.94951e-05	0.000453356	no_hits_found
Lsat_1_v5_gn_4_14100	-1.71125	2.73664	0.00189281	0.0147618	AT5G10140.1	K-box region and MADS-box transcription factor family protein
Lsat_1_v5_gn_6_1600	-1.70871	6.67382	4.18461e-10	1.93429e-08	AT1G67890.1	PAS domain-containing protein tyrosine kinase family protein
Lsat_1_v5_gn_4_74680	-1.70809	8.92096	2.38239e-06	5.05706e-05	no_hits_found
Lsat_1_v5_gn_7_8081	-1.70678	5.41537	1.24202e-11	7.63622e-10	AT4G22990.2	Major Facilitator Superfamily with SPX (SYG1/Pho81/XPR1) domain-containing protein
Lsat_1_v5_gn_8_53380	-1.70675	1.96371	0.00248663	0.0183065	no_hits_found
Lsat_1_v5_gn_4_37761	-1.70612	4.90265	1.49034e-09	6.27792e-08	AT1G07650.2	Leucine-rich repeat transmembrane protein kinase
Lsat_1_v5_gn_8_13521	-1.7022	1.2654	0.00525067	0.033156	AT2G40550.1	E2F target gene 1
Lsat_1_v5_gn_1_16041	-1.69858	2.12117	1.31706e-05	0.000226644	AT5G08560.1	transducin family protein / WD-40 repeat family protein
Lsat_1_v5_gn_8_124601	-1.69837	0.649764	0.00652561	0.0393724	AT3G46530.1	NB-ARC domain-containing disease resistance protein
Lsat_1_v5_gn_0_33481	-1.69798	2.07494	2.0736e-05	0.000334133	no_hits_found
Lsat_1_v5_gn_2_120441	-1.69592	0.30829	0.00739036	0.0435771	AT5G20480.1	EF-TU receptor
Lsat_1_v5_gn_7_28721	-1.69174	0.38769	0.00323624	0.0224962	AT2G36430.1	Plant protein of unknown function (DUF247)
Lsat_1_v5_gn_5_143581	-1.69073	1.19137	0.00088599	0.00805746	no_hits_found
Lsat_1_v5_gn_1_103461	-1.68749	4.43686	1.09093e-10	5.70949e-09	AT5G13720.1	Uncharacterised protein family (UPF0114)
Lsat_1_v5_gn_8_66841	-1.68454	6.05323	1.72652e-06	3.81843e-05	AT4G30240.1	Syntaxin/t-SNARE family protein
Lsat_1_v5_gn_5_160240	-1.6842	0.063597	0.00514514	0.0327023	AT5G07010.1	sulfotransferase 2A
Lsat_1_v5_gn_4_157601	-1.6829	2.48593	7.21916e-06	0.000134592	AT1G48590.2	Calcium-dependent lipid-binding (CaLB domain) family protein
Lsat_1_v5_gn_2_108920	-1.68131	3.84815	1.80889e-09	7.53624e-08	AT5G60660.1	plasma membrane intrinsic protein 2;4
Lsat_1_v5_gn_7_18261	-1.68081	6.624	5.09556e-09	1.91694e-07	AT4G21270.1	kinesin 1
Lsat_1_v5_gn_4_173900	-1.67493	7.0158	1.49848e-10	7.57132e-09	AT3G30390.1	Transmembrane amino acid transporter family protein
Lsat_1_v5_gn_1_30941	-1.67295	3.75831	1.47196e-08	5.14051e-07	AT1G80870.1	Protein kinase superfamily protein
Lsat_1_v5_gn_3_61760	-1.67292	1.35404	0.00387427	0.0260359	AT1G18390.2	Protein kinase superfamily protein
Lsat_1_v5_gn_8_79880	-1.66723	4.33733	5.92933e-10	2.66301e-08	AT3G57550.2	guanylate kinase
Lsat_1_v5_gn_4_6521	-1.6661	2.70096	1.22043e-05	0.000213105	AT1G24095.1	Putative thiol-disulphide oxidoreductase DCC
Lsat_1_v5_gn_7_33320	-1.66011	3.15912	9.1821e-08	2.76891e-06	AT5G46330.1	Leucine-rich receptor-like protein kinase family protein
Lsat_1_v5_gn_3_103780	-1.6582	8.0332	0.000158783	0.00193742	AT2G01880.1	purple acid phosphatase 7
Lsat_1_v5_gn_8_6940	-1.65776	6.47508	4.99446e-09	1.88638e-07	AT5G62070.1	IQ-domain 23
Lsat_1_v5_gn_5_187060	-1.65734	2.27219	0.00197014	0.0152026	AT5G43760.1	3-ketoacyl-CoA synthase 20
Lsat_1_v5_gn_7_44161	-1.656	3.43432	7.03759e-06	0.000132115	AT5G25890.1	indole-3-acetic acid inducible 28
Lsat_1_v5_gn_6_101301	-1.65491	0.0376537	0.00389928	0.0261484	AT4G13780.1	"methionine--tRNA ligase, putative / methionyl-tRNA synthetase, putative / MetRS, putative"
Lsat_1_v5_gn_8_114261	-1.64493	2.87141	0.000260544	0.00294468	AT2G38760.1	annexin 3
Lsat_1_v5_gn_3_13421	-1.64357	0.301492	0.0068529	0.0410958	AT2G18196.1	Heavy metal transport/detoxification superfamily protein
Lsat_1_v5_gn_4_152541	-1.64258	1.72621	0.00127159	0.0107463	AT4G39230.1	NmrA-like negative transcriptional regulator family protein
Lsat_1_v5_gn_2_41300	-1.64205	3.72589	1.40429e-05	0.000238628	AT1G22750.4
Lsat_1_v5_gn_1_2280	-1.64164	2.15648	0.000190665	0.00226391	no_hits_found
Lsat_1_v5_gn_4_182161	-1.64141	1.44612	0.00233435	0.0173982	AT3G01460.1	methyl-CPG-binding domain 9
Lsat_1_v5_gn_2_24340	-1.6412	0.334479	0.00649487	0.0392336	AT5G03810.1	GDSL-like Lipase/Acylhydrolase family protein
Lsat_1_v5_gn_6_9340	-1.63945	4.00186	2.11929e-05	0.000339722	AT4G24140.1	alpha/beta-Hydrolases superfamily protein
Lsat_1_v5_gn_7_13760	-1.63854	1.86296	0.000148941	0.00183739	no_hits_found
Lsat_1_v5_gn_2_91301	-1.63841	2.804	0.0014812	0.0121397	AT3G01600.1	NAC domain containing protein 44
Lsat_1_v5_gn_1_61720	-1.63289	3.10077	0.000497908	0.00504763	AT2G04160.1	Subtilisin-like serine endopeptidase family protein
Lsat_1_v5_gn_3_104341	-1.63174	2.9081	0.000184622	0.00219902	AT4G20170.1	Domain of unknown function (DUF23)
Lsat_1_v5_gn_6_14301	-1.63166	3.99065	0.0019647	0.0151783	AT1G73370.1	sucrose synthase 6
Lsat_1_v5_gn_4_94060	-1.62875	0.983354	0.00054016	0.00538969	AT1G72530.2	"plastid developmental protein DAG, putative"
Lsat_1_v5_gn_7_94440	-1.62656	2.95392	3.51279e-06	7.13753e-05	AT3G23430.1	phosphate 1
Lsat_1_v5_gn_1_24200	-1.6243	5.01492	1.33567e-07	3.92197e-06	AT4G22570.1	adenine phosphoribosyl transferase 3
Lsat_1_v5_gn_9_56521	-1.62149	6.512	5.10454e-07	1.27265e-05	AT4G25700.1	beta-hydroxylase 1
Lsat_1_v5_gn_8_98681	-1.62075	4.72246	5.55729e-06	0.000107185	AT3G07570.1	Cytochrome b561/ferric reductase transmembrane with DOMON related domain
Lsat_1_v5_gn_3_63261	-1.62003	5.25834	1.43639e-10	7.31598e-09	no_hits_found
Lsat_1_v5_gn_8_52560	-1.61953	2.55004	0.000207732	0.00243611	AT2G02990.1	ribonuclease 1
Lsat_1_v5_gn_4_28880	-1.6186	10.3494	1.24092e-08	4.37386e-07	AT1G29930.1	chlorophyll A/B binding protein 1
Lsat_1_v5_gn_5_100940	-1.6179	5.50383	1.54385e-05	0.000259558	AT5G19600.1	sulfate transporter 3;5
Lsat_1_v5_gn_9_8561	-1.61333	1.4654	0.000218731	0.0025369	AT2G38940.1	phosphate transporter 1;4
Lsat_1_v5_gn_7_31141	-1.60964	4.5537	6.62373e-07	1.62149e-05	AT3G12490.2	cystatin B
Lsat_1_v5_gn_6_92541	-1.60894	3.84888	2.35065e-06	5.00085e-05	AT4G17370.1	Oxidoreductase family protein
Lsat_1_v5_gn_9_24560	-1.60457	1.60325	0.000461173	0.00475902	AT2G29130.1	laccase 2
Lsat_1_v5_gn_7_40580	-1.60347	6.12647	0.000215633	0.0025071	AT3G24500.1	multiprotein bridging factor 1C
Lsat_1_v5_gn_4_9761	-1.60026	2.94965	1.40393e-05	0.000238628	AT2G02990.1	ribonuclease 1
Lsat_1_v5_gn_2_39940	-1.59944	5.40281	0.00150118	0.0122717	AT3G23410.1	fatty alcohol oxidase 3
Lsat_1_v5_gn_8_38620	-1.59832	1.48318	0.000141912	0.00176186	AT1G68670.1	myb-like transcription factor family protein
Lsat_1_v5_gn_1_106760	-1.59796	2.69149	0.000556355	0.00552374	AT1G51340.2	MATE efflux family protein
Lsat_1_v5_gn_5_149161	-1.59788	5.28641	2.85308e-05	0.000441751	AT1G09530.1	phytochrome interacting factor 3
Lsat_1_v5_gn_8_30460	-1.59666	5.29766	7.83422e-05	0.00105109	AT5G06300.1	Putative lysine decarboxylase family protein
Lsat_1_v5_gn_6_62560	-1.59628	5.19768	2.97627e-05	0.000456361	AT4G13710.1	Pectin lyase-like superfamily protein
Lsat_1_v5_gn_8_74420	-1.59563	0.470676	0.00646722	0.0390871	AT1G63380.1	NAD(P)-binding Rossmann-fold superfamily protein
Lsat_1_v5_gn_9_32440	-1.59405	0.00365991	0.00538811	0.0338391	AT1G34300.1	lectin protein kinase family protein
Lsat_1_v5_gn_4_70620	-1.59051	4.05011	1.38642e-05	0.000236438	AT1G47670.1	Transmembrane amino acid transporter family protein
Lsat_1_v5_gn_7_111841	-1.5904	4.22345	9.1244e-09	3.31444e-07	AT1G56140.1	Leucine-rich repeat transmembrane protein kinase
Lsat_1_v5_gn_2_84360	-1.58984	2.86448	0.00533456	0.0335805	AT3G50560.1	NAD(P)-binding Rossmann-fold superfamily protein
Lsat_1_v5_gn_1_40420	-1.58979	1.13893	0.00676704	0.0406194	AT1G48100.1	Pectin lyase-like superfamily protein
Lsat_1_v5_gn_4_46380	-1.5875	0.671077	0.00141149	0.0116691	AT3G07550.1	RNI-like superfamily protein
Lsat_1_v5_gn_5_141840	-1.58625	2.29922	2.27536e-05	0.00036295	AT4G33565.1	RING/U-box superfamily protein
Lsat_1_v5_gn_4_94980	-1.58392	0.366864	0.0045121	0.0294574	AT1G72790.1	hydroxyproline-rich glycoprotein family protein
Lsat_1_v5_gn_8_31081	-1.58283	3.314	2.73378e-05	0.000426057	AT3G14690.1	"cytochrome P450, family 72, subfamily A, polypeptide 15"
Lsat_1_v5_gn_8_2220	-1.58031	4.98755	5.72801e-09	2.13793e-07	AT1G73480.1	alpha/beta-Hydrolases superfamily protein
Lsat_1_v5_gn_7_33840	-1.57809	4.44432	3.33448e-07	8.92231e-06	AT2G44280.1	Major facilitator superfamily protein
Lsat_1_v5_gn_9_99020	-1.57419	4.88396	1.11062e-09	4.80629e-08	AT3G15030.1	TCP family transcription factor 4
Lsat_1_v5_gn_4_4600	-1.57324	2.36002	5.93844e-05	0.000832612	no_hits_found
Lsat_1_v5_gn_6_60620	-1.56697	1.87214	0.00717536	0.0424533	AT4G17030.1	expansin-like B1
Lsat_1_v5_gn_3_76141	-1.56666	3.54206	1.61039e-05	0.000269315	AT5G03260.1	laccase 11
Lsat_1_v5_gn_8_38401	-1.56511	7.63885	9.50574e-09	3.42675e-07	AT1G68830.1	STT7 homolog STN7
Lsat_1_v5_gn_2_117100	-1.56195	6.66731	3.70171e-08	1.2042e-06	AT3G53980.1	Bifunctional inhibitor/lipid-transfer protein/seed storage 2S albumin superfamily protein
Lsat_1_v5_gn_6_83821	-1.56194	8.98755	4.18661e-07	1.07688e-05	AT4G23920.1	UDP-D-glucose/UDP-D-galactose 4-epimerase 2
Lsat_1_v5_gn_5_164281	-1.56128	3.74493	6.55464e-07	1.60677e-05	AT5G06800.1	myb-like HTH transcriptional regulator family protein
Lsat_1_v5_gn_4_162381	-1.56113	4.546	1.2419e-05	0.000216257	AT5G67385.1	Phototropic-responsive NPH3 family protein
Lsat_1_v5_gn_5_133500	-1.561	0.237882	0.00761029	0.0446511	AT3G13730.1	"cytochrome P450, family 90, subfamily D, polypeptide 1"
Lsat_1_v5_gn_2_134080	-1.559	1.8079	0.00185255	0.0145313	AT3G16520.3	UDP-glucosyl transferase 88A1
Lsat_1_v5_gn_6_101520	-1.55835	5.73474	6.84274e-09	2.52915e-07	AT1G22770.1	gigantea protein (GI)
Lsat_1_v5_gn_3_111740	-1.55753	0.929183	0.00205697	0.0157257	no_hits_found
Lsat_1_v5_gn_4_137440	-1.557	8.07748	1.78192e-08	6.09962e-07	AT5G64840.1	general control non-repressible 5
Lsat_1_v5_gn_8_37801	-1.5547	8.86725	1.52248e-08	5.29745e-07	no_hits_found
Lsat_1_v5_gn_1_83041	-1.55469	5.26754	1.45206e-09	6.14391e-08	AT1G22340.1	UDP-glucosyl transferase 85A7
Lsat_1_v5_gn_4_12680	-1.55332	4.5489	1.58045e-08	5.4791e-07	AT1G70670.1	Caleosin-related family protein
Lsat_1_v5_gn_8_126220	-1.55315	0.976812	0.00171063	0.0136548	AT3G18150.1	RNI-like superfamily protein
Lsat_1_v5_gn_9_111281	-1.55301	1.01128	0.00222545	0.0167508	AT3G19450.1	GroES-like zinc-binding alcohol dehydrogenase family protein
Lsat_1_v5_gn_9_24061	-1.5514	4.50084	2.80576e-07	7.62572e-06	AT2G29380.1	highly ABA-induced PP2C gene 3
Lsat_1_v5_gn_2_76341	-1.54684	3.2613	0.000101723	0.00132548	AT1G75250.1	RAD-like 6
Lsat_1_v5_gn_4_86561	-1.5438	4.53423	8.93561e-08	2.70747e-06	AT5G48930.1	hydroxycinnamoyl-CoA shikimate/quinate hydroxycinnamoyl transferase
Lsat_1_v5_gn_8_124401	-1.54214	1.56343	0.000268207	0.0030186	AT4G35070.1	SBP (S-ribonuclease binding protein) family protein
Lsat_1_v5_gn_8_82040	-1.54189	6.7336	7.94674e-07	1.88715e-05	AT2G41560.1	"autoinhibited Ca(2+)-ATPase, isoform 4"
Lsat_1_v5_gn_4_124900	-1.54087	2.98129	3.21224e-05	0.000487552	AT3G63470.1	serine carboxypeptidase-like 40
Lsat_1_v5_gn_7_40440	-1.5401	1.72801	0.00373014	0.0252435	AT4G26080.1	Protein phosphatase 2C family protein
Lsat_1_v5_gn_8_101661	-1.53944	2.42335	0.000412652	0.00435534	AT5G04200.1	metacaspase 9
Lsat_1_v5_gn_5_34640	-1.53586	4.37215	2.87459e-07	7.79051e-06	AT4G39955.1	alpha/beta-Hydrolases superfamily protein
Lsat_1_v5_gn_9_117621	-1.52959	4.6287	1.36702e-05	0.000233759	AT4G33430.2	BRI1-associated receptor kinase
Lsat_1_v5_gn_5_178460	-1.52719	2.19164	0.00163016	0.0131507	AT3G07420.1	asparaginyl-tRNA synthetase 2
Lsat_1_v5_gn_7_94901	-1.5264	7.55873	2.53389e-06	5.34283e-05	AT1G77760.1	nitrate reductase 1
Lsat_1_v5_gn_1_22701	-1.52617	1.43634	0.00287143	0.0205081	no_hits_found
Lsat_1_v5_gn_8_101401	-1.52614	8.82764	1.14929e-07	3.42553e-06	AT5G01410.1	Aldolase-type TIM barrel family protein
Lsat_1_v5_gn_5_139080	-1.52598	4.51045	9.70296e-05	0.00126954	AT5G20820.1	SAUR-like auxin-responsive protein family
Lsat_1_v5_gn_9_5880	-1.52552	5.59687	1.90818e-08	6.50837e-07	AT3G62700.1	multidrug resistance-associated protein 10
Lsat_1_v5_gn_5_153521	-1.52502	2.16081	6.4597e-05	0.000889285	AT5G01015.1
Lsat_1_v5_gn_7_13601	-1.52458	3.35463	5.91961e-06	0.000113597	AT3G51970.1	acyl-CoA sterol acyl transferase 1
Lsat_1_v5_gn_7_71141	-1.52342	1.07779	0.00120801	0.0103238	no_hits_found
Lsat_1_v5_gn_7_88660	-1.52312	3.24656	3.06254e-06	6.30358e-05	AT1G49405.1	Uncharacterised protein family (UPF0497)
Lsat_1_v5_gn_5_19701	-1.52218	10.9035	2.04851e-06	4.44543e-05	AT1G74470.1	Pyridine nucleotide-disulphide oxidoreductase family protein
Lsat_1_v5_gn_2_97681	-1.51985	5.96068	7.89346e-09	2.87831e-07	AT4G36250.1	aldehyde dehydrogenase 3F1
Lsat_1_v5_gn_5_49520	-1.51808	2.98788	0.00100105	0.00891191	AT4G21380.1	receptor kinase 3
Lsat_1_v5_gn_6_97261	-1.51502	3.17097	9.36831e-06	0.000169021	AT1G77020.1	DNAJ heat shock N-terminal domain-containing protein
Lsat_1_v5_gn_6_112901	-1.51462	3.98152	1.55631e-07	4.52092e-06	AT3G05270.1	Plant protein of unknown function (DUF869)
Lsat_1_v5_gn_4_2320	-1.5124	2.2857	3.35275e-05	0.000504719	AT3G54670.3	Structural maintenance of chromosomes (SMC) family protein
Lsat_1_v5_gn_4_49001	-1.51038	4.71149	2.37312e-09	9.65407e-08	AT1G29240.1	Protein of unknown function (DUF688)
Lsat_1_v5_gn_4_130361	-1.50934	3.47834	7.34967e-07	1.75193e-05	AT1G22370.2	UDP-glucosyl transferase 85A5
Lsat_1_v5_gn_7_54661	-1.50908	2.38166	0.000320717	0.00351992	AT2G30660.1	ATP-dependent caseinolytic (Clp) protease/crotonase family protein
Lsat_1_v5_gn_7_35060	-1.50879	2.34457	0.000232239	0.00267398	AT2G06040.1
Lsat_1_v5_gn_9_81901	-1.50604	7.35196	6.66597e-07	1.62162e-05	AT5G49740.1	ferric reduction oxidase 7
Lsat_1_v5_gn_8_137860	-1.50584	4.26429	7.2523e-09	2.67014e-07	AT2G42975.1
Lsat_1_v5_gn_2_133880	-1.50445	5.10861	4.77603e-09	1.80747e-07	AT5G62020.1	heat shock transcription factor B2A
Lsat_1_v5_gn_2_59341	-1.5042	0.85548	0.00317906	0.0221665	AT5G22380.1	NAC domain containing protein 90
Lsat_1_v5_gn_3_10861	-1.50308	7.42515	4.1791e-08	1.34339e-06	AT4G23890.1
Lsat_1_v5_gn_3_59460	-1.50231	4.50868	3.42529e-09	1.34173e-07	AT1G13360.1
Lsat_1_v5_gn_9_3541	-1.49762	0.928466	0.00147109	0.0120725	AT4G02780.1	Terpenoid cyclases/Protein prenyltransferases superfamily protein
Lsat_1_v5_gn_5_14000	-1.49583	3.2093	0.00015593	0.00190873	AT3G48270.1	"cytochrome P450, family 71, subfamily A, polypeptide 26"
Lsat_1_v5_gn_1_120420	-1.4956	4.49819	2.28117e-06	4.86393e-05	AT5G45950.1	GDSL-like Lipase/Acylhydrolase superfamily protein
Lsat_1_v5_gn_8_163520	-1.49425	4.92132	0.000130149	0.0016353	AT3G62830.1	NAD(P)-binding Rossmann-fold superfamily protein
Lsat_1_v5_gn_1_109941	-1.49076	2.96432	2.04071e-05	0.000329672	AT5G54280.2	myosin 2
Lsat_1_v5_gn_1_103441	-1.48955	5.20392	2.65862e-08	8.84561e-07	AT5G13720.1	Uncharacterised protein family (UPF0114)
Lsat_1_v5_gn_8_101320	-1.48402	6.93941	0.000638809	0.0061733	AT5G23950.1	Calcium-dependent lipid-binding (CaLB domain) family protein
Lsat_1_v5_gn_5_167421	-1.48342	2.61312	2.43464e-05	0.000384164	AT5G59790.1	Domain of unknown function (DUF966)
Lsat_1_v5_gn_5_189620	-1.48315	1.01507	0.00848201	0.0487863	AT2G47880.1	Glutaredoxin family protein
Lsat_1_v5_gn_4_104600	-1.47927	6.57987	3.33688e-08	1.093e-06	AT5G40810.1	Cytochrome C1 family
Lsat_1_v5_gn_5_14040	-1.47851	3.02049	1.92123e-05	0.000312763	AT3G48270.1	"cytochrome P450, family 71, subfamily A, polypeptide 26"
Lsat_1_v5_gn_9_55680	-1.47809	9.26623	6.43268e-06	0.00012233	AT3G48990.1	AMP-dependent synthetase and ligase family protein
Lsat_1_v5_gn_5_68961	-1.47634	1.24173	0.00278697	0.0199875	AT3G14880.1
Lsat_1_v5_gn_5_137940	-1.47586	2.29496	0.0008558	0.00782371	AT3G14280.1
Lsat_1_v5_gn_4_140800	-1.4748	5.765	2.21002e-07	6.22015e-06	AT1G34370.2	C2H2 and C2HC zinc fingers superfamily protein
Lsat_1_v5_gn_9_111140	-1.47325	3.01533	0.000180079	0.00215437	AT3G19290.3	ABRE binding factor 4
Lsat_1_v5_gn_6_99401	-1.46776	3.50913	4.63366e-05	0.000670963	AT2G29120.1	glutamate receptor 2.7
Lsat_1_v5_gn_2_126000	-1.46727	1.49561	0.00264894	0.0191859	AT2G40435.1
Lsat_1_v5_gn_7_30980	-1.4666	4.97993	7.59403e-09	2.79055e-07	AT4G18130.1	phytochrome E
Lsat_1_v5_gn_6_112361	-1.46572	5.77724	6.3164e-09	2.35292e-07	AT1G27760.3	interferon-related developmental regulator family protein / IFRD protein family
Lsat_1_v5_gn_2_16181	-1.46474	2.24254	0.000127086	0.00160317	AT2G02240.1	F-box family protein
Lsat_1_v5_gn_8_159661	-1.46441	2.26821	0.000109978	0.00141467	AT3G28050.1	nodulin MtN21 /EamA-like transporter family protein
Lsat_1_v5_gn_6_54441	-1.46441	4.0481	5.56971e-07	1.37778e-05	AT1G68090.1	annexin 5
Lsat_1_v5_gn_9_10280	-1.46379	1.17783	0.00345584	0.0237018	no_hits_found
Lsat_1_v5_gn_5_31640	-1.46328	3.81207	7.6704e-06	0.000141341	AT5G20060.2	alpha/beta-Hydrolases superfamily protein
Lsat_1_v5_gn_7_31000	-1.46159	2.76854	2.41256e-05	0.000381313	AT4G18130.1	phytochrome E
Lsat_1_v5_gn_9_35741	-1.45793	3.37338	0.000750449	0.00703704	AT5G01130.1	Protein of unknown function (DUF674)
Lsat_1_v5_gn_7_19840	-1.45624	7.29644	9.04042e-07	2.11775e-05	AT4G21620.1	glycine-rich protein
Lsat_1_v5_gn_3_125481	-1.45606	1.43324	0.000591922	0.00579955	no_hits_found
Lsat_1_v5_gn_5_10481	-1.45588	4.52693	7.80154e-09	2.85026e-07	AT5G50860.1	Protein kinase superfamily protein
Lsat_1_v5_gn_7_33421	-1.45509	6.3655	1.6632e-05	0.000276443	no_hits_found
Lsat_1_v5_gn_8_131480	-1.45326	4.89418	4.79375e-08	1.52294e-06	AT3G29670.1	HXXXD-type acyl-transferase family protein
Lsat_1_v5_gn_8_127500	-1.45303	2.00679	0.00158705	0.0128629	AT4G38840.1	SAUR-like auxin-responsive protein family
Lsat_1_v5_gn_9_69640	-1.45086	7.60211	1.23713e-07	3.65522e-06	AT3G10420.2	P-loop containing nucleoside triphosphate hydrolases superfamily protein
Lsat_1_v5_gn_1_2081	-1.44984	4.26306	4.67565e-05	0.000675193	AT1G28220.1	purine permease 3
Lsat_1_v5_gn_2_124020	-1.44978	3.50624	0.000228177	0.0026352	AT3G11110.1	RING/U-box superfamily protein
Lsat_1_v5_gn_0_7900	-1.44858	5.01364	2.53142e-07	7.00028e-06	AT1G72030.1	Acyl-CoA N-acyltransferases (NAT) superfamily protein
Lsat_1_v5_gn_0_7521	-1.44482	6.06194	1.13357e-06	2.59151e-05	AT2G36320.1	A20/AN1-like zinc finger family protein
Lsat_1_v5_gn_7_11220	-1.44324	1.22662	0.00680735	0.0408355	AT2G44980.2	SNF2 domain-containing protein / helicase domain-containing protein
Lsat_1_v5_gn_5_85220	-1.4419	5.42004	2.64498e-06	5.54017e-05	AT2G18950.1	homogentisate phytyltransferase 1
Lsat_1_v5_gn_0_9740	-1.43592	4.77917	1.10016e-08	3.92875e-07	AT5G54130.2	Calcium-binding endonuclease/exonuclease/phosphatase family
Lsat_1_v5_gn_9_112421	-1.43572	6.55236	1.55225e-06	3.47347e-05	AT3G44010.1	Ribosomal protein S14p/S29e family protein
Lsat_1_v5_gn_7_1760	-1.43242	2.76555	0.000717033	0.00679072	AT2G46270.1	G-box binding factor 3
Lsat_1_v5_gn_2_136220	-1.43175	3.39306	2.88273e-05	0.000443451	AT5G53020.1	Ribonuclease P protein subunit P38-related
Lsat_1_v5_gn_9_52601	-1.42922	5.61866	0.00196083	0.0151615	AT5G62280.1	Protein of unknown function (DUF1442)
Lsat_1_v5_gn_2_81020	-1.429	3.47075	4.12703e-05	0.000604048	AT5G38200.1	Class I glutamine amidotransferase-like superfamily protein
Lsat_1_v5_gn_5_90301	-1.42251	2.77218	7.36975e-05	0.000995584	no_hits_found
Lsat_1_v5_gn_3_41820	-1.42142	7.61923	1.20257e-07	3.56975e-06	AT4G03260.1	Outer arm dynein light chain 1 protein
Lsat_1_v5_gn_7_26780	-1.4213	4.25666	9.10903e-08	2.75124e-06	AT1G29750.2	receptor-like kinase in flowers 1
Lsat_1_v5_gn_4_119120	-1.42094	3.89729	0.000307332	0.00339336	AT2G16230.1	O-Glycosyl hydrolases family 17 protein
Lsat_1_v5_gn_6_109661	-1.41824	3.8058	2.77981e-07	7.56602e-06	AT1G22680.1
Lsat_1_v5_gn_9_106160	-1.41795	5.09985	3.28958e-07	8.82704e-06	AT1G04990.2	Zinc finger C-x8-C-x5-C-x3-H type family protein
Lsat_1_v5_gn_9_70600	-1.41649	3.40714	0.00780035	0.0456113	AT1G22330.1	RNA-binding (RRM/RBD/RNP motifs) family protein
Lsat_1_v5_gn_9_18760	-1.4159	3.8224	4.96633e-05	0.000713694	AT5G58560.1	Phosphatidate cytidylyltransferase family protein
Lsat_1_v5_gn_9_28200	-1.41541	4.34536	1.70746e-07	4.92985e-06	AT5G06900.1	"cytochrome P450, family 93, subfamily D, polypeptide 1"
Lsat_1_v5_gn_3_52261	-1.41267	4.01628	0.000307618	0.00339336	AT3G28960.1	Transmembrane amino acid transporter family protein
Lsat_1_v5_gn_2_112381	-1.41141	2.48303	0.000904787	0.00820484	AT4G30080.1	auxin response factor 16
Lsat_1_v5_gn_7_89260	-1.41129	1.07164	0.00190593	0.0148154	AT3G50860.1	Clathrin adaptor complex small chain family protein
Lsat_1_v5_gn_3_63240	-1.41089	3.03129	0.000233252	0.0026824	AT2G22590.1	UDP-Glycosyltransferase superfamily protein
Lsat_1_v5_gn_3_88240	-1.40973	6.43819	3.41008e-07	9.08812e-06	AT5G67370.1	Protein of unknown function (DUF1230)
Lsat_1_v5_gn_5_97961	-1.40765	3.89956	7.40638e-06	0.000137141	AT1G04870.2	protein arginine methyltransferase 10
Lsat_1_v5_gn_3_1680	-1.40585	4.00345	3.78816e-07	9.94391e-06	AT5G47240.1	nudix hydrolase homolog 8
Lsat_1_v5_gn_5_120200	-1.40554	3.06678	6.24738e-05	0.000865702	no_hits_found
Lsat_1_v5_gn_8_70441	-1.40523	3.72356	0.00129627	0.0109112	AT5G20650.1	copper transporter 5
Lsat_1_v5_gn_7_111881	-1.40498	6.40228	2.28459e-05	0.000364116	AT1G56140.1	Leucine-rich repeat transmembrane protein kinase
Lsat_1_v5_gn_7_97721	-1.40391	4.40197	1.43473e-05	0.000243583	AT1G47890.1	receptor like protein 7
Lsat_1_v5_gn_1_15720	-1.40317	0.829983	0.00621995	0.0378861	AT5G23100.1	"Protein of unknown function, DUF617"
Lsat_1_v5_gn_2_79501	-1.40161	9.60669	0.00124404	0.0105652	AT5G38420.1	Ribulose bisphosphate carboxylase (small chain) family protein
Lsat_1_v5_gn_4_61441	-1.39746	4.17697	7.40996e-08	2.27056e-06	AT1G11910.1	aspartic proteinase A1
Lsat_1_v5_gn_4_173121	-1.39596	0.973071	0.00639956	0.0388059	AT2G39360.1	Protein kinase superfamily protein
Lsat_1_v5_gn_5_27000	-1.39586	2.38979	0.000589024	0.00577769	AT1G27660.1	basic helix-loop-helix (bHLH) DNA-binding superfamily protein
Lsat_1_v5_gn_4_143260	-1.39291	5.05043	3.68417e-07	9.73462e-06	AT1G78290.2	Protein kinase superfamily protein
Lsat_1_v5_gn_9_32500	-1.39232	2.27255	0.00474265	0.0306574	AT1G34300.1	lectin protein kinase family protein
Lsat_1_v5_gn_9_115461	-1.39129	1.41812	0.00809162	0.0470826	AT5G09520.1	hydroxyproline-rich glycoprotein family protein
Lsat_1_v5_gn_3_48540	-1.39107	2.25827	0.00256437	0.018738	AT4G35300.1	tonoplast monosaccharide transporter2
Lsat_1_v5_gn_7_20000	-1.39101	4.33721	2.20133e-06	4.72019e-05	no_hits_found
Lsat_1_v5_gn_5_136700	-1.38612	6.28141	2.68796e-07	7.36257e-06	AT3G14205.1	Phosphoinositide phosphatase family protein
Lsat_1_v5_gn_1_50300	-1.38598	4.42904	3.442e-06	7.01621e-05	AT2G36530.1	Enolase
Lsat_1_v5_gn_2_21541	-1.38597	5.43217	0.00723403	0.0427604	AT5G03760.1	Nucleotide-diphospho-sugar transferases superfamily protein
Lsat_1_v5_gn_7_45981	-1.3847	3.8655	0.00100575	0.00894113	no_hits_found
Lsat_1_v5_gn_2_129860	-1.38292	4.49455	2.45681e-07	6.82051e-06	AT2G45510.1	"cytochrome P450, family 704, subfamily A, polypeptide 2"
Lsat_1_v5_gn_1_15860	-1.38145	2.26055	0.000286554	0.00319294	AT1G48960.1	Adenine nucleotide alpha hydrolases-like superfamily protein
Lsat_1_v5_gn_2_24081	-1.38078	2.14653	0.000296359	0.00328677	AT5G02070.1	Protein kinase family protein
Lsat_1_v5_gn_9_29660	-1.38026	2.98867	2.97457e-05	0.000456361	AT3G53950.1	glyoxal oxidase-related protein
Lsat_1_v5_gn_5_122581	-1.3746	3.99863	4.39666e-07	1.11744e-05	AT3G50660.1	Cytochrome P450 superfamily protein
Lsat_1_v5_gn_6_5080	-1.37261	4.27328	0.000214353	0.00249374	AT3G61460.1	brassinosteroid-responsive RING-H2
Lsat_1_v5_gn_4_140321	-1.37251	4.36588	0.00565113	0.0351883	AT3G06350.1	"dehydroquinate dehydratase, putative / shikimate dehydrogenase, putative"
Lsat_1_v5_gn_2_113101	-1.36966	2.1408	0.00601206	0.0369038	AT3G26330.1	"cytochrome P450, family 71, subfamily B, polypeptide 37"
Lsat_1_v5_gn_7_50920	-1.3696	1.64709	0.000990115	0.00883523	AT4G30845.1
Lsat_1_v5_gn_8_10740	-1.368	2.06619	0.00102376	0.00906733	AT5G51100.1	Fe superoxide dismutase 2
Lsat_1_v5_gn_4_46121	-1.3654	4.93602	1.35818e-07	3.98189e-06	AT3G28730.1	high mobility group
Lsat_1_v5_gn_9_111181	-1.3645	2.68091	0.000538031	0.00537409	AT5G67030.1	zeaxanthin epoxidase (ZEP) (ABA1)
Lsat_1_v5_gn_8_109980	-1.36407	2.23445	0.0021706	0.0164422	AT5G18980.1	ARM repeat superfamily protein
Lsat_1_v5_gn_2_102720	-1.36262	4.55061	1.44005e-06	3.23764e-05	AT3G57810.2	Cysteine proteinases superfamily protein
Lsat_1_v5_gn_1_82081	-1.36207	3.42084	0.000638031	0.00617175	AT2G13610.1	ABC-2 type transporter family protein
Lsat_1_v5_gn_5_148401	-1.36152	3.62168	1.03999e-05	0.000185344	AT4G20760.1	NAD(P)-binding Rossmann-fold superfamily protein
Lsat_1_v5_gn_8_120360	-1.36084	1.61548	0.00158136	0.0128497	AT4G21390.1	S-locus lectin protein kinase family protein
Lsat_1_v5_gn_2_82201	-1.36055	5.9218	0.000381903	0.00407449	AT2G22660.2	Protein of unknown function (duplicated DUF1399)
Lsat_1_v5_gn_1_8361	-1.35989	7.48401	2.56052e-07	7.07045e-06	AT1G44446.1	Pheophorbide a oxygenase family protein with Rieske [2Fe-2S] domain
Lsat_1_v5_gn_7_5301	-1.3588	3.70873	0.00152192	0.0124199	AT4G00570.1	NAD-dependent malic enzyme 2
Lsat_1_v5_gn_7_100320	-1.35843	6.31881	3.93982e-07	1.02392e-05	AT1G53670.1	methionine sulfoxide reductase B 1
Lsat_1_v5_gn_8_30300	-1.35835	1.61341	0.000923961	0.00834565	AT1G75590.1	SAUR-like auxin-responsive protein family
Lsat_1_v5_gn_2_88961	-1.3564	2.39236	0.00061351	0.00596187	AT1G26945.1	basic helix-loop-helix (bHLH) DNA-binding superfamily protein
Lsat_1_v5_gn_2_108140	-1.35376	2.64254	0.000253942	0.00288712	AT4G00570.1	NAD-dependent malic enzyme 2
Lsat_1_v5_gn_9_90320	-1.3535	4.71286	4.11164e-07	1.05988e-05	AT5G55630.1	Outward rectifying potassium channel protein
Lsat_1_v5_gn_4_17621	-1.3531	3.17977	0.000354923	0.00384206	AT3G25900.1	Homocysteine S-methyltransferase family protein
Lsat_1_v5_gn_8_67901	-1.35266	2.98763	0.0051443	0.0327023	AT1G34300.1	lectin protein kinase family protein
Lsat_1_v5_gn_7_52700	-1.35256	3.84835	0.00511663	0.0325647	AT2G18680.1
Lsat_1_v5_gn_5_154941	-1.35143	2.36397	0.00109646	0.00959934	AT5G02140.1	Pathogenesis-related thaumatin superfamily protein
Lsat_1_v5_gn_4_43761	-1.35068	3.00525	4.53283e-05	0.000658369	AT5G56720.1	Lactate/malate dehydrogenase family protein
Lsat_1_v5_gn_1_18461	-1.34948	5.69139	2.1768e-06	4.67815e-05	AT3G50700.1	indeterminate(ID)-domain 2
Lsat_1_v5_gn_5_115481	-1.3488	3.08103	0.00046214	0.00476383	no_hits_found
Lsat_1_v5_gn_6_21320	-1.3475	2.05487	0.00100687	0.00894691	AT1G56130.1	Leucine-rich repeat transmembrane protein kinase
Lsat_1_v5_gn_5_168801	-1.34748	3.30006	0.000119997	0.00152693	AT5G59870.1	histone H2A 6
Lsat_1_v5_gn_6_96620	-1.34565	5.08719	0.000514209	0.00517697	AT5G42240.1	serine carboxypeptidase-like 42
Lsat_1_v5_gn_4_59381	-1.34423	8.03736	2.09135e-05	0.000336423	AT4G04610.1	APS reductase 1
Lsat_1_v5_gn_4_31880	-1.34122	3.2741	0.00134532	0.0112246	AT5G19440.1	NAD(P)-binding Rossmann-fold superfamily protein
Lsat_1_v5_gn_4_12941	-1.34081	5.20455	0.000470321	0.00482982	AT1G14870.1	PLANT CADMIUM RESISTANCE 2
Lsat_1_v5_gn_9_11980	-1.34065	6.12985	5.09653e-07	1.27232e-05	AT4G28740.1
Lsat_1_v5_gn_7_97581	-1.33813	2.8895	0.00716468	0.0424165	AT1G47890.1	receptor like protein 7
Lsat_1_v5_gn_3_100601	-1.33537	2.4079	0.00036838	0.00395902	AT3G28857.1	basic helix-loop-helix (bHLH) DNA-binding family protein
Lsat_1_v5_gn_9_24380	-1.33522	3.31121	0.000264429	0.00298669	AT2G29130.1	laccase 2
Lsat_1_v5_gn_9_117441	-1.33327	9.28835	0.000293934	0.00326368	AT1G15820.1	light harvesting complex photosystem II subunit 6
Lsat_1_v5_gn_9_3880	-1.33304	1.5079	0.00494518	0.0317179	AT5G46600.1	Aluminium activated malate transporter family protein
Lsat_1_v5_gn_3_36460	-1.33197	5.95229	0.001576	0.0128116	AT3G14660.1	"cytochrome P450, family 72, subfamily A, polypeptide 13"
Lsat_1_v5_gn_9_30221	-1.33023	10.2649	2.57857e-05	0.000403855	AT3G56940.1	"dicarboxylate diiron protein, putative (Crd1)"
Lsat_1_v5_gn_4_162500	-1.32973	0.812102	0.0062077	0.0378481	AT2G23200.1	Protein kinase superfamily protein
Lsat_1_v5_gn_8_54041	-1.32967	5.29804	3.55976e-06	7.20985e-05	AT2G02710.1	PAS/LOV protein B
Lsat_1_v5_gn_2_20521	-1.32947	3.65149	0.00180285	0.0142296	no_hits_found
Lsat_1_v5_gn_4_123720	-1.32905	1.32642	0.00334004	0.0230491	AT4G31940.1	"cytochrome P450, family 82, subfamily C, polypeptide 4"
Lsat_1_v5_gn_8_12781	-1.32892	4.21005	9.28552e-06	0.000167846	AT3G11090.1	LOB domain-containing protein 21
Lsat_1_v5_gn_8_78141	-1.32794	4.86575	1.69282e-05	0.00028063	AT5G02500.1	heat shock cognate protein 70-1
Lsat_1_v5_gn_9_50340	-1.3279	4.93231	2.86197e-06	5.95528e-05	AT4G04630.1	"Protein of unknown function, DUF584"
Lsat_1_v5_gn_2_77380	-1.32755	3.95418	0.000110645	0.0014222	AT3G50910.1
Lsat_1_v5_gn_5_540	-1.32572	5.18673	1.36259e-05	0.000233212	AT5G56180.1	actin-related protein 8
Lsat_1_v5_gn_6_2821	-1.32029	4.43811	4.05699e-05	0.000596092	AT1G12110.1	nitrate transporter 1.1
Lsat_1_v5_gn_2_109921	-1.32023	5.28323	2.19641e-05	0.00035065	AT2G37240.1	Thioredoxin superfamily protein
Lsat_1_v5_gn_3_6640	-1.31957	6.6091	2.11274e-06	4.55594e-05	AT1G63690.2	SIGNAL PEPTIDE PEPTIDASE-LIKE 2
Lsat_1_v5_gn_5_72841	-1.31945	5.82818	1.54079e-06	3.45187e-05	AT5G43630.1	zinc knuckle (CCHC-type) family protein
Lsat_1_v5_gn_5_86540	-1.31788	5.58482	3.51363e-07	9.32291e-06	AT5G57660.1	CONSTANS-like 5
Lsat_1_v5_gn_3_68941	-1.3177	5.47281	3.86439e-06	7.73611e-05	AT3G55620.1	Translation initiation factor IF6
Lsat_1_v5_gn_4_43240	-1.31583	2.82988	0.000595906	0.00582957	AT1G48050.1	Ku80 family protein
Lsat_1_v5_gn_2_20401	-1.31501	4.0349	3.59182e-06	7.26703e-05	AT5G03555.1	"permease, cytosine/purines, uracil, thiamine, allantoin family protein"
Lsat_1_v5_gn_9_42481	-1.31394	4.68811	5.80504e-07	1.43041e-05	AT1G22750.4
Lsat_1_v5_gn_5_141920	-1.31303	4.6916	9.76308e-07	2.26747e-05	AT5G12080.1	mechanosensitive channel of small conductance-like 10
Lsat_1_v5_gn_5_190321	-1.3102	2.8917	0.00706651	0.0419924	AT4G02330.1	Plant invertase/pectin methylesterase inhibitor superfamily
Lsat_1_v5_gn_8_57861	-1.30978	1.68626	0.00445092	0.029138	AT2G26710.1	Cytochrome P450 superfamily protein
Lsat_1_v5_gn_1_50700	-1.30964	5.25241	4.05566e-06	8.07646e-05	AT3G52990.1	Pyruvate kinase family protein
Lsat_1_v5_gn_4_22040	-1.30554	5.4753	0.000369241	0.00396318	AT1G31280.1	Argonaute family protein
Lsat_1_v5_gn_3_64900	-1.30498	1.80037	0.00537842	0.0338118	AT1G35710.1	Protein kinase family protein with leucine-rich repeat domain
Lsat_1_v5_gn_2_9581	-1.30145	2.5707	0.000350029	0.00379859	no_hits_found
Lsat_1_v5_gn_8_141000	-1.30019	2.5953	0.000255434	0.00290062	AT3G14690.1	"cytochrome P450, family 72, subfamily A, polypeptide 15"
Lsat_1_v5_gn_6_49121	-1.29906	3.90931	1.88126e-05	0.000306783	AT3G58060.1	Cation efflux family protein
Lsat_1_v5_gn_8_127480	-1.29737	1.55431	0.00454287	0.0296277	AT4G38840.1	SAUR-like auxin-responsive protein family
Lsat_1_v5_gn_5_183301	-1.29455	3.41082	2.51507e-05	0.00039554	no_hits_found
Lsat_1_v5_gn_6_106280	-1.29443	5.13933	5.04578e-06	9.79159e-05	AT1G09740.1	Adenine nucleotide alpha hydrolases-like superfamily protein
Lsat_1_v5_gn_1_64121	-1.29439	4.87124	0.00152882	0.0124655	AT5G42300.1	ubiquitin-like protein 5
Lsat_1_v5_gn_0_37161	-1.29434	3.797	6.52111e-05	0.00089644	AT5G37310.1	Endomembrane protein 70 protein family
Lsat_1_v5_gn_3_73741	-1.29397	4.842	2.02698e-05	0.000327732	AT4G36195.1	Serine carboxypeptidase S28 family protein
Lsat_1_v5_gn_1_4221	-1.29395	1.97171	0.00699297	0.0417119	AT4G08690.2	Sec14p-like phosphatidylinositol transfer family protein
Lsat_1_v5_gn_4_7081	-1.29346	2.84785	0.000103237	0.00134244	AT5G40250.1	RING/U-box superfamily protein
Lsat_1_v5_gn_1_67980	-1.29316	3.76092	4.25069e-06	8.42949e-05	AT1G58170.1	Disease resistance-responsive (dirigent-like protein) family protein
Lsat_1_v5_gn_4_99521	-1.29266	7.00877	4.27628e-05	0.000623969	AT1G59870.1	ABC-2 and Plant PDR ABC-type transporter family protein
Lsat_1_v5_gn_5_160840	-1.29242	6.38104	9.86201e-06	0.000176753	AT3G10300.3	Calcium-binding EF-hand family protein
Lsat_1_v5_gn_7_104561	-1.2917	4.1616	0.000173127	0.00208143	AT4G31940.1	"cytochrome P450, family 82, subfamily C, polypeptide 4"
Lsat_1_v5_gn_7_49541	-1.2917	4.08227	2.22381e-06	4.75765e-05	AT5G23530.1	carboxyesterase 18
Lsat_1_v5_gn_1_36301	-1.29019	4.2395	3.78955e-07	9.94391e-06	AT1G55190.1	PRA1 (Prenylated rab acceptor) family protein
Lsat_1_v5_gn_2_106520	-1.28844	6.26599	0.00523468	0.0330833	AT2G37040.1	PHE ammonia lyase 1
Lsat_1_v5_gn_8_20341	-1.28688	1.97428	0.00158589	0.0128629	AT5G04220.2	Calcium-dependent lipid-binding (CaLB domain) family protein
Lsat_1_v5_gn_2_44781	-1.28495	3.47216	0.000147266	0.00182027	AT2G32800.1	protein kinase family protein
Lsat_1_v5_gn_1_36421	-1.28468	3.50096	2.95901e-05	0.000454448	AT1G51710.1	ubiquitin-specific protease 6
Lsat_1_v5_gn_2_88200	-1.2845	4.27884	3.95615e-07	1.02536e-05	AT5G15350.1	early nodulin-like protein 17
Lsat_1_v5_gn_7_31061	-1.28391	4.40837	3.72544e-07	9.80277e-06	AT3G07940.1	Calcium-dependent ARF-type GTPase activating protein family
Lsat_1_v5_gn_2_111781	-1.28355	5.84994	7.91886e-06	0.000145215	AT1G17860.1	Kunitz family trypsin and protease inhibitor protein
Lsat_1_v5_gn_9_122380	-1.28296	5.43773	6.14375e-06	0.000117306	no_hits_found
Lsat_1_v5_gn_5_95800	-1.28112	2.83645	0.000663881	0.00637936	AT3G15730.1	phospholipase D alpha 1
Lsat_1_v5_gn_5_96401	-1.27468	2.0297	0.00197579	0.01524	AT3G24150.1
Lsat_1_v5_gn_9_100541	-1.27414	3.76072	3.09164e-05	0.000471766	AT4G18890.1	BES1/BZR1 homolog 3
Lsat_1_v5_gn_1_77821	-1.27325	3.77002	2.03984e-06	4.43398e-05	AT2G43400.1	electron-transfer flavoprotein:ubiquinone oxidoreductase
Lsat_1_v5_gn_4_56261	-1.27253	2.35704	0.000857401	0.0078312	AT1G11190.1	bifunctional nuclease i
Lsat_1_v5_gn_4_50380	-1.27111	3.5788	4.82693e-05	0.000695239	AT1G28680.1	HXXXD-type acyl-transferase family protein
Lsat_1_v5_gn_6_25540	-1.27018	4.37944	1.73328e-05	0.000286587	AT1G51440.1	alpha/beta-Hydrolases superfamily protein
Lsat_1_v5_gn_8_107500	-1.2695	6.46658	1.34456e-06	3.04096e-05	AT5G01820.1	serine/threonine protein kinase 1
Lsat_1_v5_gn_8_98501	-1.26792	1.85229	0.00259426	0.0188979	AT5G48390.1	Tetratricopeptide repeat (TPR)-like superfamily protein
Lsat_1_v5_gn_7_90381	-1.26631	2.1114	0.00342198	0.0235461	AT4G34590.1	G-box binding factor 6
Lsat_1_v5_gn_7_39781	-1.26607	1.65265	0.00498195	0.0318892	AT3G21600.1	Senescence/dehydration-associated protein-related
Lsat_1_v5_gn_9_68220	-1.26571	7.92815	0.000210076	0.00245391	AT5G10770.1	Eukaryotic aspartyl protease family protein
Lsat_1_v5_gn_5_142161	-1.26563	4.00557	2.90125e-06	6.01069e-05	AT5G39000.1	Malectin/receptor-like protein kinase family protein
Lsat_1_v5_gn_5_172641	-1.26467	4.99623	5.18355e-06	0.00010018	AT1G07110.1	"fructose-2,6-bisphosphatase"
Lsat_1_v5_gn_4_17720	-1.26327	5.33513	0.000194232	0.00229907	AT1G25450.1	3-ketoacyl-CoA synthase 5
Lsat_1_v5_gn_2_109721	-1.26211	5.83135	7.97831e-07	1.89228e-05	AT2G37050.3	Leucine-rich repeat protein kinase family protein
Lsat_1_v5_gn_7_61401	-1.26199	2.50165	0.0056111	0.0349851	AT5G11970.1	Protein of unknown function (DUF3511)
Lsat_1_v5_gn_8_102180	-1.26194	7.20084	5.63689e-06	0.0001085	AT3G51860.1	cation exchanger 3
Lsat_1_v5_gn_2_51020	-1.26108	3.22215	8.61013e-05	0.0011399	ATCG00680.1	photosystem II reaction center protein B
Lsat_1_v5_gn_2_20341	-1.25668	5.99954	1.45187e-05	0.000246274	AT3G17700.1	cyclic nucleotide-binding transporter 1
Lsat_1_v5_gn_6_60880	-1.25615	2.55156	0.000470739	0.00483079	AT4G13750.1	"Histidine kinase-, DNA gyrase B-, and HSP90-like ATPase family protein"
Lsat_1_v5_gn_5_118500	-1.25502	6.09889	0.00058599	0.00575628	AT3G18830.1	polyol/monosaccharide transporter 5
Lsat_1_v5_gn_2_71421	-1.25468	5.6297	0.00511169	0.0325583	AT3G14660.1	"cytochrome P450, family 72, subfamily A, polypeptide 13"
Lsat_1_v5_gn_2_40220	-1.25315	5.39541	3.8195e-07	9.99641e-06	AT2G30720.1	Thioesterase/thiol ester dehydrase-isomerase superfamily protein
Lsat_1_v5_gn_1_11300	-1.25018	4.6473	0.000355903	0.00385048	AT3G48090.1	alpha/beta-Hydrolases superfamily protein
Lsat_1_v5_gn_7_27421	-1.24534	2.15016	0.00153306	0.0124946	AT5G64630.2	Transducin/WD40 repeat-like superfamily protein
Lsat_1_v5_gn_7_45101	-1.24391	2.2725	0.00689585	0.0412882	AT5G25350.1	EIN3-binding F box protein 2
Lsat_1_v5_gn_6_64901	-1.23972	2.41727	0.000601339	0.00587364	AT4G17810.1	C2H2 and C2HC zinc fingers superfamily protein
Lsat_1_v5_gn_3_89440	-1.23793	3.36453	0.000428567	0.00448591	AT4G34050.1	S-adenosyl-L-methionine-dependent methyltransferases superfamily protein
Lsat_1_v5_gn_5_33260	-1.23627	3.60024	2.41247e-05	0.000381313	AT4G32730.2	Homeodomain-like protein
Lsat_1_v5_gn_8_16120	-1.23622	3.89906	0.00170871	0.0136453	AT2G39490.1	F-box family protein
Lsat_1_v5_gn_1_67460	-1.23502	4.98514	1.50043e-05	0.000253831	AT5G19850.1	alpha/beta-Hydrolases superfamily protein
Lsat_1_v5_gn_2_75500	-1.23464	2.30976	0.00142081	0.0117308	AT4G35840.1	RING/U-box superfamily protein
Lsat_1_v5_gn_2_87860	-1.23448	5.7793	9.08007e-07	2.12442e-05	AT3G01060.1
Lsat_1_v5_gn_1_114601	-1.23413	2.09097	0.00109196	0.00956703	no_hits_found
Lsat_1_v5_gn_8_27820	-1.23099	8.88146	0.000221111	0.00256139	no_hits_found
Lsat_1_v5_gn_1_76521	-1.23081	2.15663	0.000881289	0.00803008	AT3G25500.1	formin homology 1
Lsat_1_v5_gn_1_2921	-1.22889	4.72135	1.22238e-06	2.78785e-05	AT2G07698.1	"ATPase, F1 complex, alpha subunit protein"
Lsat_1_v5_gn_4_152521	-1.22818	1.50976	0.00694919	0.0414768	AT5G27740.1	ATPase family associated with various cellular activities (AAA)
Lsat_1_v5_gn_2_92740	-1.22556	2.85827	0.000251969	0.00286642	AT3G01410.1	"Polynucleotidyl transferase, ribonuclease H-like superfamily protein"
Lsat_1_v5_gn_5_118320	-1.22439	5.21315	0.0065268	0.0393724	no_hits_found
Lsat_1_v5_gn_4_116761	-1.22419	7.82316	0.0004278	0.00448281	AT3G51030.1	thioredoxin H-type 1
Lsat_1_v5_gn_2_104060	-1.22404	2.95396	0.000920511	0.00832755	AT4G30220.2	small nuclear ribonucleoprotein F
Lsat_1_v5_gn_3_88541	-1.2209	3.72467	3.10747e-05	0.000473423	AT2G23300.1	Leucine-rich repeat protein kinase family protein
Lsat_1_v5_gn_2_39121	-1.22046	2.66099	0.00439734	0.0288868	AT5G08660.1	Protein of unknown function (DUF668)
Lsat_1_v5_gn_4_185621	-1.21844	1.22838	0.0081107	0.0471647	AT3G01750.1	Ankyrin repeat family protein
Lsat_1_v5_gn_9_54581	-1.21799	3.58375	0.000917313	0.00830654	AT4G25480.1	dehydration response element B1A
Lsat_1_v5_gn_5_85441	-1.21658	5.08235	2.57341e-05	0.000403379	AT4G30210.1	P450 reductase 2
Lsat_1_v5_gn_1_69381	-1.2139	4.21384	6.67235e-06	0.000126131	AT3G28040.1	Leucine-rich receptor-like protein kinase family protein
Lsat_1_v5_gn_2_2200	-1.21312	4.28114	0.000379184	0.00405388	AT5G65380.1	MATE efflux family protein
Lsat_1_v5_gn_4_145821	-1.21047	6.83322	1.2677e-05	0.000219943	AT5G66140.1	proteasome alpha subunit D2
Lsat_1_v5_gn_2_130100	-1.20879	4.21584	3.99576e-06	7.9739e-05	AT5G51830.1	pfkB-like carbohydrate kinase family protein
Lsat_1_v5_gn_3_125500	-1.20873	4.67667	1.05922e-06	2.44212e-05	AT1G04280.1	P-loop containing nucleoside triphosphate hydrolases superfamily protein
Lsat_1_v5_gn_6_7540	-1.20754	7.80324	0.000631714	0.00611999	AT4G32940.1	gamma vacuolar processing enzyme
Lsat_1_v5_gn_6_28660	-1.2068	5.00437	3.50998e-06	7.13753e-05	AT2G36800.1	don-glucosyltransferase 1
Lsat_1_v5_gn_1_122360	-1.2063	5.05427	0.000285136	0.003179	AT4G23180.1	cysteine-rich RLK (RECEPTOR-like protein kinase) 10
Lsat_1_v5_gn_8_63641	-1.20626	2.10497	0.00291523	0.0207351	no_hits_found
Lsat_1_v5_gn_6_5620	-1.20619	4.58013	9.77582e-06	0.00017554	AT4G23430.2	NAD(P)-binding Rossmann-fold superfamily protein
Lsat_1_v5_gn_1_66441	-1.20619	5.66864	0.000821206	0.00758817	AT3G20820.1	Leucine-rich repeat (LRR) family protein
Lsat_1_v5_gn_2_134241	-1.20558	4.631	4.85948e-06	9.46876e-05	AT4G27940.1	manganese tracking factor for mitochondrial SOD2
Lsat_1_v5_gn_5_27361	-1.20381	2.48997	0.00085929	0.00784468	AT4G36520.1	Chaperone DnaJ-domain superfamily protein
Lsat_1_v5_gn_5_5700	-1.20321	1.87144	0.00225923	0.0169313	AT3G20720.2
Lsat_1_v5_gn_3_138240	-1.20254	1.82361	0.00481293	0.0310058	AT4G00335.1	RING-H2 finger B1A
Lsat_1_v5_gn_3_1420	-1.20038	5.97261	1.09874e-05	0.00019396	AT4G22540.1	OSBP(oxysterol binding protein)-related protein 2A
Lsat_1_v5_gn_2_101000	-1.2003	5.94286	3.90083e-05	0.000574481	AT2G42280.1	basic helix-loop-helix (bHLH) DNA-binding superfamily protein
Lsat_1_v5_gn_3_73200	-1.20009	3.76329	0.000788299	0.00732328	AT1G11000.1	Seven transmembrane MLO family protein
Lsat_1_v5_gn_0_4301	-1.1994	2.02271	0.00540916	0.0339376	AT1G49780.1	plant U-box 26
Lsat_1_v5_gn_2_81341	-1.19925	1.91556	0.005214	0.0329855	no_hits_found
Lsat_1_v5_gn_1_860	-1.19864	1.37471	0.00557428	0.0347981	AT1G09890.1	Rhamnogalacturonate lyase family protein
Lsat_1_v5_gn_7_43741	-1.1967	3.11691	0.00156376	0.0127199	AT4G24440.1	transcription initiation factor IIA gamma chain / TFIIA-gamma (TFIIA-S)
Lsat_1_v5_gn_2_123580	-1.19553	2.6578	0.000579081	0.00570998	AT5G05610.1	alfin-like 1
Lsat_1_v5_gn_4_101960	-1.19535	5.70952	1.07506e-05	0.000190523	AT3G24600.1	"Late embryogenesis abundant protein, group 2"
Lsat_1_v5_gn_5_118640	-1.19142	5.70039	2.43951e-06	5.161e-05	AT4G34460.1	GTP binding protein beta 1
Lsat_1_v5_gn_8_132400	-1.19125	3.95967	0.000372129	0.00398967	AT4G03420.1	Protein of unknown function (DUF789)
Lsat_1_v5_gn_6_4901	-1.19022	3.13846	0.000277796	0.00311361	AT5G41410.1	POX (plant homeobox) family protein
Lsat_1_v5_gn_4_26160	-1.18896	6.4444	9.00525e-06	0.000163246	AT3G22630.1	20S proteasome beta subunit D1
Lsat_1_v5_gn_9_13441	-1.18853	5.78092	4.92474e-06	9.56648e-05	AT1G06840.1	Leucine-rich repeat protein kinase family protein
Lsat_1_v5_gn_7_80140	-1.18765	6.47339	4.25044e-06	8.42949e-05	AT5G64550.1	loricrin-related
Lsat_1_v5_gn_1_66080	-1.18759	3.55377	0.000315153	0.00346286	AT1G51340.2	MATE efflux family protein
Lsat_1_v5_gn_1_43380	-1.18422	7.16138	1.39618e-05	0.000237888	AT2G25490.1	EIN3-binding F box protein 1
Lsat_1_v5_gn_1_2461	-1.18388	4.10712	1.1959e-05	0.00020922	AT4G24380.1
Lsat_1_v5_gn_1_61320	-1.1804	2.74685	0.00122638	0.0104526	AT5G18240.1	myb-related protein 1
Lsat_1_v5_gn_5_81441	-1.17999	2.92548	0.000647953	0.00624864	AT1G30330.2	auxin response factor 6
Lsat_1_v5_gn_1_71681	-1.17954	4.26044	0.000664195	0.00637936	AT2G31560.1	Protein of unknown function (DUF1685)
Lsat_1_v5_gn_5_132000	-1.17847	1.59543	0.00644754	0.0390184	AT3G15800.1	Glycosyl hydrolase superfamily protein
Lsat_1_v5_gn_8_26980	-1.17809	4.93725	1.2532e-06	2.84448e-05	AT1G20696.2	high mobility group B3
Lsat_1_v5_gn_7_104161	-1.17518	6.77176	9.00352e-06	0.000163246	AT1G53090.1	SPA1-related 4
Lsat_1_v5_gn_5_173401	-1.17253	3.27928	0.000191173	0.0022671	AT4G36750.1	Quinone reductase family protein
Lsat_1_v5_gn_8_61421	-1.17238	1.82193	0.00422801	0.0279971	AT1G05500.1	Calcium-dependent lipid-binding (CaLB domain) family protein
Lsat_1_v5_gn_4_71400	-1.17212	1.6856	0.00353225	0.0241041	AT2G17230.1	EXORDIUM like 5
Lsat_1_v5_gn_3_81720	-1.17091	4.59339	0.00571547	0.0354266	ATCG00750.1	ribosomal protein S11
Lsat_1_v5_gn_9_43601	-1.17033	4.15093	6.07628e-05	0.000846935	AT5G50650.1	Transducin/WD40 repeat-like superfamily protein
Lsat_1_v5_gn_9_84900	-1.16978	3.8472	0.00620589	0.0378481	AT3G05890.1	Low temperature and salt responsive protein family
Lsat_1_v5_gn_8_20301	-1.16792	4.13564	0.000939979	0.00847058	AT2G46630.1
Lsat_1_v5_gn_6_116261	-1.1678	7.12433	0.000115246	0.00147636	AT3G17020.1	Adenine nucleotide alpha hydrolases-like superfamily protein
Lsat_1_v5_gn_9_36021	-1.16755	2.55017	0.00535504	0.0336983	AT2G38080.1	Laccase/Diphenol oxidase family protein
Lsat_1_v5_gn_4_141480	-1.16664	2.89897	0.000553696	0.00550739	AT1G22170.1	Phosphoglycerate mutase family protein
Lsat_1_v5_gn_2_68820	-1.16535	7.4305	1.64989e-05	0.000274757	AT1G14860.1	nudix hydrolase homolog 18
Lsat_1_v5_gn_8_51000	-1.16312	5.872	0.00110795	0.00966425	AT1G26770.2	expansin A10
Lsat_1_v5_gn_1_58180	-1.16212	7.80868	1.09984e-05	0.00019396	AT3G11670.1	UDP-Glycosyltransferase superfamily protein
Lsat_1_v5_gn_3_90761	-1.16207	8.75746	3.06973e-05	0.000469555	AT5G67030.1	zeaxanthin epoxidase (ZEP) (ABA1)
Lsat_1_v5_gn_5_59000	-1.16193	4.0866	1.98924e-05	0.000323005	AT5G24810.2	ABC1 family protein
Lsat_1_v5_gn_3_114961	-1.15992	2.18986	0.00747859	0.0440143	AT3G26330.1	"cytochrome P450, family 71, subfamily B, polypeptide 37"
Lsat_1_v5_gn_8_11401	-1.1599	3.17172	0.000178982	0.00214395	AT3G10870.1	methyl esterase 17
Lsat_1_v5_gn_7_18781	-1.15863	3.89377	0.00753922	0.04433	AT4G21380.1	receptor kinase 3
Lsat_1_v5_gn_9_79920	-1.15838	3.24313	9.34526e-05	0.00122866	AT5G43810.1	Stabilizer of iron transporter SufD / Polynucleotidyl transferase
Lsat_1_v5_gn_1_14720	-1.1568	3.65729	0.000455262	0.00470828	AT1G74160.1
Lsat_1_v5_gn_6_17380	-1.15665	2.74448	0.00137246	0.011396	AT1G31650.1	RHO guanyl-nucleotide exchange factor 14
Lsat_1_v5_gn_2_52280	-1.15663	3.04575	0.00191645	0.0148668	AT5G54960.1	pyruvate decarboxylase-2
Lsat_1_v5_gn_7_95961	-1.15464	3.31488	0.000235798	0.00270919	AT3G14040.1	Pectin lyase-like superfamily protein
Lsat_1_v5_gn_8_147461	-1.15366	4.15928	0.00115686	0.0100037	no_hits_found
Lsat_1_v5_gn_8_43581	-1.15303	5.21816	4.70782e-06	9.23958e-05	AT1G71010.1	FORMS APLOID AND BINUCLEATE CELLS 1C
Lsat_1_v5_gn_5_92700	-1.15276	6.34277	0.00472454	0.0305816	AT2G12550.1	ubiquitin-associated (UBA)/TS-N domain-containing protein
Lsat_1_v5_gn_8_23960	-1.15216	4.98448	1.89031e-05	0.000307994	AT3G56160.1	Sodium Bile acid symporter family
Lsat_1_v5_gn_7_95641	-1.15196	1.90254	0.00295996	0.0209613	AT5G35732.1
Lsat_1_v5_gn_9_46181	-1.15192	3.93643	1.66154e-05	0.000276409	AT1G09815.1	polymerase delta 4
Lsat_1_v5_gn_7_37721	-1.15075	3.65425	2.86979e-05	0.000442894	AT4G29530.1	Pyridoxal phosphate phosphatase-related protein
Lsat_1_v5_gn_4_97221	-1.14928	4.18285	0.000330611	0.00361061	AT3G21330.1	basic helix-loop-helix (bHLH) DNA-binding superfamily protein
Lsat_1_v5_gn_9_2380	-1.14863	3.48522	0.000403741	0.0042779	AT2G47880.1	Glutaredoxin family protein
Lsat_1_v5_gn_3_26040	-1.14857	2.58926	0.000732467	0.00691277	AT3G05030.1	sodium hydrogen exchanger 2
Lsat_1_v5_gn_4_67020	-1.14711	7.41689	4.19785e-05	0.000612996	AT4G34640.1	squalene synthase 1
Lsat_1_v5_gn_2_82860	-1.14639	5.14103	1.52254e-05	0.000256885	AT4G37560.1	Acetamidase/Formamidase family protein
Lsat_1_v5_gn_8_38141	-1.14627	3.40038	0.000201934	0.00237838	AT1G68750.1	phosphoenolpyruvate carboxylase 4
Lsat_1_v5_gn_8_64401	-1.14514	5.1204	2.20773e-06	4.72858e-05	AT1G12050.1	"fumarylacetoacetase, putative"
Lsat_1_v5_gn_3_47280	-1.14465	3.9841	0.00196237	0.0151672	AT4G38430.1	rho guanyl-nucleotide exchange factor 1
Lsat_1_v5_gn_2_105060	-1.14152	2.08597	0.00295599	0.0209544	AT3G44610.1	Protein kinase superfamily protein
Lsat_1_v5_gn_8_23721	-1.14114	2.8609	0.00475554	0.0307194	AT2G27690.1	"cytochrome P450, family 94, subfamily C, polypeptide 1"
Lsat_1_v5_gn_7_99221	-1.13812	11.7956	2.29319e-05	0.00036518	AT1G61520.1	photosystem I light harvesting complex gene 3
Lsat_1_v5_gn_5_111400	-1.13706	3.50962	9.32249e-05	0.00122651	AT1G50060.1	"CAP (Cysteine-rich secretory proteins, Antigen 5, and Pathogenesis-related 1 protein) superfamily protein"
Lsat_1_v5_gn_2_64821	-1.13475	5.94584	8.98632e-06	0.000163214	AT1G54570.1	Esterase/lipase/thioesterase family protein
Lsat_1_v5_gn_4_75381	-1.13406	5.91625	0.000703367	0.00669467	AT1G62400.1	Protein kinase superfamily protein
Lsat_1_v5_gn_2_115441	-1.13338	6.45041	5.97869e-05	0.0008364	AT5G02810.1	pseudo-response regulator 7
Lsat_1_v5_gn_3_49320	-1.1314	7.46242	1.67102e-05	0.0002775	AT1G59900.1	pyruvate dehydrogenase complex E1 alpha subunit
Lsat_1_v5_gn_1_57020	-1.13056	3.33855	0.00225909	0.0169313	no_hits_found
Lsat_1_v5_gn_3_67481	-1.12992	3.33556	0.000620974	0.00602516	AT1G65920.1	Regulator of chromosome condensation (RCC1) family with FYVE zinc finger domain
Lsat_1_v5_gn_9_80640	-1.12933	5.38357	3.36185e-05	0.000505353	AT5G64460.2	Phosphoglycerate mutase family protein
Lsat_1_v5_gn_1_34201	-1.12804	6.85906	3.85383e-05	0.000568952	AT1G52510.1	alpha/beta-Hydrolases superfamily protein
Lsat_1_v5_gn_3_127220	-1.12763	5.20825	6.08134e-06	0.000116348	AT2G44830.1	Protein kinase superfamily protein
Lsat_1_v5_gn_9_102320	-1.12687	7.36405	0.00380976	0.0256659	no_hits_found
Lsat_1_v5_gn_8_42581	-1.12554	4.42085	1.74531e-05	0.000288075	AT1G73760.1	RING/U-box superfamily protein
Lsat_1_v5_gn_8_120640	-1.12488	5.85292	3.2984e-05	0.000498512	AT4G35360.1	Uncharacterised conserved protein (UCP030210)
Lsat_1_v5_gn_6_4181	-1.12461	5.11357	0.00506723	0.0323439	AT4G17900.1	PLATZ transcription factor family protein
Lsat_1_v5_gn_5_137860	-1.12146	8.01117	6.68629e-05	0.000917227	AT1G72330.3	alanine aminotransferase 2
Lsat_1_v5_gn_3_123460	-1.119	5.88683	0.000108629	0.0014001	AT3G22970.1	Protein of unknown function (DUF506)
Lsat_1_v5_gn_8_133041	-1.11774	2.64594	0.00120507	0.0103172	AT1G03650.1	Acyl-CoA N-acyltransferases (NAT) superfamily protein
Lsat_1_v5_gn_8_110421	-1.11667	3.40155	0.000240538	0.00275559	AT3G51550.1	Malectin/receptor-like protein kinase family protein
Lsat_1_v5_gn_4_29640	-1.1164	6.30189	2.34141e-05	0.000371302	AT4G18390.1	"TEOSINTE BRANCHED 1, cycloidea and PCF transcription factor 2"
Lsat_1_v5_gn_2_98701	-1.11592	4.37573	0.000141444	0.00175975	AT2G28260.1	cyclic nucleotide-gated channel 15
Lsat_1_v5_gn_9_12280	-1.11268	4.34461	3.0091e-05	0.000460651	AT5G48800.1	Phototropic-responsive NPH3 family protein
Lsat_1_v5_gn_2_129080	-1.11039	2.21782	0.00401996	0.0268183	no_hits_found
Lsat_1_v5_gn_8_40381	-1.11036	1.82754	0.00630384	0.0383233	AT3G14690.1	"cytochrome P450, family 72, subfamily A, polypeptide 15"
Lsat_1_v5_gn_5_93061	-1.10841	4.36391	0.00574484	0.0355623	AT5G34940.2	glucuronidase 3
Lsat_1_v5_gn_2_115180	-1.10812	7.0232	7.74718e-05	0.00104088	AT5G13580.1	ABC-2 type transporter family protein
Lsat_1_v5_gn_8_19240	-1.10812	7.63404	5.33126e-05	0.000760385	AT3G53420.1	plasma membrane intrinsic protein 2A
Lsat_1_v5_gn_5_122960	-1.10796	2.3181	0.00342735	0.0235699	AT3G07810.2	RNA-binding (RRM/RBD/RNP motifs) family protein
Lsat_1_v5_gn_8_28320	-1.10771	4.22741	6.03567e-05	0.00084251	AT5G42250.1	Zinc-binding alcohol dehydrogenase family protein
Lsat_1_v5_gn_8_4301	-1.10505	2.67708	0.00365136	0.0247745	AT5G24660.1	response to low sulfur 2
Lsat_1_v5_gn_8_41941	-1.10305	2.62596	0.00123533	0.01051	AT2G01140.1	Aldolase superfamily protein
Lsat_1_v5_gn_6_30041	-1.10191	3.32261	0.000968538	0.0086712	AT5G03070.1	importin alpha isoform 9
Lsat_1_v5_gn_8_136860	-1.10175	3.40418	0.000785392	0.00730342	AT4G28510.1	prohibitin 1
Lsat_1_v5_gn_4_16300	-1.10143	2.93812	0.00702773	0.0418273	AT1G25370.1	Protein of unknown function (DUF1639)
Lsat_1_v5_gn_3_139201	-1.10106	3.87837	9.11108e-05	0.00120036	AT1G01430.1	TRICHOME BIREFRINGENCE-LIKE 25
Lsat_1_v5_gn_6_3440	-1.10041	3.63768	0.000198432	0.00234587	AT5G46870.1	RNA-binding (RRM/RBD/RNP motifs) family protein
Lsat_1_v5_gn_2_4580	-1.09995	5.51597	1.59495e-05	0.000267013	AT4G38350.2	Patched family protein
Lsat_1_v5_gn_2_24301	-1.09814	2.32508	0.00349832	0.0239154	AT2G36650.1
Lsat_1_v5_gn_2_133581	-1.09696	4.06286	0.000471516	0.00483424	AT5G52900.1
Lsat_1_v5_gn_5_123420	-1.09415	4.54262	2.85981e-05	0.000442072	AT2G32950.1	Transducin/WD40 repeat-like superfamily protein
Lsat_1_v5_gn_5_189941	-1.09394	5.60876	7.58047e-05	0.00102137	AT4G03010.1	RNI-like superfamily protein
Lsat_1_v5_gn_9_69440	-1.09155	11.2936	0.000251542	0.00286327	AT4G10340.1	light harvesting complex of photosystem II 5
Lsat_1_v5_gn_5_121081	-1.09117	4.92764	6.60275e-06	0.000125189	AT1G78370.1	glutathione S-transferase TAU 20
Lsat_1_v5_gn_6_60760	-1.08879	2.91779	0.00174805	0.0138835	AT4G13780.1	"methionine--tRNA ligase, putative / methionyl-tRNA synthetase, putative / MetRS, putative"
Lsat_1_v5_gn_5_114061	-1.08852	3.78964	0.00518779	0.0328999	AT3G19320.1	Leucine-rich repeat (LRR) family protein
Lsat_1_v5_gn_4_71680	-1.08836	5.22475	1.03658e-05	0.000184911	AT2G16750.1	Protein kinase protein with adenine nucleotide alpha hydrolases-like domain
Lsat_1_v5_gn_5_172501	-1.08603	4.25855	1.98051e-05	0.000321863	AT2G38090.1	Duplicated homeodomain-like superfamily protein
Lsat_1_v5_gn_8_13121	-1.0852	3.77382	0.000207208	0.00243447	AT3G42670.1	chromatin remodeling 38
Lsat_1_v5_gn_6_81481	-1.08384	9.55913	0.000136538	0.00170655	AT1G64720.1	Polyketide cyclase/dehydrase and lipid transport superfamily protein
Lsat_1_v5_gn_4_117601	-1.08359	4.45735	0.000132926	0.00166627	AT1G19530.1
Lsat_1_v5_gn_7_19941	-1.08293	6.24617	2.84155e-05	0.000440684	AT1G11160.1	Transducin/WD40 repeat-like superfamily protein
Lsat_1_v5_gn_9_65040	-1.08196	3.33905	0.000951164	0.0085398	AT2G39710.1	Eukaryotic aspartyl protease family protein
Lsat_1_v5_gn_9_114620	-1.08154	3.16038	0.0015461	0.0125848	AT1G78995.1
Lsat_1_v5_gn_3_58841	-1.08114	3.87122	0.000385015	0.00409877	AT3G25590.1
Lsat_1_v5_gn_9_15441	-1.08096	5.60251	1.8127e-05	0.000297133	AT5G58270.1	ABC transporter of the mitochondrion 3
Lsat_1_v5_gn_3_89681	-1.08049	5.23657	5.38044e-05	0.000766249	AT4G36920.1	Integrase-type DNA-binding superfamily protein
Lsat_1_v5_gn_3_76181	-1.08038	3.78666	0.00297645	0.0210367	AT5G03260.1	laccase 11
Lsat_1_v5_gn_8_64540	-1.08028	5.05523	0.00337906	0.0232761	AT3G23390.1	Zinc-binding ribosomal protein family protein
Lsat_1_v5_gn_9_71421	-1.07997	4.30927	2.39327e-05	0.000378895	AT3G10490.2	NAC domain containing protein 52
Lsat_1_v5_gn_1_111141	-1.07975	4.57213	0.000595414	0.00582776	AT4G18700.1	CBL-interacting protein kinase 12
Lsat_1_v5_gn_6_97801	-1.07876	4.15577	0.00836864	0.0482951	AT1G22400.1	UDP-Glycosyltransferase superfamily protein
Lsat_1_v5_gn_4_182500	-1.07855	6.9229	5.0972e-05	0.000730843	AT3G27925.1	DegP protease 1
Lsat_1_v5_gn_7_4861	-1.07848	6.30686	0.00235989	0.0175541	AT2G45970.1	"cytochrome P450, family 86, subfamily A, polypeptide 8"
Lsat_1_v5_gn_3_24361	-1.07778	2.6539	0.00540323	0.0339116	AT5G26040.2	histone deacetylase 2
Lsat_1_v5_gn_5_172240	-1.07497	6.94096	3.17532e-05	0.000482984	AT2G29650.1	phosphate transporter 4;1
Lsat_1_v5_gn_3_48880	-1.07436	4.66263	4.5625e-05	0.000662173	AT3G28050.1	nodulin MtN21 /EamA-like transporter family protein
Lsat_1_v5_gn_8_144221	-1.07375	2.19211	0.00825154	0.0477416	AT1G67050.1
Lsat_1_v5_gn_2_71841	-1.07304	4.2861	0.00519353	0.0328999	AT1G73370.1	sucrose synthase 6
Lsat_1_v5_gn_4_31520	-1.07151	7.93591	0.000193583	0.00229282	AT3G63520.1	carotenoid cleavage dioxygenase 1
Lsat_1_v5_gn_7_83220	-1.07107	7.22227	0.000710964	0.0067467	AT4G04850.2	K+ efflux antiporter 3
Lsat_1_v5_gn_1_8480	-1.0707	2.99732	0.00180015	0.0142145	AT4G38470.1	ACT-like protein tyrosine kinase family protein
Lsat_1_v5_gn_8_147620	-1.07065	3.17307	0.000419114	0.00440638	AT3G27100.2
Lsat_1_v5_gn_9_25580	-1.06991	4.62252	4.61601e-05	0.000669178	AT1G07350.1	RNA-binding (RRM/RBD/RNP motifs) family protein
Lsat_1_v5_gn_2_96860	-1.0694	5.39932	1.10238e-05	0.000194097	AT5G22830.1	magnesium (Mg) transporter 10
Lsat_1_v5_gn_3_27741	-1.06892	3.91665	4.6396e-05	0.000671312	AT5G11460.1	Protein of unknown function (DUF581)
Lsat_1_v5_gn_0_7781	-1.06797	4.77842	1.19541e-05	0.00020922	AT5G04740.1	ACT domain-containing protein
Lsat_1_v5_gn_6_3421	-1.06793	6.06518	5.63364e-05	0.000796338	AT5G46860.1	Syntaxin/t-SNARE family protein
Lsat_1_v5_gn_6_18120	-1.06652	5.87459	2.39119e-05	0.000378881	AT3G17040.1	high chlorophyll fluorescent 107
Lsat_1_v5_gn_9_23900	-1.06649	6.00393	0.000144971	0.00179776	AT1G02850.4	beta glucosidase 11
Lsat_1_v5_gn_8_38181	-1.06648	7.17924	0.00011554	0.00147713	AT3G12570.1	FYD
Lsat_1_v5_gn_8_48881	-1.06594	1.89614	0.00786936	0.0459582	AT1G14060.1	GCK domain-containing protein
Lsat_1_v5_gn_3_84301	-1.06463	3.42846	0.000727858	0.0068821	AT5G49665.1	Zinc finger (C3HC4-type RING finger) family protein
Lsat_1_v5_gn_3_90980	-1.06302	3.80208	0.000221927	0.00256927	no_hits_found
Lsat_1_v5_gn_6_3021	-1.06245	5.11194	2.74686e-05	0.000427617	AT4G17260.1	Lactate/malate dehydrogenase family protein
Lsat_1_v5_gn_7_95060	-1.06218	5.18925	0.000642943	0.00620663	AT2G32970.2
Lsat_1_v5_gn_4_63540	-1.06153	3.77708	0.000440161	0.00458201	AT2G35760.1	Uncharacterised protein family (UPF0497)
Lsat_1_v5_gn_6_69620	-1.0612	5.05115	2.0021e-05	0.000324262	AT5G42810.1	inositol-pentakisphosphate 2-kinase 1
Lsat_1_v5_gn_0_7581	-1.06065	3.59745	0.0013578	0.0113127	AT3G15355.1	ubiquitin-conjugating enzyme 25
Lsat_1_v5_gn_9_38300	-1.06027	3.61735	0.00207755	0.0158511	AT5G01740.1	Nuclear transport factor 2 (NTF2) family protein
Lsat_1_v5_gn_4_124880	-1.05872	3.09133	0.00775593	0.0453935	AT3G63470.1	serine carboxypeptidase-like 40
Lsat_1_v5_gn_8_26721	-1.05715	5.46977	0.000270412	0.00303982	AT1G76550.1	Phosphofructokinase family protein
Lsat_1_v5_gn_9_47501	-1.05664	3.97479	0.00134112	0.0111944	AT3G03060.1	P-loop containing nucleoside triphosphate hydrolases superfamily protein
Lsat_1_v5_gn_7_18241	-1.05656	4.46533	4.11835e-05	0.000603707	AT5G54680.1	basic helix-loop-helix (bHLH) DNA-binding superfamily protein
Lsat_1_v5_gn_2_102421	-1.05282	5.30609	0.00385519	0.0259351	AT5G04660.1	"cytochrome P450, family 77, subfamily A, polypeptide 4"
Lsat_1_v5_gn_8_142920	-1.05235	5.15387	0.0013164	0.011036	AT3G18280.1	Bifunctional inhibitor/lipid-transfer protein/seed storage 2S albumin superfamily protein
Lsat_1_v5_gn_8_11060	-1.05191	4.00973	8.40063e-05	0.00111449	AT5G24910.1	"cytochrome P450, family 714, subfamily A, polypeptide 1"
Lsat_1_v5_gn_5_143341	-1.05175	3.28479	0.000557412	0.00552987	AT2G34790.1	FAD-binding Berberine family protein
Lsat_1_v5_gn_7_30001	-1.05158	6.79969	0.00519572	0.0329027	no_hits_found
Lsat_1_v5_gn_3_28001	-1.05155	2.90808	0.00834727	0.048201	AT1G31440.1	SH3 domain-containing protein
Lsat_1_v5_gn_9_5400	-1.04914	4.21203	0.00160006	0.0129305	no_hits_found
Lsat_1_v5_gn_8_49260	-1.04874	3.76862	0.000537936	0.00537409	AT3G11810.1
Lsat_1_v5_gn_5_49321	-1.04777	7.05901	8.30546e-05	0.00110277	AT4G15470.1	Bax inhibitor-1 family protein
Lsat_1_v5_gn_6_30461	-1.04768	4.67095	8.05678e-05	0.00107488	AT3G09770.1	RING/U-box superfamily protein
Lsat_1_v5_gn_8_109421	-1.04536	6.23743	0.000845721	0.00775809	AT3G10740.1	alpha-L-arabinofuranosidase 1
Lsat_1_v5_gn_6_97361	-1.04269	5.6846	0.000849605	0.0077862	AT1G31130.1
Lsat_1_v5_gn_5_131840	-1.04247	4.92798	0.000486671	0.00495221	AT3G15810.1	Protein of unknown function (DUF567)
Lsat_1_v5_gn_7_4301	-1.0419	3.76279	0.00132971	0.0111188	AT4G00355.3
Lsat_1_v5_gn_5_31280	-1.04164	4.71418	2.10382e-05	0.000337855	AT4G32300.1	S-domain-2 5
Lsat_1_v5_gn_7_115980	-1.04099	5.16483	5.94431e-05	0.000832817	AT5G56260.1	Ribonuclease E inhibitor RraA/Dimethylmenaquinone methyltransferase
Lsat_1_v5_gn_9_34120	-1.04066	11.4049	0.000853172	0.00781329	AT3G08940.2	light harvesting complex photosystem II
Lsat_1_v5_gn_3_72480	-1.04026	4.57018	0.0033001	0.0228232	AT5G66150.1	Glycosyl hydrolase family 38 protein
Lsat_1_v5_gn_4_181101	-1.04024	3.26381	0.000638841	0.0061733	AT3G01380.1	transferases;sulfuric ester hydrolases;catalytics;transferases
Lsat_1_v5_gn_3_106960	-1.03988	2.23776	0.0065741	0.0396033	AT3G18660.2	plant glycogenin-like starch initiation protein 1
Lsat_1_v5_gn_2_109820	-1.03958	5.22324	5.70734e-05	0.000804362	AT3G53470.2
Lsat_1_v5_gn_1_5301	-1.03893	5.5495	0.000162775	0.00197597	AT1G43130.1	like COV 2
Lsat_1_v5_gn_1_127501	-1.03866	3.80517	0.00327382	0.0227076	AT1G11545.1	xyloglucan endotransglucosylase/hydrolase 8
Lsat_1_v5_gn_4_180660	-1.03761	6.91764	8.74523e-05	0.00115617	AT2G04700.1	ferredoxin thioredoxin reductase catalytic beta chain family protein
Lsat_1_v5_gn_1_72301	-1.03606	2.76959	0.00189032	0.0147545	AT1G04780.1	Ankyrin repeat family protein
Lsat_1_v5_gn_9_62180	-1.03539	4.03017	0.00122143	0.0104197	AT3G55990.1	Plant protein of unknown function (DUF828)
Lsat_1_v5_gn_6_20120	-1.03448	4.25965	0.000648763	0.00625327	AT5G25220.1	KNOTTED1-like homeobox gene 3
Lsat_1_v5_gn_8_163140	-1.034	3.50547	0.00132768	0.0111067	AT1G10460.1	germin-like protein 7
Lsat_1_v5_gn_4_78380	-1.03339	4.14809	0.000135911	0.00169983	AT4G24760.1	alpha/beta-Hydrolases superfamily protein
Lsat_1_v5_gn_8_67840	-1.03291	4.98618	0.0011096	0.00966978	AT2G18890.1	Protein kinase superfamily protein
Lsat_1_v5_gn_1_61561	-1.03196	4.47131	5.22562e-05	0.000746438	AT5G22860.1	Serine carboxypeptidase S28 family protein
Lsat_1_v5_gn_2_59580	-1.03191	4.12527	0.00193729	0.0150101	AT1G30900.1	VACUOLAR SORTING RECEPTOR 6
Lsat_1_v5_gn_2_79481	-1.03132	13.0642	0.00293443	0.0208439	AT5G38420.1	Ribulose bisphosphate carboxylase (small chain) family protein
Lsat_1_v5_gn_9_113920	-1.03119	4.86672	0.000105315	0.00136107	AT1G50020.1
Lsat_1_v5_gn_5_168880	-1.0308	7.01551	8.15119e-05	0.00108595	AT5G59613.1
Lsat_1_v5_gn_9_1240	-1.02949	4.14133	0.000151622	0.00186321	AT3G27110.1	Peptidase family M48 family protein
Lsat_1_v5_gn_3_28800	-1.02897	5.723	2.67531e-05	0.000418661	AT1G10740.1	alpha/beta-Hydrolases superfamily protein
Lsat_1_v5_gn_6_106760	-1.0288	9.25959	0.000993819	0.00885996	AT1G58290.1	Glutamyl-tRNA reductase family protein
Lsat_1_v5_gn_3_79400	-1.02733	6.0096	0.000166466	0.00201592	AT4G36810.1	geranylgeranyl pyrophosphate synthase 1
Lsat_1_v5_gn_5_137740	-1.02489	5.5922	0.000336259	0.00366736	AT3G14310.1	pectin methylesterase 3
Lsat_1_v5_gn_3_80180	-1.02471	4.18458	0.000787211	0.00731674	AT3G03080.1	Zinc-binding dehydrogenase family protein
Lsat_1_v5_gn_8_164580	-1.0247	5.01632	0.000465871	0.00479287	no_hits_found
Lsat_1_v5_gn_4_64440	-1.02303	4.33622	0.000232235	0.00267398	AT4G28450.1	nucleotide binding;protein binding
Lsat_1_v5_gn_7_116321	-1.02153	3.8262	0.000125267	0.00158382	AT5G23810.1	amino acid permease 7
Lsat_1_v5_gn_9_29020	-1.02109	6.77319	0.00323008	0.0224698	AT5G13630.1	"magnesium-chelatase subunit chlH, chloroplast, putative / Mg-protoporphyrin IX chelatase, putative (CHLH)"
Lsat_1_v5_gn_8_86420	-1.02036	2.71554	0.0074724	0.0439915	AT5G45550.1	Mob1/phocein family protein
Lsat_1_v5_gn_2_8321	-1.01609	6.38035	0.00439669	0.0288868	AT1G19920.1	Pseudouridine synthase/archaeosine transglycosylase-like family protein
Lsat_1_v5_gn_9_29121	-1.01597	7.527	0.00329794	0.0228166	AT5G13630.1	"magnesium-chelatase subunit chlH, chloroplast, putative / Mg-protoporphyrin IX chelatase, putative (CHLH)"
Lsat_1_v5_gn_9_440	-1.01584	4.3876	6.93341e-05	0.000945591	AT4G02210.1
Lsat_1_v5_gn_3_102101	-1.01533	6.05597	7.82713e-05	0.00105088	AT2G02760.1	ubiquiting-conjugating enzyme 2
Lsat_1_v5_gn_1_55841	-1.01218	6.02924	0.00131071	0.0110035	AT3G53620.1	pyrophosphorylase 4
Lsat_1_v5_gn_5_144881	-1.01215	3.08048	0.00199997	0.0153866	AT2G37410.1	translocase inner membrane subunit 17-2
Lsat_1_v5_gn_9_44560	-1.01199	5.97176	0.000538704	0.00537798	AT5G10180.1	slufate transporter 2;1
Lsat_1_v5_gn_1_112541	-1.01094	4.51999	0.000132599	0.00166389	AT1G29750.2	receptor-like kinase in flowers 1
Lsat_1_v5_gn_2_69740	-1.00973	5.32139	3.27933e-05	0.000497213	AT4G33650.2	dynamin-related protein 3A
Lsat_1_v5_gn_2_21840	-1.00893	7.51071	0.000199785	0.0023604	AT3G52990.1	Pyruvate kinase family protein
Lsat_1_v5_gn_8_19860	-1.00853	11.6512	0.000519106	0.00521521	AT3G54890.1	photosystem I light harvesting complex gene 1
Lsat_1_v5_gn_4_74421	-1.00831	3.55358	0.00106326	0.00936478	no_hits_found
Lsat_1_v5_gn_0_29221	-1.0081	4.06021	0.00692146	0.0413893	AT5G50700.1	hydroxysteroid dehydrogenase 1
Lsat_1_v5_gn_2_107701	-1.00799	5.17707	0.00205806	0.0157277	AT5G08370.1	alpha-galactosidase 2
Lsat_1_v5_gn_2_118780	-1.00748	3.42921	0.000462052	0.00476383	AT3G55550.1	Concanavalin A-like lectin protein kinase family protein
Lsat_1_v5_gn_1_16301	-1.00684	3.85982	0.000433675	0.00452441	AT1G13570.1	F-box/RNI-like superfamily protein
Lsat_1_v5_gn_5_95300	-1.00629	3.14452	0.00447166	0.0292536	AT3G15760.1
Lsat_1_v5_gn_6_32480	-1.00584	7.11131	0.00386916	0.0260107	AT2G37460.1	nodulin MtN21 /EamA-like transporter family protein
Lsat_1_v5_gn_5_93040	-1.0058	4.1756	7.99852e-05	0.00106936	AT5G20380.1	phosphate transporter 4;5
Lsat_1_v5_gn_7_103501	-1.00562	8.22852	0.000111566	0.00143115	AT2G42590.3	general regulatory factor 9
Lsat_1_v5_gn_9_53861	-1.00409	5.35593	3.71529e-05	0.000551821	AT4G25450.1	non-intrinsic ABC protein 8
Lsat_1_v5_gn_1_26001	-1.00316	6.6291	0.00242306	0.0179241	AT4G09160.1	SEC14 cytosolic factor family protein / phosphoglyceride transfer family protein
Lsat_1_v5_gn_4_104160	-1.0029	6.95627	0.00252888	0.0185425	AT1G15520.1	pleiotropic drug resistance 12
Lsat_1_v5_gn_5_179580	-1.0023	2.62142	0.00272364	0.0196073	AT5G28040.1	DNA-binding storekeeper protein-related transcriptional regulator
Lsat_1_v5_gn_9_42400	-1.00197	4.31875	0.00072813	0.0068821	AT3G58660.1	Ribosomal protein L1p/L10e family
