# Supplementary material for: Transcriptomic analysis reveals the roles of gibberellin-regulated genes and transcription factors in regulating bolting in lettuce (Lactuca sativa L.)
Source: PLoS One. 2018 Feb 7;13(2):e0191518. doi: 10.1371/journal.pone.0191518 (PMC5802892; doi:10.1371/journal.pone.0191518)
Supplement: S4 Table — (XLS) [file pone.0191518.s006.xls]

## Sheet:  GY_CY_up.anno
Table S4 List of genes that were significantly up-regulated in high temperature group and control group in leaves
GeneID	LogFC	TAIR10 ID	TAIR10 fescription
Lsat_1_v5_gn_4_31161	10.0089	AT1G67090.1	ribulose bisphosphate carboxylase small chain 1A
Lsat_1_v5_gn_5_143260	9.36679	AT5G12010.1
Lsat_1_v5_gn_6_86760	9.21788	AT4G11650.1	osmotin 34
Lsat_1_v5_gn_7_82120	9.01464	AT3G26210.1	"cytochrome P450, family 71, subfamily B, polypeptide 23"
Lsat_1_v5_gn_9_53960	8.99499	AT4G25480.1	dehydration response element B1A
Lsat_1_v5_gn_4_123660	8.50164	AT4G31940.1	"cytochrome P450, family 82, subfamily C, polypeptide 4"
Lsat_1_v5_gn_8_95100	8.43482	no_hits_found
Lsat_1_v5_gn_4_77580	7.70767	AT5G50200.3	nitrate transmembrane transporters
Lsat_1_v5_gn_8_36361	7.51539	AT5G37490.1	ARM repeat superfamily protein
Lsat_1_v5_gn_6_92840	7.35641	AT4G17500.1	ethylene responsive element binding factor 1
Lsat_1_v5_gn_7_82580	7.13618	AT3G26210.1	"cytochrome P450, family 71, subfamily B, polypeptide 23"
Lsat_1_v5_gn_7_74080	6.69543	AT1G56250.1	phloem protein 2-B14
Lsat_1_v5_gn_3_50520	6.16684	AT1G10370.1	Glutathione S-transferase family protein
Lsat_1_v5_gn_8_16081	6.07495	AT2G28710.1	C2H2-type zinc finger family protein
Lsat_1_v5_gn_8_108400	5.97339	AT3G08590.1	"Phosphoglycerate mutase, 2,3-bisphosphoglycerate-independent"
Lsat_1_v5_gn_0_29801	5.96974	no_hits_found
Lsat_1_v5_gn_3_64081	5.95615	AT2G04630.1	RNA polymerase Rpb6
Lsat_1_v5_gn_9_42661	5.87949	AT4G02450.1	HSP20-like chaperones superfamily protein
Lsat_1_v5_gn_9_93960	5.86018	no_hits_found
Lsat_1_v5_gn_8_78300	5.85943	no_hits_found
Lsat_1_v5_gn_6_72881	5.84357	AT3G28580.1	P-loop containing nucleoside triphosphate hydrolases superfamily protein
Lsat_1_v5_gn_8_67381	5.70313	AT4G25810.1	xyloglucan endotransglycosylase 6
Lsat_1_v5_gn_6_12141	5.68423	no_hits_found
Lsat_1_v5_gn_8_78000	5.68298	AT3G12580.1	heat shock protein 70
Lsat_1_v5_gn_8_6561	5.44682	AT5G52640.1	heat shock protein 90.1
Lsat_1_v5_gn_7_74040	5.39723	AT1G56240.1	phloem protein 2-B13
Lsat_1_v5_gn_4_15781	5.32411	AT1G15170.1	MATE efflux family protein
Lsat_1_v5_gn_8_78661	5.28171	AT4G01470.1	tonoplast intrinsic protein 1;3
Lsat_1_v5_gn_1_17740	5.22397	AT1G19715.3	Mannose-binding lectin superfamily protein
Lsat_1_v5_gn_2_13341	5.14026	AT4G36040.1	Chaperone DnaJ-domain superfamily protein
Lsat_1_v5_gn_3_50541	5.12014	AT1G10370.1	Glutathione S-transferase family protein
Lsat_1_v5_gn_4_77520	5.06649	AT5G50200.3	nitrate transmembrane transporters
Lsat_1_v5_gn_4_133341	5.04619	AT1G22810.1	Integrase-type DNA-binding superfamily protein
Lsat_1_v5_gn_8_152601	5.00296	AT1G67830.1	alpha-fucosidase 1
Lsat_1_v5_gn_3_65300	4.99313	AT3G26210.1	"cytochrome P450, family 71, subfamily B, polypeptide 23"
Lsat_1_v5_gn_9_75781	4.96536	AT5G67590.1	NADH-ubiquinone oxidoreductase-related
Lsat_1_v5_gn_1_45641	4.94314	no_hits_found
Lsat_1_v5_gn_5_24781	4.9372	AT1G73880.1	UDP-glucosyl transferase 89B1
Lsat_1_v5_gn_7_105741	4.93591	no_hits_found
Lsat_1_v5_gn_5_24900	4.88662	AT1G73880.1	UDP-glucosyl transferase 89B1
Lsat_1_v5_gn_7_34620	4.87318	AT5G12010.1
Lsat_1_v5_gn_8_67360	4.77044	AT4G25810.1	xyloglucan endotransglycosylase 6
Lsat_1_v5_gn_1_68380	4.73365	AT1G05575.1
Lsat_1_v5_gn_6_85240	4.73117	no_hits_found
Lsat_1_v5_gn_6_92940	4.72473	AT4G17500.1	ethylene responsive element binding factor 1
Lsat_1_v5_gn_6_92900	4.65762	AT5G47220.1	ethylene responsive element binding factor 2
Lsat_1_v5_gn_7_107421	4.64971	AT4G27280.1	Calcium-binding EF-hand family protein
Lsat_1_v5_gn_9_81121	4.6298	AT2G32120.1	heat-shock protein 70T-2
Lsat_1_v5_gn_2_29361	4.59213	AT2G43590.1	Chitinase family protein
Lsat_1_v5_gn_5_81821	4.59016	AT3G13050.1	Major facilitator superfamily protein
Lsat_1_v5_gn_2_25220	4.55602	AT5G46170.1	F-box family protein
Lsat_1_v5_gn_3_65081	4.54771	AT5G37670.1	HSP20-like chaperones superfamily protein
Lsat_1_v5_gn_8_67401	4.546	AT4G25810.1	xyloglucan endotransglycosylase 6
Lsat_1_v5_gn_5_92921	4.54079	AT5G20250.4	Raffinose synthase family protein
Lsat_1_v5_gn_8_129040	4.51926	AT2G17370.1	3-hydroxy-3-methylglutaryl-CoA reductase 2
Lsat_1_v5_gn_2_117620	4.49207	AT2G28710.1	C2H2-type zinc finger family protein
Lsat_1_v5_gn_6_87560	4.49172	no_hits_found
Lsat_1_v5_gn_1_70200	4.48748	AT4G14090.1	UDP-Glycosyltransferase superfamily protein
Lsat_1_v5_gn_9_42641	4.46851	AT4G02450.1	HSP20-like chaperones superfamily protein
Lsat_1_v5_gn_3_26081	4.43506	AT5G18840.1	Major facilitator superfamily protein
Lsat_1_v5_gn_9_109780	4.40045	AT3G19280.1	fucosyltransferase 11
Lsat_1_v5_gn_6_111920	4.35639	AT5G42900.1	cold regulated gene 27
Lsat_1_v5_gn_6_92860	4.31115	AT4G17500.1	ethylene responsive element binding factor 1
Lsat_1_v5_gn_1_80521	4.30442	AT3G14880.1
Lsat_1_v5_gn_1_3720	4.29989	AT4G08950.1	Phosphate-responsive 1 family protein
Lsat_1_v5_gn_6_12161	4.28523	AT4G11070.1	WRKY family transcription factor
Lsat_1_v5_gn_8_13141	4.24617	AT5G05410.1	DRE-binding protein 2A
Lsat_1_v5_gn_8_38840	4.20449	no_hits_found
Lsat_1_v5_gn_9_28061	4.20204	AT5G06860.1	polygalacturonase inhibiting protein 1
Lsat_1_v5_gn_4_98220	4.181	no_hits_found
Lsat_1_v5_gn_3_19060	4.15278	AT4G02340.1	alpha/beta-Hydrolases superfamily protein
Lsat_1_v5_gn_9_28941	4.12439	AT3G57450.1
Lsat_1_v5_gn_8_109221	4.09113	no_hits_found
Lsat_1_v5_gn_7_15520	4.09014	AT4G22070.1	WRKY DNA-binding protein 31
Lsat_1_v5_gn_6_33780	4.08774	AT2G35930.1	plant U-box 23
Lsat_1_v5_gn_6_112621	4.05258	AT4G24280.1	chloroplast heat shock protein 70-1
Lsat_1_v5_gn_4_147121	4.03388	no_hits_found
Lsat_1_v5_gn_1_30840	3.99991	no_hits_found
Lsat_1_v5_gn_3_127861	3.99457	AT2G45220.1	Plant invertase/pectin methylesterase inhibitor superfamily
Lsat_1_v5_gn_8_42680	3.96877	AT5G17350.1
Lsat_1_v5_gn_9_73281	3.96591	no_hits_found
Lsat_1_v5_gn_2_20620	3.95993	ATCG01230.1	ribosomal protein S12B
Lsat_1_v5_gn_9_28881	3.94627	AT3G57450.1
Lsat_1_v5_gn_8_63180	3.9252	AT5G62865.1
Lsat_1_v5_gn_4_110981	3.89846	AT1G78400.1	Pectin lyase-like superfamily protein
Lsat_1_v5_gn_4_183200	3.8652	AT5G02580.1	Plant protein 1589 of unknown function
Lsat_1_v5_gn_2_76680	3.84847	AT5G42960.1
Lsat_1_v5_gn_8_50221	3.82576	no_hits_found
Lsat_1_v5_gn_2_92640	3.82466	AT3G01420.1	Peroxidase superfamily protein
Lsat_1_v5_gn_4_110821	3.77522	AT1G78400.1	Pectin lyase-like superfamily protein
Lsat_1_v5_gn_5_99920	3.77315	AT3G51030.1	thioredoxin H-type 1
Lsat_1_v5_gn_2_41901	3.77123	no_hits_found
Lsat_1_v5_gn_0_44280	3.76966	AT5G41080.1	PLC-like phosphodiesterases superfamily protein
Lsat_1_v5_gn_5_6000	3.76069	no_hits_found
Lsat_1_v5_gn_3_14780	3.7476	AT1G32780.1	GroES-like zinc-binding dehydrogenase family protein
Lsat_1_v5_gn_8_25621	3.74187	AT1G76650.1	calmodulin-like 38
Lsat_1_v5_gn_3_37760	3.73833	AT4G20970.1	basic helix-loop-helix (bHLH) DNA-binding superfamily protein
Lsat_1_v5_gn_6_50061	3.73179	AT3G20810.2	2-oxoglutarate (2OG) and Fe(II)-dependent oxygenase superfamily protein
Lsat_1_v5_gn_2_95660	3.70794	AT4G21105.1	cytochrome-c oxidases;electron carriers
Lsat_1_v5_gn_4_103241	3.70222	AT1G77080.4	K-box region and MADS-box transcription factor family protein
Lsat_1_v5_gn_5_83461	3.68623	AT5G57150.4	basic helix-loop-helix (bHLH) DNA-binding superfamily protein
Lsat_1_v5_gn_4_49920	3.65964	AT1G28570.1	SGNH hydrolase-type esterase superfamily protein
Lsat_1_v5_gn_6_78761	3.65156	AT3G16720.1	TOXICOS EN LEVADURA 2
Lsat_1_v5_gn_4_179880	3.64894	no_hits_found
Lsat_1_v5_gn_4_34040	3.6367	AT1G17500.1	ATPase E1-E2 type family protein / haloacid dehalogenase-like hydrolase family protein
Lsat_1_v5_gn_6_89441	3.63107	no_hits_found
Lsat_1_v5_gn_8_39280	3.61323	AT1G50575.1	Putative lysine decarboxylase family protein
Lsat_1_v5_gn_0_37261	3.60897	AT5G22250.1	"Polynucleotidyl transferase, ribonuclease H-like superfamily protein"
Lsat_1_v5_gn_1_3021	3.60701	no_hits_found
Lsat_1_v5_gn_9_102220	3.58744	no_hits_found
Lsat_1_v5_gn_3_138421	3.55801	AT2G46240.1	BCL-2-associated athanogene 6
Lsat_1_v5_gn_9_111840	3.549	AT1G27730.1	salt tolerance zinc finger
Lsat_1_v5_gn_1_75060	3.53571	AT1G49030.1	PLAC8 family protein
Lsat_1_v5_gn_4_97640	3.51886	AT3G21360.1	2-oxoglutarate (2OG) and Fe(II)-dependent oxygenase superfamily protein
Lsat_1_v5_gn_4_68580	3.51206	AT4G28240.1	Wound-responsive family protein
Lsat_1_v5_gn_2_136261	3.49265	AT5G53050.2	alpha/beta-Hydrolases superfamily protein
Lsat_1_v5_gn_5_147980	3.49099	AT2G36780.1	UDP-Glycosyltransferase superfamily protein
Lsat_1_v5_gn_7_21481	3.47063	AT4G32480.1	Protein of unknown function (DUF506)
Lsat_1_v5_gn_8_133061	3.46879	AT4G03510.1	RING membrane-anchor 1
Lsat_1_v5_gn_3_107800	3.44343	AT1G30700.1	FAD-binding Berberine family protein
Lsat_1_v5_gn_9_24661	3.44151	AT3G46640.3	Homeodomain-like superfamily protein
Lsat_1_v5_gn_5_83301	3.43018	AT4G18750.1	Pentatricopeptide repeat (PPR) superfamily protein
Lsat_1_v5_gn_9_201	3.41918	AT2G47180.1	galactinol synthase 1
Lsat_1_v5_gn_2_99701	3.40414	AT2G28000.1	chaperonin-60alpha
Lsat_1_v5_gn_5_153800	3.39722	AT2G39730.1	rubisco activase
Lsat_1_v5_gn_7_101080	3.39548	no_hits_found
Lsat_1_v5_gn_5_86680	3.39496	AT4G25760.1	glutamine dumper 2
Lsat_1_v5_gn_7_7001	3.39302	AT2G45380.1
Lsat_1_v5_gn_1_89521	3.38532	AT3G48280.1	"cytochrome P450, family 71, subfamily A, polypeptide 25"
Lsat_1_v5_gn_8_141960	3.38159	AT2G45580.1	"cytochrome P450, family 76, subfamily C, polypeptide 3"
Lsat_1_v5_gn_3_67720	3.37747	AT1G66120.1	AMP-dependent synthetase and ligase family protein
Lsat_1_v5_gn_6_32681	3.36917	AT5G41590.1	Protein of unknown function (DUF567)
Lsat_1_v5_gn_2_131360	3.3637	AT5G52640.1	heat shock protein 90.1
Lsat_1_v5_gn_5_21320	3.35605	no_hits_found
Lsat_1_v5_gn_6_102660	3.33641	AT3G26300.1	"cytochrome P450, family 71, subfamily B, polypeptide 34"
Lsat_1_v5_gn_5_24841	3.31964	AT1G73880.1	UDP-glucosyl transferase 89B1
Lsat_1_v5_gn_8_99240	3.31923	AT1G78370.1	glutathione S-transferase TAU 20
Lsat_1_v5_gn_8_27180	3.31509	AT3G18670.1	Ankyrin repeat family protein
Lsat_1_v5_gn_6_81441	3.30524	no_hits_found
Lsat_1_v5_gn_2_120601	3.2867	AT5G41370.1	homolog of xeroderma pigmentosum complementation group B 1
Lsat_1_v5_gn_4_15421	3.28002	AT3G03280.1
Lsat_1_v5_gn_2_2021	3.27818	AT1G21010.1
Lsat_1_v5_gn_5_8960	3.27688	AT5G48930.1	hydroxycinnamoyl-CoA shikimate/quinate hydroxycinnamoyl transferase
Lsat_1_v5_gn_3_124841	3.27168	AT3G23000.1	CBL-interacting protein kinase 7
Lsat_1_v5_gn_9_61640	3.25351	AT2G40140.1	zinc finger (CCCH-type) family protein
Lsat_1_v5_gn_4_18860	3.24124	no_hits_found
Lsat_1_v5_gn_6_66781	3.23633	AT4G13510.1	ammonium transporter 1;1
Lsat_1_v5_gn_2_53840	3.23104	AT3G52450.1	plant U-box 22
Lsat_1_v5_gn_6_5540	3.22385	AT5G41330.1	BTB/POZ domain with WD40/YVTN repeat-like protein
Lsat_1_v5_gn_2_77300	3.21854	AT3G50900.1
Lsat_1_v5_gn_9_60201	3.21767	AT3G56400.1	WRKY DNA-binding protein 70
Lsat_1_v5_gn_5_19781	3.21505	AT2G03270.1	"DNA-binding protein, putative"
Lsat_1_v5_gn_2_51240	3.20588	AT2G43330.1	inositol transporter 1
Lsat_1_v5_gn_6_71400	3.20124	AT1G02500.1	S-adenosylmethionine synthetase 1
Lsat_1_v5_gn_5_89440	3.19368	AT1G16030.1	heat shock protein 70B
Lsat_1_v5_gn_1_86441	3.18906	AT5G39000.1	Malectin/receptor-like protein kinase family protein
Lsat_1_v5_gn_5_149441	3.18581	no_hits_found
Lsat_1_v5_gn_8_133141	3.18189	AT4G03510.1	RING membrane-anchor 1
Lsat_1_v5_gn_8_131900	3.17311	no_hits_found
Lsat_1_v5_gn_4_157080	3.17249	no_hits_found
Lsat_1_v5_gn_1_19840	3.17152	AT3G50060.1	myb domain protein 77
Lsat_1_v5_gn_4_68260	3.16944	AT1G76490.1	hydroxy methylglutaryl CoA reductase 1
Lsat_1_v5_gn_1_24360	3.16787	AT2G42690.1	alpha/beta-Hydrolases superfamily protein
Lsat_1_v5_gn_3_14101	3.15565	AT4G24110.1
Lsat_1_v5_gn_9_50700	3.15275	AT5G51190.1	Integrase-type DNA-binding superfamily protein
Lsat_1_v5_gn_5_152360	3.12482	no_hits_found
Lsat_1_v5_gn_2_1520	3.12423	no_hits_found
Lsat_1_v5_gn_2_72960	3.10622	AT1G09070.1	soybean gene regulated by cold-2
Lsat_1_v5_gn_3_8420	3.10541	no_hits_found
Lsat_1_v5_gn_9_44740	3.10511	AT1G22110.1	structural constituent of ribosome
Lsat_1_v5_gn_5_123640	3.09879	AT1G05060.1
Lsat_1_v5_gn_2_128021	3.09354	AT5G61600.1	ethylene response factor 104
Lsat_1_v5_gn_8_148521	3.0918	AT1G76650.1	calmodulin-like 38
Lsat_1_v5_gn_2_126880	3.08893	AT2G40750.1	WRKY DNA-binding protein 54
Lsat_1_v5_gn_4_60181	3.07727	AT4G21760.1	beta-glucosidase 47
Lsat_1_v5_gn_3_57321	3.05362	AT3G21360.1	2-oxoglutarate (2OG) and Fe(II)-dependent oxygenase superfamily protein
Lsat_1_v5_gn_8_103681	3.04568	AT2G38470.1	WRKY DNA-binding protein 33
Lsat_1_v5_gn_5_43821	3.04552	AT4G39840.1
Lsat_1_v5_gn_4_11801	3.04416	AT5G13030.1
Lsat_1_v5_gn_3_40521	3.04324	AT4G10270.1	Wound-responsive family protein
Lsat_1_v5_gn_0_45961	3.04313	AT1G14860.1	nudix hydrolase homolog 18
Lsat_1_v5_gn_7_85360	3.04156	AT1G27730.1	salt tolerance zinc finger
Lsat_1_v5_gn_8_148500	3.03669	AT1G76650.1	calmodulin-like 38
Lsat_1_v5_gn_5_172740	3.03156	AT2G30020.1	Protein phosphatase 2C family protein
Lsat_1_v5_gn_2_120081	3.03071	AT3G46230.1	heat shock protein 17.4
Lsat_1_v5_gn_9_85400	3.02953	AT5G64120.1	Peroxidase superfamily protein
Lsat_1_v5_gn_9_10400	3.02816	no_hits_found
Lsat_1_v5_gn_2_3440	3.028	AT5G45460.1
Lsat_1_v5_gn_8_137081	3.02681	AT1G28480.1	Thioredoxin superfamily protein
Lsat_1_v5_gn_4_23100	3.02209	AT1G66150.1	transmembrane kinase 1
Lsat_1_v5_gn_4_157100	3.0214	no_hits_found
Lsat_1_v5_gn_8_11721	3.01312	AT2G40140.1	zinc finger (CCCH-type) family protein
Lsat_1_v5_gn_7_105640	2.99068	AT4G27410.3	NAC (No Apical Meristem) domain transcriptional regulator superfamily protein
Lsat_1_v5_gn_4_44960	2.94219	no_hits_found
Lsat_1_v5_gn_4_125741	2.94167	AT5G42900.1	cold regulated gene 27
Lsat_1_v5_gn_1_3701	2.94111	AT4G08950.1	Phosphate-responsive 1 family protein
Lsat_1_v5_gn_1_124861	2.941	no_hits_found
Lsat_1_v5_gn_9_18801	2.93144	AT3G51780.1	BCL-2-associated athanogene 4
Lsat_1_v5_gn_6_81681	2.9293	AT2G22840.1	growth-regulating factor 1
Lsat_1_v5_gn_2_116640	2.92891	AT5G02500.1	heat shock cognate protein 70-1
Lsat_1_v5_gn_1_64601	2.92765	AT5G22920.1	CHY-type/CTCHY-type/RING-type Zinc finger protein
Lsat_1_v5_gn_3_139181	2.92447	AT4G11110.1	SPA1-related 2
Lsat_1_v5_gn_9_19520	2.91983	AT2G29670.1	Tetratricopeptide repeat (TPR)-like superfamily protein
Lsat_1_v5_gn_9_31541	2.91929	no_hits_found
Lsat_1_v5_gn_1_39341	2.91243	AT1G53820.1	RING/U-box superfamily protein
Lsat_1_v5_gn_5_134381	2.90137	AT5G56550.1	oxidative stress 3
Lsat_1_v5_gn_9_111260	2.87873	AT5G67300.1	myb domain protein r1
Lsat_1_v5_gn_4_175121	2.87718	no_hits_found
Lsat_1_v5_gn_6_104300	2.87235	no_hits_found
Lsat_1_v5_gn_4_179620	2.87222	AT2G36730.1	Pentatricopeptide repeat (PPR) superfamily protein
Lsat_1_v5_gn_6_20261	2.87184	AT5G20280.1	sucrose phosphate synthase 1F
Lsat_1_v5_gn_5_168460	2.87007	AT2G28710.1	C2H2-type zinc finger family protein
Lsat_1_v5_gn_2_86780	2.85216	AT2G23790.1	Protein of unknown function (DUF607)
Lsat_1_v5_gn_4_86881	2.84254	AT1G80840.1	WRKY DNA-binding protein 40
Lsat_1_v5_gn_4_50920	2.8386	AT3G20475.1	MUTS-homologue 5
Lsat_1_v5_gn_8_85820	2.82793	AT1G19180.1	jasmonate-zim-domain protein 1
Lsat_1_v5_gn_8_78021	2.82507	AT3G12580.1	heat shock protein 70
Lsat_1_v5_gn_2_107521	2.81425	no_hits_found
Lsat_1_v5_gn_7_21440	2.80798	AT2G20670.1	Protein of unknown function (DUF506)
Lsat_1_v5_gn_5_81041	2.80323	AT5G36110.1	"cytochrome P450, family 716, subfamily A, polypeptide 1"
Lsat_1_v5_gn_6_92761	2.79331	AT5G47230.1	ethylene responsive element binding factor 5
Lsat_1_v5_gn_8_155641	2.79164	AT5G22250.1	"Polynucleotidyl transferase, ribonuclease H-like superfamily protein"
Lsat_1_v5_gn_8_72921	2.78338	AT3G46640.3	Homeodomain-like superfamily protein
Lsat_1_v5_gn_5_16900	2.77863	AT5G66520.1	Tetratricopeptide repeat (TPR)-like superfamily protein
Lsat_1_v5_gn_1_3180	2.7751	no_hits_found
Lsat_1_v5_gn_9_28921	2.74735	AT3G57450.1
Lsat_1_v5_gn_9_18960	2.74696	AT2G30040.1	mitogen-activated protein kinase kinase kinase 14
Lsat_1_v5_gn_1_129560	2.74209	AT4G04330.1	Chaperonin-like RbcX protein
Lsat_1_v5_gn_2_79280	2.72329	AT3G47840.1	Tetratricopeptide repeat (TPR)-like superfamily protein
Lsat_1_v5_gn_4_176860	2.72142	AT1G01720.1	NAC (No Apical Meristem) domain transcriptional regulator superfamily protein
Lsat_1_v5_gn_8_156720	2.71999	AT1G70420.1	Protein of unknown function (DUF1645)
Lsat_1_v5_gn_8_75941	2.71732	AT2G28840.1	XB3 ortholog 1 in Arabidopsis thaliana
Lsat_1_v5_gn_5_122401	2.71493	AT5G48250.1	B-box type zinc finger protein with CCT domain
Lsat_1_v5_gn_8_72420	2.71378	AT2G29500.1	HSP20-like chaperones superfamily protein
Lsat_1_v5_gn_7_34921	2.70599	AT4G17905.1	RING/U-box superfamily protein
Lsat_1_v5_gn_5_162041	2.69803	AT2G15490.1	UDP-glycosyltransferase 73B4
Lsat_1_v5_gn_2_34600	2.6836	AT2G27080.1	Late embryogenesis abundant (LEA) hydroxyproline-rich glycoprotein family
Lsat_1_v5_gn_7_41480	2.68158	AT3G06880.2	Transducin/WD40 repeat-like superfamily protein
Lsat_1_v5_gn_8_20061	2.68044	AT3G52270.1	"Transcription initiation factor IIF, beta subunit"
Lsat_1_v5_gn_2_12460	2.67757	AT1G20030.2	Pathogenesis-related thaumatin superfamily protein
Lsat_1_v5_gn_9_59420	2.67748	no_hits_found
Lsat_1_v5_gn_1_72901	2.67479	AT5G59310.1	lipid transfer protein 4
Lsat_1_v5_gn_3_14441	2.67462	AT3G61890.1	homeobox 12
Lsat_1_v5_gn_4_78101	2.66938	AT5G63160.1	BTB and TAZ domain protein 1
Lsat_1_v5_gn_6_96240	2.66901	AT5G67360.1	Subtilase family protein
Lsat_1_v5_gn_9_83540	2.66535	AT5G06060.1	NAD(P)-binding Rossmann-fold superfamily protein
Lsat_1_v5_gn_3_39920	2.66241	AT4G33270.1	Transducin family protein / WD-40 repeat family protein
Lsat_1_v5_gn_3_54620	2.66207	AT1G23030.1	ARM repeat superfamily protein
Lsat_1_v5_gn_9_104300	2.66165	AT3G07870.1	F-box and associated interaction domains-containing protein
Lsat_1_v5_gn_9_95120	2.65742	AT1G52890.1	NAC domain containing protein 19
Lsat_1_v5_gn_4_6101	2.65041	AT1G24140.1	Matrixin family protein
Lsat_1_v5_gn_5_159820	2.64688	AT5G04040.1	Patatin-like phospholipase family protein
Lsat_1_v5_gn_9_4161	2.63908	AT1G03220.1	Eukaryotic aspartyl protease family protein
Lsat_1_v5_gn_8_165301	2.63704	AT1G02660.1	alpha/beta-Hydrolases superfamily protein
Lsat_1_v5_gn_5_148120	2.63614	AT5G58380.1	SOS3-interacting protein 1
Lsat_1_v5_gn_1_67440	2.63453	AT2G02800.1	protein kinase 2B
Lsat_1_v5_gn_8_104461	2.63051	AT5G25770.3	alpha/beta-Hydrolases superfamily protein
Lsat_1_v5_gn_3_34361	2.62898	AT5G23360.1	GRAM domain-containing protein / ABA-responsive protein-related
Lsat_1_v5_gn_8_31300	2.62711	no_hits_found
Lsat_1_v5_gn_6_41901	2.6235	AT2G27940.1	RING/U-box superfamily protein
Lsat_1_v5_gn_6_59880	2.62257	AT4G13670.1	plastid transcriptionally active 5
Lsat_1_v5_gn_5_128901	2.61396	AT2G29110.1	glutamate receptor 2.8
Lsat_1_v5_gn_2_18100	2.60898	no_hits_found
Lsat_1_v5_gn_5_88260	2.60708	AT1G54870.1	NAD(P)-binding Rossmann-fold superfamily protein
Lsat_1_v5_gn_4_124961	2.60701	AT2G26530.1	Protein of unknown function (DUF1645)
Lsat_1_v5_gn_8_72880	2.60315	AT5G59550.1	zinc finger (C3HC4-type RING finger) family protein
Lsat_1_v5_gn_4_157060	2.60161	no_hits_found
Lsat_1_v5_gn_4_180801	2.59987	AT3G28340.1	galacturonosyltransferase-like 10
Lsat_1_v5_gn_7_18801	2.59293	AT4G21380.1	receptor kinase 3
Lsat_1_v5_gn_3_42480	2.59173	no_hits_found
Lsat_1_v5_gn_1_64221	2.58523	AT5G60680.1	"Protein of unknown function, DUF584"
Lsat_1_v5_gn_8_135220	2.58489	AT5G44210.1	erf domain protein 9
Lsat_1_v5_gn_8_42821	2.58036	AT4G20840.1	FAD-binding Berberine family protein
Lsat_1_v5_gn_4_102060	2.58021	AT3G16070.1
Lsat_1_v5_gn_5_119940	2.57766	no_hits_found
Lsat_1_v5_gn_3_48840	2.57634	AT1G19250.1	flavin-dependent monooxygenase 1
Lsat_1_v5_gn_5_157681	2.56814	AT1G68570.1	Major facilitator superfamily protein
Lsat_1_v5_gn_2_2080	2.56422	AT1G76600.1
Lsat_1_v5_gn_3_22861	2.55982	no_hits_found
Lsat_1_v5_gn_5_143480	2.55733	no_hits_found
Lsat_1_v5_gn_6_21220	2.55316	AT5G25340.1	Ubiquitin-like superfamily protein
Lsat_1_v5_gn_8_163700	2.55276	AT3G62830.1	NAD(P)-binding Rossmann-fold superfamily protein
Lsat_1_v5_gn_7_72140	2.55273	AT1G56020.1
Lsat_1_v5_gn_7_97220	2.54729	AT2G04235.1
Lsat_1_v5_gn_4_157160	2.54253	no_hits_found
Lsat_1_v5_gn_1_23801	2.53982	AT4G37340.1	"cytochrome P450, family 81, subfamily D, polypeptide 3"
Lsat_1_v5_gn_4_107341	2.53816	AT1G69850.1	nitrate transporter 1:2
Lsat_1_v5_gn_8_72140	2.53509	AT5G58960.1	Plant protein of unknown function (DUF641)
Lsat_1_v5_gn_7_29201	2.53485	AT1G30370.1	alpha/beta-Hydrolases superfamily protein
Lsat_1_v5_gn_5_94020	2.53124	AT2G34930.1	disease resistance family protein / LRR family protein
Lsat_1_v5_gn_6_114181	2.5292	AT4G33990.1	Tetratricopeptide repeat (TPR)-like superfamily protein
Lsat_1_v5_gn_4_64461	2.52726	AT3G15210.1	ethylene responsive element binding factor 4
Lsat_1_v5_gn_9_116720	2.52427	AT5G48910.1	Pentatricopeptide repeat (PPR) superfamily protein
Lsat_1_v5_gn_2_13401	2.52124	AT4G36040.1	Chaperone DnaJ-domain superfamily protein
Lsat_1_v5_gn_8_86961	2.51818	AT5G56550.1	oxidative stress 3
Lsat_1_v5_gn_3_15861	2.51479	AT4G17090.1	chloroplast beta-amylase
Lsat_1_v5_gn_7_89121	2.50777	AT3G18870.1	Mitochondrial transcription termination factor family protein
Lsat_1_v5_gn_6_6101	2.50484	AT5G41210.1	glutathione S-transferase THETA 1
Lsat_1_v5_gn_5_162541	2.50183	AT3G57520.1	seed imbibition 2
Lsat_1_v5_gn_1_28741	2.49898	AT5G63160.1	BTB and TAZ domain protein 1
Lsat_1_v5_gn_5_132781	2.49786	AT3G15605.4	nucleic acid binding
Lsat_1_v5_gn_7_35080	2.49363	AT3G12770.1	mitochondrial editing factor 22
Lsat_1_v5_gn_5_103641	2.49185	AT4G13250.1	NAD(P)-binding Rossmann-fold superfamily protein
Lsat_1_v5_gn_9_19220	2.48081	AT3G47160.2	RING/U-box superfamily protein
Lsat_1_v5_gn_6_7160	2.4792	AT1G12710.1	phloem protein 2-A12
Lsat_1_v5_gn_4_74461	2.47796	AT4G39830.1	Cupredoxin superfamily protein
Lsat_1_v5_gn_7_100961	2.47716	AT1G30040.1	gibberellin 2-oxidase
Lsat_1_v5_gn_1_52081	2.47679	AT3G09870.1	SAUR-like auxin-responsive protein family
Lsat_1_v5_gn_1_24181	2.46902	AT1G27730.1	salt tolerance zinc finger
Lsat_1_v5_gn_8_2001	2.46492	no_hits_found
Lsat_1_v5_gn_6_5601	2.46403	no_hits_found
Lsat_1_v5_gn_4_156780	2.45698	no_hits_found
Lsat_1_v5_gn_3_117141	2.45675	AT4G21300.1	Tetratricopeptide repeat (TPR)-like superfamily protein
Lsat_1_v5_gn_4_157140	2.45603	no_hits_found
Lsat_1_v5_gn_3_121740	2.45577	AT1G06620.1	2-oxoglutarate (2OG) and Fe(II)-dependent oxygenase superfamily protein
Lsat_1_v5_gn_3_72261	2.4499	AT3G25980.1	DNA-binding HORMA family protein
Lsat_1_v5_gn_4_13401	2.44727	AT1G14890.1	Plant invertase/pectin methylesterase inhibitor superfamily protein
Lsat_1_v5_gn_8_88321	2.44466	AT4G26260.2	myo-inositol oxygenase 4
Lsat_1_v5_gn_5_175601	2.44328	AT3G07560.1	peroxin 13
Lsat_1_v5_gn_1_127780	2.44011	AT4G27450.1	Aluminium induced protein with YGL and LRDR motifs
Lsat_1_v5_gn_4_158041	2.43786	AT5G65660.1	hydroxyproline-rich glycoprotein family protein
Lsat_1_v5_gn_6_103940	2.43667	AT1G78080.1	related to AP2 4
Lsat_1_v5_gn_5_106741	2.43048	AT5G67610.2	Uncharacterized conserved protein (DUF2215)
Lsat_1_v5_gn_8_78700	2.42904	AT1G07740.1	Tetratricopeptide repeat (TPR)-like superfamily protein
Lsat_1_v5_gn_8_8201	2.42824	no_hits_found
Lsat_1_v5_gn_7_6981	2.42773	AT2G45380.1
Lsat_1_v5_gn_4_34101	2.42602	AT3G61220.2	NAD(P)-binding Rossmann-fold superfamily protein
Lsat_1_v5_gn_6_84341	2.42481	AT4G23810.1	WRKY family transcription factor
Lsat_1_v5_gn_6_91860	2.42076	AT4G17340.1	tonoplast intrinsic protein 2;2
Lsat_1_v5_gn_3_86700	2.41699	AT5G67620.1
Lsat_1_v5_gn_5_21481	2.41569	AT5G61380.1	CCT motif -containing response regulator protein
Lsat_1_v5_gn_1_18880	2.40832	AT5G44640.1	beta glucosidase 13
Lsat_1_v5_gn_3_3901	2.40745	AT2G45360.1	Protein of unknown function (DUF1442)
Lsat_1_v5_gn_7_107800	2.40568	AT5G54570.1	beta glucosidase 41
Lsat_1_v5_gn_4_139200	2.40459	AT3G05200.1	RING/U-box superfamily protein
Lsat_1_v5_gn_8_48680	2.40311	AT5G36930.2	Disease resistance protein (TIR-NBS-LRR class) family
Lsat_1_v5_gn_8_1101	2.40064	AT1G73500.1	MAP kinase kinase 9
Lsat_1_v5_gn_3_40540	2.39776	no_hits_found
Lsat_1_v5_gn_5_96201	2.39732	AT5G20230.1	blue-copper-binding protein
Lsat_1_v5_gn_4_172541	2.3972	no_hits_found
Lsat_1_v5_gn_7_109200	2.39689	no_hits_found
Lsat_1_v5_gn_1_113361	2.39237	no_hits_found
Lsat_1_v5_gn_3_3061	2.38985	AT1G12240.1	Glycosyl hydrolases family 32 protein
Lsat_1_v5_gn_8_110081	2.38907	AT5G19120.1	Eukaryotic aspartyl protease family protein
Lsat_1_v5_gn_7_87521	2.38887	AT2G15890.1	maternal effect embryo arrest 14
Lsat_1_v5_gn_4_107181	2.38466	AT1G65810.1	P-loop containing nucleoside triphosphate hydrolases superfamily protein
Lsat_1_v5_gn_2_106861	2.37984	AT5G60800.2	Heavy metal transport/detoxification superfamily protein
Lsat_1_v5_gn_6_19520	2.37948	no_hits_found
Lsat_1_v5_gn_2_71481	2.37384	AT3G14660.1	"cytochrome P450, family 72, subfamily A, polypeptide 13"
Lsat_1_v5_gn_1_45020	2.37179	AT3G49142.1	Tetratricopeptide repeat (TPR)-like superfamily protein
Lsat_1_v5_gn_8_47400	2.37142	AT3G29320.1	"Glycosyl transferase, family 35"
Lsat_1_v5_gn_2_126841	2.36993	AT1G62930.1	Tetratricopeptide repeat (TPR)-like superfamily protein
Lsat_1_v5_gn_8_69101	2.3698	AT3G14730.1	Pentatricopeptide repeat (PPR) superfamily protein
Lsat_1_v5_gn_8_104061	2.36979	AT3G08820.1	Pentatricopeptide repeat (PPR) superfamily protein
Lsat_1_v5_gn_4_38100	2.36331	AT3G61060.2	phloem protein 2-A13
Lsat_1_v5_gn_8_1081	2.35803	AT2G32500.1	Stress responsive alpha-beta barrel domain protein
Lsat_1_v5_gn_9_64341	2.35648	AT2G29150.1	NAD(P)-binding Rossmann-fold superfamily protein
Lsat_1_v5_gn_3_80041	2.34915	AT3G02550.1	LOB domain-containing protein 41
Lsat_1_v5_gn_3_25601	2.34438	AT1G56250.1	phloem protein 2-B14
Lsat_1_v5_gn_1_18141	2.33907	AT1G65910.1	NAC domain containing protein 28
Lsat_1_v5_gn_8_5340	2.33847	AT3G49290.1	ABL interactor-like protein 2
Lsat_1_v5_gn_4_15920	2.33616	AT1G25400.1
Lsat_1_v5_gn_5_124940	2.33606	AT1G12030.1	Protein of unknown function (DUF506)
Lsat_1_v5_gn_9_28961	2.3202	no_hits_found
Lsat_1_v5_gn_3_56980	2.31792	AT3G26430.1	GDSL-like Lipase/Acylhydrolase superfamily protein
Lsat_1_v5_gn_7_8261	2.317	AT4G00770.1
Lsat_1_v5_gn_5_37300	2.31451	AT3G15850.1	fatty acid desaturase 5
Lsat_1_v5_gn_1_53381	2.31123	AT5G54490.1	pinoid-binding protein 1
Lsat_1_v5_gn_2_93220	2.30888	AT3G27030.1
Lsat_1_v5_gn_9_93760	2.30765	AT4G38460.1	geranylgeranyl reductase
Lsat_1_v5_gn_1_92320	2.30376	AT1G30580.1	GTP binding
Lsat_1_v5_gn_2_125800	2.30278	AT5G34930.1	arogenate dehydrogenase
Lsat_1_v5_gn_3_114421	2.30184	no_hits_found
Lsat_1_v5_gn_2_121400	2.2951	AT2G40000.1	ortholog of sugar beet HS1 PRO-1 2
Lsat_1_v5_gn_7_78381	2.29374	AT1G11050.1	Protein kinase superfamily protein
Lsat_1_v5_gn_8_83401	2.2908	no_hits_found
Lsat_1_v5_gn_2_125820	2.28911	AT2G41430.1	dehydration-induced protein (ERD15)
Lsat_1_v5_gn_5_141001	2.28897	AT5G20630.1	germin 3
Lsat_1_v5_gn_9_29100	2.28753	AT2G41750.1	DTW domain-containing protein
Lsat_1_v5_gn_8_3001	2.28611	AT5G36100.1
Lsat_1_v5_gn_1_14320	2.2846	AT5G61380.1	CCT motif -containing response regulator protein
Lsat_1_v5_gn_1_50160	2.2838	AT5G03700.1	D-mannose binding lectin protein with Apple-like carbohydrate-binding domain
Lsat_1_v5_gn_6_34661	2.27952	AT5G04870.1	calcium dependent protein kinase 1
Lsat_1_v5_gn_3_36021	2.27874	AT3G09040.1	Pentatricopeptide repeat (PPR) superfamily protein
Lsat_1_v5_gn_8_49961	2.27625	AT5G36930.2	Disease resistance protein (TIR-NBS-LRR class) family
Lsat_1_v5_gn_3_16540	2.2722	AT1G08070.1	Tetratricopeptide repeat (TPR)-like superfamily protein
Lsat_1_v5_gn_7_33641	2.26754	AT2G44310.1	Calcium-binding EF-hand family protein
Lsat_1_v5_gn_1_72220	2.26493	AT2G02250.1	phloem protein 2-B2
Lsat_1_v5_gn_4_98261	2.26013	AT3G16490.1	IQ-domain 26
Lsat_1_v5_gn_5_156521	2.25491	no_hits_found
Lsat_1_v5_gn_4_164101	2.25148	AT5G67300.1	myb domain protein r1
Lsat_1_v5_gn_8_81481	2.24806	AT1G01170.1	Protein of unknown function (DUF1138)
Lsat_1_v5_gn_9_38660	2.24451	AT3G56400.1	WRKY DNA-binding protein 70
Lsat_1_v5_gn_9_98780	2.24318	no_hits_found
Lsat_1_v5_gn_2_12921	2.24242	AT4G36040.1	Chaperone DnaJ-domain superfamily protein
Lsat_1_v5_gn_8_38860	2.23839	no_hits_found
Lsat_1_v5_gn_4_95900	2.23619	AT1G51700.1	DOF zinc finger protein 1
Lsat_1_v5_gn_7_10701	2.23538	AT2G21630.1	Sec23/Sec24 protein transport family protein
Lsat_1_v5_gn_6_77061	2.23373	AT5G45340.1	"cytochrome P450, family 707, subfamily A, polypeptide 3"
Lsat_1_v5_gn_2_83360	2.22774	AT3G21760.1	UDP-Glycosyltransferase superfamily protein
Lsat_1_v5_gn_2_126980	2.22626	AT4G17500.1	ethylene responsive element binding factor 1
Lsat_1_v5_gn_8_65560	2.22306	AT5G57740.1	XB3 ortholog 2 in Arabidopsis thaliana
Lsat_1_v5_gn_1_6001	2.22244	AT1G18740.1	Protein of unknown function (DUF793)
Lsat_1_v5_gn_8_65441	2.2127	AT4G28020.1
Lsat_1_v5_gn_7_5580	2.21264	AT3G61170.1	Tetratricopeptide repeat (TPR)-like superfamily protein
Lsat_1_v5_gn_4_801	2.21233	no_hits_found
Lsat_1_v5_gn_2_93700	2.21208	AT5G06600.1	ubiquitin-specific protease 12
Lsat_1_v5_gn_2_119580	2.21194	no_hits_found
Lsat_1_v5_gn_5_171441	2.19837	AT2G29760.1	Tetratricopeptide repeat (TPR)-like superfamily protein
Lsat_1_v5_gn_8_92000	2.19835	AT5G20190.1	Tetratricopeptide repeat (TPR)-like superfamily protein
Lsat_1_v5_gn_5_12521	2.19749	no_hits_found
Lsat_1_v5_gn_9_73581	2.1974	no_hits_found
Lsat_1_v5_gn_9_92360	2.19432	AT3G20440.2	Alpha amylase family protein
Lsat_1_v5_gn_4_180741	2.19373	AT3G48140.1	B12D protein
Lsat_1_v5_gn_4_104040	2.19106	AT1G15510.1	Tetratricopeptide repeat (TPR)-like superfamily protein
Lsat_1_v5_gn_3_36980	2.18432	AT5G28010.1	Polyketide cyclase/dehydrase and lipid transport superfamily protein
Lsat_1_v5_gn_2_129441	2.18128	AT1G62870.1
Lsat_1_v5_gn_4_71841	2.1808	AT2G19090.1	Protein of unknown function (DUF630 and DUF632)
Lsat_1_v5_gn_7_115921	2.17821	AT1G51590.1	alpha-mannosidase 1
Lsat_1_v5_gn_3_40341	2.17113	AT4G28240.1	Wound-responsive family protein
Lsat_1_v5_gn_2_106540	2.16706	AT2G37040.1	PHE ammonia lyase 1
Lsat_1_v5_gn_9_77320	2.1667	AT2G32150.1	Haloacid dehalogenase-like hydrolase (HAD) superfamily protein
Lsat_1_v5_gn_9_102721	2.16217	AT5G48250.1	B-box type zinc finger protein with CCT domain
Lsat_1_v5_gn_3_92201	2.15561	AT2G23530.1	Zinc-finger domain of monoamine-oxidase A repressor R1
Lsat_1_v5_gn_5_24421	2.15477	AT1G18485.1	Pentatricopeptide repeat (PPR) superfamily protein
Lsat_1_v5_gn_2_25141	2.15454	AT1G08070.1	Tetratricopeptide repeat (TPR)-like superfamily protein
Lsat_1_v5_gn_1_73121	2.15266	AT2G32800.1	protein kinase family protein
Lsat_1_v5_gn_2_29401	2.14946	AT3G54420.1	homolog of carrot EP3-3 chitinase
Lsat_1_v5_gn_3_33561	2.14752	AT3G13530.1	mitogen-activated protein kinase kinase kinase 7
Lsat_1_v5_gn_1_37941	2.14539	AT1G19110.1	inter-alpha-trypsin inhibitor heavy chain-related
Lsat_1_v5_gn_3_58781	2.14467	AT1G13520.1	Protein of unknown function (DUF1262)
Lsat_1_v5_gn_8_13361	2.14037	AT3G10985.1	senescence associated gene 20
Lsat_1_v5_gn_4_12541	2.13908	no_hits_found
Lsat_1_v5_gn_3_68101	2.13901	AT3G51460.1	Phosphoinositide phosphatase family protein
Lsat_1_v5_gn_4_48440	2.13848	AT4G18750.1	Pentatricopeptide repeat (PPR) superfamily protein
Lsat_1_v5_gn_5_116820	2.13693	AT2G14960.1	Auxin-responsive GH3 family protein
Lsat_1_v5_gn_5_30240	2.13265	AT4G32190.1	Myosin heavy chain-related protein
Lsat_1_v5_gn_4_95001	2.13073	AT4G33090.1	aminopeptidase M1
Lsat_1_v5_gn_8_66820	2.12824	AT5G57450.1	homolog of X-ray repair cross complementing 3 (XRCC3)
Lsat_1_v5_gn_8_46420	2.12719	AT3G02130.1	receptor-like protein kinase 2
Lsat_1_v5_gn_2_108120	2.12332	AT1G06520.1	glycerol-3-phosphate acyltransferase 1
Lsat_1_v5_gn_9_84520	2.12274	AT5G39580.1	Peroxidase superfamily protein
Lsat_1_v5_gn_2_101380	2.12212	AT3G25970.1	Pentatricopeptide repeat (PPR) superfamily protein
Lsat_1_v5_gn_2_13040	2.12025	AT4G36040.1	Chaperone DnaJ-domain superfamily protein
Lsat_1_v5_gn_2_57920	2.11896	AT1G15670.1	Galactose oxidase/kelch repeat superfamily protein
Lsat_1_v5_gn_8_78900	2.11817	AT5G59970.1	Histone superfamily protein
Lsat_1_v5_gn_5_169461	2.11788	AT3G46640.3	Homeodomain-like superfamily protein
Lsat_1_v5_gn_9_113340	2.11769	AT1G17870.1	ethylene-dependent gravitropism-deficient and yellow-green-like 3
Lsat_1_v5_gn_5_116101	2.11582	AT3G19320.1	Leucine-rich repeat (LRR) family protein
Lsat_1_v5_gn_7_91261	2.11567	AT2G21660.1	"cold, circadian rhythm, and rna binding 2"
Lsat_1_v5_gn_9_89401	2.11169	AT3G13310.1	Chaperone DnaJ-domain superfamily protein
Lsat_1_v5_gn_3_39141	2.11165	AT2G20780.1	Major facilitator superfamily protein
Lsat_1_v5_gn_3_117401	2.11123	AT3G23330.1	Tetratricopeptide repeat (TPR)-like superfamily protein
Lsat_1_v5_gn_5_81680	2.10543	AT3G20560.1	PDI-like 5-3
Lsat_1_v5_gn_5_172860	2.10528	AT2G30040.1	mitogen-activated protein kinase kinase kinase 14
Lsat_1_v5_gn_3_110960	2.09966	AT5G59600.1	Tetratricopeptide repeat (TPR)-like superfamily protein
Lsat_1_v5_gn_2_134800	2.09374	AT5G37570.1	Pentatricopeptide repeat (PPR-like) superfamily protein
Lsat_1_v5_gn_2_87161	2.09186	AT2G23690.1
Lsat_1_v5_gn_2_60220	2.09038	AT2G29740.1	UDP-glucosyl transferase 71C2
Lsat_1_v5_gn_6_77201	2.08863	AT4G31880.1
Lsat_1_v5_gn_3_40321	2.08861	AT4G28240.1	Wound-responsive family protein
Lsat_1_v5_gn_1_86140	2.08804	AT2G27310.1	F-box family protein
Lsat_1_v5_gn_7_107680	2.08731	AT5G48150.1	GRAS family transcription factor
Lsat_1_v5_gn_5_91960	2.08661	AT3G07490.1	ARF-GAP domain 11
Lsat_1_v5_gn_5_5200	2.08126	no_hits_found
Lsat_1_v5_gn_8_123541	2.07657	AT4G34950.1	Major facilitator superfamily protein
Lsat_1_v5_gn_8_27581	2.07462	AT2G22070.1	pentatricopeptide (PPR) repeat-containing protein
Lsat_1_v5_gn_9_87781	2.07401	AT3G05500.1	Rubber elongation factor protein (REF)
Lsat_1_v5_gn_2_31041	2.07306	AT3G26540.1	Tetratricopeptide repeat (TPR)-like superfamily protein
Lsat_1_v5_gn_4_57061	2.06645	AT4G21510.1	F-box family protein
Lsat_1_v5_gn_2_131920	2.06503	AT3G61250.1	myb domain protein 17
Lsat_1_v5_gn_4_9981	2.06005	AT1G69760.1
Lsat_1_v5_gn_5_165140	2.05752	AT3G11460.1	Pentatricopeptide repeat (PPR) superfamily protein
Lsat_1_v5_gn_3_107161	2.05642	AT1G43770.2	RING/FYVE/PHD zinc finger superfamily protein
Lsat_1_v5_gn_8_137361	2.05578	AT1G56570.1	Tetratricopeptide repeat (TPR)-like superfamily protein
Lsat_1_v5_gn_7_51761	2.05515	AT1G73050.1	Glucose-methanol-choline (GMC) oxidoreductase family protein
Lsat_1_v5_gn_9_91840	2.05172	AT1G69550.1	disease resistance protein (TIR-NBS-LRR class)
Lsat_1_v5_gn_2_80780	2.04972	AT3G03280.1
Lsat_1_v5_gn_1_7381	2.04431	AT1G77220.1	Protein of unknown function (DUF300)
Lsat_1_v5_gn_5_101580	2.0392	no_hits_found
Lsat_1_v5_gn_5_91581	2.03787	AT4G30960.1	SOS3-interacting protein 3
Lsat_1_v5_gn_5_35600	2.03622	AT2G32090.1	Lactoylglutathione lyase / glyoxalase I family protein
Lsat_1_v5_gn_3_25201	2.03495	AT1G55120.1	beta-fructofuranosidase 5
Lsat_1_v5_gn_9_16040	2.02804	AT4G12970.1	stomagen
Lsat_1_v5_gn_6_28861	2.02406	AT2G36790.1	UDP-glucosyl transferase 73C6
Lsat_1_v5_gn_8_17501	2.02375	AT5G64620.1	cell wall / vacuolar inhibitor of fructosidase 2
Lsat_1_v5_gn_3_2021	2.02213	no_hits_found
Lsat_1_v5_gn_1_2541	2.02103	AT5G27460.1	Tetratricopeptide repeat (TPR)-like superfamily protein
Lsat_1_v5_gn_4_77061	2.0207	AT2G42490.1	Copper amine oxidase family protein
Lsat_1_v5_gn_1_42821	2.01931	no_hits_found
Lsat_1_v5_gn_3_114901	2.01847	no_hits_found
Lsat_1_v5_gn_8_49880	2.01816	AT5G17680.1	"disease resistance protein (TIR-NBS-LRR class), putative"
Lsat_1_v5_gn_6_90800	2.01641	AT5G19020.1	mitochondrial editing factor 18
Lsat_1_v5_gn_2_36840	2.0145	no_hits_found
Lsat_1_v5_gn_8_49780	2.01255	AT5G17680.1	"disease resistance protein (TIR-NBS-LRR class), putative"
Lsat_1_v5_gn_9_104640	2.00444	AT2G29760.1	Tetratricopeptide repeat (TPR)-like superfamily protein
Lsat_1_v5_gn_1_85820	2.00443	AT2G27310.1	F-box family protein
Lsat_1_v5_gn_9_62601	2.00078	AT2G39980.1	HXXXD-type acyl-transferase family protein
Lsat_1_v5_gn_3_64241	1.99958	AT1G14860.1	nudix hydrolase homolog 18
Lsat_1_v5_gn_4_154021	1.99904	no_hits_found
Lsat_1_v5_gn_1_43420	1.99609	AT3G11760.1
Lsat_1_v5_gn_8_163801	1.99296	AT4G02280.1	sucrose synthase 3
Lsat_1_v5_gn_6_56440	1.99027	AT5G08790.1	NAC (No Apical Meristem) domain transcriptional regulator superfamily protein
Lsat_1_v5_gn_5_148441	1.98901	AT5G26230.1
Lsat_1_v5_gn_8_107420	1.98842	AT5G66520.1	Tetratricopeptide repeat (TPR)-like superfamily protein
Lsat_1_v5_gn_5_102060	1.98748	AT5G27920.1	F-box family protein
Lsat_1_v5_gn_9_5860	1.98547	AT1G02860.1	SPX (SYG1/Pho81/XPR1) domain-containing protein
Lsat_1_v5_gn_8_137321	1.98322	AT5G27110.1	Tetratricopeptide repeat (TPR)-like superfamily protein
Lsat_1_v5_gn_4_156941	1.97743	AT5G37770.1	EF hand calcium-binding protein family
Lsat_1_v5_gn_1_68741	1.96947	AT4G09830.1	Uncharacterised conserved protein UCP009193
Lsat_1_v5_gn_4_69060	1.96728	no_hits_found
Lsat_1_v5_gn_4_157120	1.96055	no_hits_found
Lsat_1_v5_gn_1_96461	1.96028	no_hits_found
Lsat_1_v5_gn_8_145420	1.95946	no_hits_found
Lsat_1_v5_gn_7_5801	1.95736	AT3G61060.2	phloem protein 2-A13
Lsat_1_v5_gn_9_53821	1.95457	AT5G51910.1	TCP family transcription factor
Lsat_1_v5_gn_1_35400	1.95421	AT5G65670.1	indole-3-acetic acid inducible 9
Lsat_1_v5_gn_7_107941	1.95353	AT5G54770.1	"thiazole biosynthetic enzyme, chloroplast (ARA6) (THI1) (THI4)"
Lsat_1_v5_gn_1_31341	1.95217	AT1G15690.1	Inorganic H pyrophosphatase family protein
Lsat_1_v5_gn_1_106620	1.95092	AT1G53210.1	sodium/calcium exchanger family protein / calcium-binding EF hand family protein
Lsat_1_v5_gn_7_86121	1.94907	AT4G33925.1
Lsat_1_v5_gn_3_111261	1.94827	AT1G12700.1	ATP binding;nucleic acid binding;helicases
Lsat_1_v5_gn_2_109040	1.94716	AT5G60680.1	"Protein of unknown function, DUF584"
Lsat_1_v5_gn_6_87160	1.94334	AT1G63260.1	tetraspanin10
Lsat_1_v5_gn_1_15321	1.94294	AT5G60910.1	AGAMOUS-like 8
Lsat_1_v5_gn_5_178301	1.94206	AT2G43060.1	ILI1 binding bHLH 1
Lsat_1_v5_gn_5_130880	1.9407	AT1G79860.1	RHO guanyl-nucleotide exchange factor 12
Lsat_1_v5_gn_2_129881	1.93898	AT2G28100.1	alpha-L-fucosidase 1
Lsat_1_v5_gn_8_102561	1.93648	AT1G73040.1	Mannose-binding lectin superfamily protein
Lsat_1_v5_gn_0_13960	1.93578	no_hits_found
Lsat_1_v5_gn_1_91840	1.93395	AT5G36930.2	Disease resistance protein (TIR-NBS-LRR class) family
Lsat_1_v5_gn_2_118601	1.93369	AT3G11410.1	protein phosphatase 2CA
Lsat_1_v5_gn_5_97040	1.93349	AT4G39530.1	Tetratricopeptide repeat (TPR)-like superfamily protein
Lsat_1_v5_gn_4_157180	1.93335	no_hits_found
Lsat_1_v5_gn_2_63561	1.93205	AT2G38660.1	Amino acid dehydrogenase family protein
Lsat_1_v5_gn_1_110041	1.93188	AT2G42280.1	basic helix-loop-helix (bHLH) DNA-binding superfamily protein
Lsat_1_v5_gn_8_124520	1.92686	AT4G38580.1	farnesylated protein 6
Lsat_1_v5_gn_8_64421	1.92602	AT5G57800.1	Fatty acid hydroxylase superfamily
Lsat_1_v5_gn_6_82840	1.92452	no_hits_found
Lsat_1_v5_gn_3_31500	1.92236	AT5G13200.1	GRAM domain family protein
Lsat_1_v5_gn_6_104501	1.92205	AT4G08950.1	Phosphate-responsive 1 family protein
Lsat_1_v5_gn_4_129361	1.92197	AT5G67360.1	Subtilase family protein
Lsat_1_v5_gn_4_178480	1.91831	AT2G23690.1
Lsat_1_v5_gn_3_56000	1.91823	AT1G26500.1	Pentatricopeptide repeat (PPR) superfamily protein
Lsat_1_v5_gn_2_9220	1.91625	AT1G75900.1	GDSL-like Lipase/Acylhydrolase superfamily protein
Lsat_1_v5_gn_4_18140	1.91413	no_hits_found
Lsat_1_v5_gn_2_115661	1.91306	AT2G33680.1	Tetratricopeptide repeat (TPR)-like superfamily protein
Lsat_1_v5_gn_2_9000	1.91229	no_hits_found
Lsat_1_v5_gn_4_52000	1.90748	AT3G15210.1	ethylene responsive element binding factor 4
Lsat_1_v5_gn_7_66100	1.90609	AT1G05680.1	Uridine diphosphate glycosyltransferase 74E2
Lsat_1_v5_gn_5_30860	1.90313	AT4G10720.1	Ankyrin repeat family protein
Lsat_1_v5_gn_7_70721	1.90121	AT3G12830.1	SAUR-like auxin-responsive protein family
Lsat_1_v5_gn_8_72121	1.89851	AT4G37300.1	maternal effect embryo arrest 59
Lsat_1_v5_gn_7_4000	1.89466	AT4G01250.1	WRKY family transcription factor
Lsat_1_v5_gn_9_40260	1.89217	AT3G06730.1	Thioredoxin z
Lsat_1_v5_gn_7_59080	1.89093	AT4G33170.1	Tetratricopeptide repeat (TPR)-like superfamily protein
Lsat_1_v5_gn_8_65360	1.89075	AT2G18700.1	trehalose phosphatase/synthase 11
Lsat_1_v5_gn_1_109500	1.89045	AT3G12630.1	A20/AN1-like zinc finger family protein
Lsat_1_v5_gn_9_68301	1.88767	no_hits_found
Lsat_1_v5_gn_2_56260	1.88762	AT2G36080.1	AP2/B3-like transcriptional factor family protein
Lsat_1_v5_gn_6_97601	1.88716	AT3G03770.1	Leucine-rich repeat protein kinase family protein
Lsat_1_v5_gn_8_67601	1.88564	AT5G59970.1	Histone superfamily protein
Lsat_1_v5_gn_6_113721	1.87481	AT5G42630.1	Homeodomain-like superfamily protein
Lsat_1_v5_gn_8_41420	1.87035	no_hits_found
Lsat_1_v5_gn_7_86820	1.86765	AT4G34030.1	3-methylcrotonyl-CoA carboxylase
Lsat_1_v5_gn_3_111320	1.86546	AT1G12700.1	ATP binding;nucleic acid binding;helicases
Lsat_1_v5_gn_1_19340	1.8628	AT1G19300.1	Nucleotide-diphospho-sugar transferases superfamily protein
Lsat_1_v5_gn_7_22540	1.8603	AT5G44210.1	erf domain protein 9
Lsat_1_v5_gn_3_68600	1.85884	AT5G06740.1	Concanavalin A-like lectin protein kinase family protein
Lsat_1_v5_gn_3_25780	1.85752	AT1G11290.1	Pentatricopeptide repeat (PPR) superfamily protein
Lsat_1_v5_gn_5_49441	1.85697	AT3G08620.1	RNA-binding KH domain-containing protein
Lsat_1_v5_gn_6_51140	1.85602	AT5G11980.1	conserved oligomeric Golgi complex component-related / COG complex component-related
Lsat_1_v5_gn_2_16580	1.85431	AT3G04260.1	plastid transcriptionally active 3
Lsat_1_v5_gn_9_28700	1.85034	AT2G41835.1	"zinc finger (C2H2 type, AN1-like) family protein"
Lsat_1_v5_gn_9_24160	1.84841	AT5G59210.1	myosin heavy chain-related
Lsat_1_v5_gn_6_32900	1.84701	AT5G42450.1	Pentatricopeptide repeat (PPR) superfamily protein
Lsat_1_v5_gn_5_80001	1.84512	AT5G02860.1	Pentatricopeptide repeat (PPR) superfamily protein
Lsat_1_v5_gn_1_85160	1.84474	AT3G20530.1	Protein kinase superfamily protein
Lsat_1_v5_gn_2_9441	1.84388	AT1G75760.1	ER lumen protein retaining receptor family protein
Lsat_1_v5_gn_8_7481	1.84382	no_hits_found
Lsat_1_v5_gn_8_121400	1.84357	AT2G17230.1	EXORDIUM like 5
Lsat_1_v5_gn_2_114281	1.84321	AT5G19500.1	Tryptophan/tyrosine permease
Lsat_1_v5_gn_5_184400	1.84245	AT4G14860.1	ovate family protein 11
Lsat_1_v5_gn_6_99620	1.84176	AT3G18020.1	Pentatricopeptide repeat (PPR) superfamily protein
Lsat_1_v5_gn_4_104621	1.84152	AT1G52720.1
Lsat_1_v5_gn_4_165741	1.8398	AT4G36950.1	mitogen-activated protein kinase kinase kinase 21
Lsat_1_v5_gn_9_61900	1.83938	AT5G36930.2	Disease resistance protein (TIR-NBS-LRR class) family
Lsat_1_v5_gn_4_154760	1.83911	AT5G17460.2
Lsat_1_v5_gn_7_68021	1.83827	AT1G03220.1	Eukaryotic aspartyl protease family protein
Lsat_1_v5_gn_6_8401	1.83797	AT1G60590.1	Pectin lyase-like superfamily protein
Lsat_1_v5_gn_6_7601	1.83571	AT2G19810.1	CCCH-type zinc finger family protein
Lsat_1_v5_gn_5_189541	1.83548	AT5G18600.1	Thioredoxin superfamily protein
Lsat_1_v5_gn_1_98660	1.83424	no_hits_found
Lsat_1_v5_gn_5_119120	1.83412	AT2G21660.1	"cold, circadian rhythm, and rna binding 2"
Lsat_1_v5_gn_6_18640	1.83323	no_hits_found
Lsat_1_v5_gn_9_14981	1.83298	AT3G25130.1
Lsat_1_v5_gn_1_125781	1.83275	AT4G27450.1	Aluminium induced protein with YGL and LRDR motifs
Lsat_1_v5_gn_5_172161	1.83244	AT1G53920.1	GDSL-motif lipase 5
Lsat_1_v5_gn_5_146321	1.82688	no_hits_found
Lsat_1_v5_gn_7_58100	1.82065	AT1G72510.1	Protein of unknown function (DUF1677)
Lsat_1_v5_gn_1_52520	1.82059	AT2G36790.1	UDP-glucosyl transferase 73C6
Lsat_1_v5_gn_6_107860	1.81994	AT1G09950.1	RESPONSE TO ABA AND SALT 1
Lsat_1_v5_gn_5_111001	1.81877	AT5G09580.1
Lsat_1_v5_gn_6_115920	1.81672	AT5G49520.1	WRKY DNA-binding protein 48
Lsat_1_v5_gn_0_37240	1.81666	AT1G60420.1	DC1 domain-containing protein
Lsat_1_v5_gn_3_91021	1.81093	no_hits_found
Lsat_1_v5_gn_3_34421	1.80981	AT5G23370.1	GRAM domain-containing protein / ABA-responsive protein-related
Lsat_1_v5_gn_3_69461	1.80927	AT5G56550.1	oxidative stress 3
Lsat_1_v5_gn_5_130620	1.8081	AT5G35360.3	acetyl Co-enzyme a carboxylase biotin carboxylase subunit
Lsat_1_v5_gn_4_116120	1.80785	AT1G74310.1	heat shock protein 101
Lsat_1_v5_gn_7_50260	1.80721	AT5G23530.1	carboxyesterase 18
Lsat_1_v5_gn_7_8840	1.80581	AT1G80550.1	Pentatricopeptide repeat (PPR) superfamily protein
Lsat_1_v5_gn_3_49981	1.80532	AT4G23990.1	cellulose synthase like G3
Lsat_1_v5_gn_6_65981	1.80529	AT5G62670.1	H(+)-ATPase 11
Lsat_1_v5_gn_7_88920	1.80521	no_hits_found
Lsat_1_v5_gn_8_37420	1.8035	AT1G68800.1	TCP domain protein 12
Lsat_1_v5_gn_9_80800	1.80323	AT4G37750.1	Integrase-type DNA-binding superfamily protein
Lsat_1_v5_gn_9_76421	1.8029	AT2G22500.1	uncoupling protein 5
Lsat_1_v5_gn_2_107620	1.80226	AT3G47090.1	Leucine-rich repeat protein kinase family protein
Lsat_1_v5_gn_5_14101	1.80198	AT3G26600.1	armadillo repeat only 4
Lsat_1_v5_gn_6_28760	1.79531	AT2G36800.1	don-glucosyltransferase 1
Lsat_1_v5_gn_3_80601	1.79505	AT1G48750.1	Bifunctional inhibitor/lipid-transfer protein/seed storage 2S albumin superfamily protein
Lsat_1_v5_gn_6_46361	1.79379	AT2G22410.1	SLOW GROWTH 1
Lsat_1_v5_gn_4_90481	1.79273	no_hits_found
Lsat_1_v5_gn_2_70980	1.79147	AT1G56690.1	Pentatricopeptide repeat (PPR) superfamily protein
Lsat_1_v5_gn_5_19801	1.79081	no_hits_found
Lsat_1_v5_gn_7_56240	1.79047	AT5G57180.2	chloroplast import apparatus 2
Lsat_1_v5_gn_5_175480	1.7884	AT3G17950.1
Lsat_1_v5_gn_5_117240	1.78806	AT1G23780.1	F-box family protein
Lsat_1_v5_gn_4_77281	1.78688	AT1G08070.1	Tetratricopeptide repeat (TPR)-like superfamily protein
Lsat_1_v5_gn_2_124621	1.78559	AT2G40140.1	zinc finger (CCCH-type) family protein
Lsat_1_v5_gn_9_43180	1.78496	AT4G18520.1	Pentatricopeptide repeat (PPR) superfamily protein
Lsat_1_v5_gn_4_77180	1.78481	AT5G05850.1	plant intracellular ras group-related LRR 1
Lsat_1_v5_gn_5_165660	1.78241	AT3G15040.1	"Protein of unknown function, DUF584"
Lsat_1_v5_gn_7_13320	1.78233	no_hits_found
Lsat_1_v5_gn_6_13161	1.78204	AT1G33760.1	Integrase-type DNA-binding superfamily protein
Lsat_1_v5_gn_9_113301	1.78198	AT1G50010.1	tubulin alpha-2 chain
Lsat_1_v5_gn_1_83221	1.78114	AT5G27640.2	translation initiation factor 3B1
Lsat_1_v5_gn_5_34541	1.78091	AT4G39952.1	Pentatricopeptide repeat (PPR) superfamily protein
Lsat_1_v5_gn_8_15800	1.77461	AT3G12110.1	actin-11
Lsat_1_v5_gn_5_35501	1.77436	AT4G14850.1	Pentatricopeptide repeat (PPR) superfamily protein
Lsat_1_v5_gn_2_47181	1.77361	AT4G13840.1	HXXXD-type acyl-transferase family protein
Lsat_1_v5_gn_3_58801	1.77121	AT1G13530.1	Protein of unknown function (DUF1262)
Lsat_1_v5_gn_8_20041	1.77029	AT4G25030.1
Lsat_1_v5_gn_3_60541	1.7699	AT3G11940.1	ribosomal protein 5A
Lsat_1_v5_gn_7_58800	1.76805	AT1G03100.1	Pentatricopeptide repeat (PPR) superfamily protein
Lsat_1_v5_gn_2_118200	1.76769	AT2G39720.1	RING-H2 finger C2A
Lsat_1_v5_gn_7_53981	1.76588	AT1G56140.1	Leucine-rich repeat transmembrane protein kinase
Lsat_1_v5_gn_1_19401	1.76512	AT1G19270.1	DA1
Lsat_1_v5_gn_7_84920	1.76138	no_hits_found
Lsat_1_v5_gn_4_86800	1.75675	AT1G80920.1	Chaperone DnaJ-domain superfamily protein
Lsat_1_v5_gn_2_60380	1.75498	AT3G54420.1	homolog of carrot EP3-3 chitinase
Lsat_1_v5_gn_9_20601	1.75454	AT3G52710.1
Lsat_1_v5_gn_8_89780	1.75402	no_hits_found
Lsat_1_v5_gn_1_63680	1.75105	AT5G60335.1	Thioesterase superfamily protein
Lsat_1_v5_gn_4_180001	1.75013	AT3G28630.1	Protein of unknown function (DUF569)
Lsat_1_v5_gn_8_79241	1.74956	AT3G12150.1
Lsat_1_v5_gn_5_129040	1.74915	AT1G53210.1	sodium/calcium exchanger family protein / calcium-binding EF hand family protein
Lsat_1_v5_gn_8_71080	1.74859	AT1G07280.1	Tetratricopeptide repeat (TPR)-like superfamily protein
Lsat_1_v5_gn_9_47581	1.74734	AT3G03050.1	cellulose synthase-like D3
Lsat_1_v5_gn_4_69220	1.74548	AT3G29230.1	Tetratricopeptide repeat (TPR)-like superfamily protein
Lsat_1_v5_gn_1_68181	1.74429	AT5G60900.1	receptor-like protein kinase 1
Lsat_1_v5_gn_5_85601	1.74356	AT5G57340.2
Lsat_1_v5_gn_5_70781	1.7416	AT1G05750.1	Tetratricopeptide repeat (TPR)-like superfamily protein
Lsat_1_v5_gn_1_19921	1.74116	AT2G15760.1	Protein of unknown function (DUF1645)
Lsat_1_v5_gn_9_76560	1.74036	AT3G25230.2	rotamase FKBP 1
Lsat_1_v5_gn_2_44861	1.73587	no_hits_found
Lsat_1_v5_gn_6_56480	1.72961	AT1G01720.1	NAC (No Apical Meristem) domain transcriptional regulator superfamily protein
Lsat_1_v5_gn_2_82221	1.72768	AT4G37920.1
Lsat_1_v5_gn_1_71961	1.72739	no_hits_found
Lsat_1_v5_gn_2_125321	1.72678	AT3G10940.1	dual specificity protein phosphatase (DsPTP1) family protein
Lsat_1_v5_gn_1_25561	1.72678	AT1G22380.1	UDP-glucosyl transferase 85A3
Lsat_1_v5_gn_2_78320	1.72647	AT5G66320.1	GATA transcription factor 5
Lsat_1_v5_gn_2_100100	1.7258	AT5G60680.1	"Protein of unknown function, DUF584"
Lsat_1_v5_gn_9_12681	1.72426	AT3G13870.1	Root hair defective 3 GTP-binding protein (RHD3)
Lsat_1_v5_gn_1_32261	1.72347	AT3G26744.1	basic helix-loop-helix (bHLH) DNA-binding superfamily protein
Lsat_1_v5_gn_2_82160	1.723	AT5G65660.1	hydroxyproline-rich glycoprotein family protein
Lsat_1_v5_gn_9_115301	1.72191	AT1G24430.1	HXXXD-type acyl-transferase family protein
Lsat_1_v5_gn_3_27220	1.71949	AT4G31820.1	Phototropic-responsive NPH3 family protein
Lsat_1_v5_gn_7_77580	1.71797	AT2G17390.1	ankyrin repeat-containing 2B
Lsat_1_v5_gn_7_2720	1.71592	AT3G61520.1	Pentatricopeptide repeat (PPR) superfamily protein
Lsat_1_v5_gn_9_98661	1.71279	AT3G15140.1	"Polynucleotidyl transferase, ribonuclease H-like superfamily protein"
Lsat_1_v5_gn_8_42841	1.71139	AT4G20830.1	FAD-binding Berberine family protein
Lsat_1_v5_gn_5_132400	1.71002	AT1G80190.1	partner of SLD five 1
Lsat_1_v5_gn_1_64481	1.70604	AT5G22940.1	FRA8 homolog
Lsat_1_v5_gn_8_51601	1.70487	no_hits_found
Lsat_1_v5_gn_4_77041	1.70264	AT5G63100.1	S-adenosyl-L-methionine-dependent methyltransferases superfamily protein
Lsat_1_v5_gn_8_17900	1.70064	AT3G24000.1	Tetratricopeptide repeat (TPR)-like superfamily protein
Lsat_1_v5_gn_3_71041	1.70018	AT4G35840.1	RING/U-box superfamily protein
Lsat_1_v5_gn_8_29900	1.69918	AT1G75810.1
Lsat_1_v5_gn_8_7881	1.69805	AT5G66520.1	Tetratricopeptide repeat (TPR)-like superfamily protein
Lsat_1_v5_gn_9_49441	1.69693	AT2G46620.1	P-loop containing nucleoside triphosphate hydrolases superfamily protein
Lsat_1_v5_gn_4_113721	1.69633	AT5G08110.1	nucleic acid binding;ATP-dependent helicases;ATP binding;helicases;ATP-dependent helicases
Lsat_1_v5_gn_8_134801	1.69605	AT3G49190.1	O-acyltransferase (WSD1-like) family protein
Lsat_1_v5_gn_9_80040	1.69402	AT4G14820.1	Pentatricopeptide repeat (PPR) superfamily protein
Lsat_1_v5_gn_5_153460	1.69104	AT3G54220.1	GRAS family transcription factor
Lsat_1_v5_gn_9_8480	1.68837	AT2G20515.1
Lsat_1_v5_gn_8_24360	1.68815	AT5G04780.1	Pentatricopeptide repeat (PPR) superfamily protein
Lsat_1_v5_gn_4_108921	1.68766	AT4G31940.1	"cytochrome P450, family 82, subfamily C, polypeptide 4"
Lsat_1_v5_gn_5_70600	1.68618	AT1G60590.1	Pectin lyase-like superfamily protein
Lsat_1_v5_gn_2_100500	1.68542	AT5G60700.1	glycosyltransferase family protein 2
Lsat_1_v5_gn_4_35321	1.68169	AT4G01250.1	WRKY family transcription factor
Lsat_1_v5_gn_4_157020	1.68094	no_hits_found
Lsat_1_v5_gn_4_18881	1.68059	AT1G25500.2	Plasma-membrane choline transporter family protein
Lsat_1_v5_gn_5_107321	1.6786	AT5G64200.1	ortholog of human splicing factor SC35
Lsat_1_v5_gn_3_119900	1.6775	AT3G21760.1	UDP-Glycosyltransferase superfamily protein
Lsat_1_v5_gn_5_106761	1.67717	AT5G64570.1	beta-D-xylosidase 4
Lsat_1_v5_gn_7_42200	1.67639	AT3G24495.1	MUTS homolog 7
Lsat_1_v5_gn_9_92800	1.67554	AT5G17680.1	"disease resistance protein (TIR-NBS-LRR class), putative"
Lsat_1_v5_gn_9_2301	1.67459	AT5G18600.1	Thioredoxin superfamily protein
Lsat_1_v5_gn_0_25361	1.67275	AT3G18670.1	Ankyrin repeat family protein
Lsat_1_v5_gn_5_145201	1.67168	AT5G56550.1	oxidative stress 3
Lsat_1_v5_gn_4_11921	1.67089	no_hits_found
Lsat_1_v5_gn_8_134640	1.67083	AT1G53160.2	squamosa promoter binding protein-like 4
Lsat_1_v5_gn_1_16200	1.66958	AT1G75620.1	glyoxal oxidase-related protein
Lsat_1_v5_gn_5_5940	1.66721	AT5G54770.1	"thiazole biosynthetic enzyme, chloroplast (ARA6) (THI1) (THI4)"
Lsat_1_v5_gn_8_9221	1.66394	AT5G62350.1	Plant invertase/pectin methylesterase inhibitor superfamily protein
Lsat_1_v5_gn_4_137841	1.66108	no_hits_found
Lsat_1_v5_gn_8_2820	1.66067	AT1G08650.1	phosphoenolpyruvate carboxylase kinase 1
Lsat_1_v5_gn_2_116061	1.66049	no_hits_found
Lsat_1_v5_gn_8_160521	1.65713	AT1G51760.1	peptidase M20/M25/M40 family protein
Lsat_1_v5_gn_5_174421	1.65684	AT5G58490.1	NAD(P)-binding Rossmann-fold superfamily protein
Lsat_1_v5_gn_8_132261	1.65585	no_hits_found
Lsat_1_v5_gn_1_13300	1.65569	AT1G74580.1	Pentatricopeptide repeat (PPR) superfamily protein
Lsat_1_v5_gn_2_125460	1.65525	no_hits_found
Lsat_1_v5_gn_7_55280	1.65461	AT2G24570.1	WRKY DNA-binding protein 17
Lsat_1_v5_gn_2_83541	1.6534	no_hits_found
Lsat_1_v5_gn_3_93700	1.65333	AT5G66600.4	"Protein of unknown function, DUF547"
Lsat_1_v5_gn_4_57760	1.65252	no_hits_found
Lsat_1_v5_gn_2_71780	1.65144	AT1G65900.1
Lsat_1_v5_gn_4_139721	1.65072	no_hits_found
Lsat_1_v5_gn_6_40501	1.64895	AT2G27610.1	Tetratricopeptide repeat (TPR)-like superfamily protein
Lsat_1_v5_gn_2_63940	1.64876	AT4G19890.1	Pentatricopeptide repeat (PPR-like) superfamily protein
Lsat_1_v5_gn_5_77661	1.64745	AT3G23580.1	ribonucleotide reductase 2A
Lsat_1_v5_gn_4_32721	1.64668	no_hits_found
Lsat_1_v5_gn_4_168221	1.64579	AT3G24560.2	Adenine nucleotide alpha hydrolases-like superfamily protein
Lsat_1_v5_gn_7_93220	1.64519	AT4G15440.1	hydroperoxide lyase 1
Lsat_1_v5_gn_7_53901	1.64504	AT3G06240.1	F-box family protein
Lsat_1_v5_gn_9_60521	1.64343	AT1G33400.1	Tetratricopeptide repeat (TPR)-like superfamily protein
Lsat_1_v5_gn_9_72100	1.64225	AT5G64260.1	EXORDIUM like 2
Lsat_1_v5_gn_9_37380	1.64071	AT4G08250.1	GRAS family transcription factor
Lsat_1_v5_gn_0_11100	1.64053	AT1G55110.1	indeterminate(ID)-domain 7
Lsat_1_v5_gn_2_33761	1.63873	AT3G44190.1	FAD/NAD(P)-binding oxidoreductase family protein
Lsat_1_v5_gn_9_67821	1.6379	AT4G34050.1	S-adenosyl-L-methionine-dependent methyltransferases superfamily protein
Lsat_1_v5_gn_1_13781	1.63701	AT5G15430.1	Plant calmodulin-binding protein-related
Lsat_1_v5_gn_1_26021	1.63519	no_hits_found
Lsat_1_v5_gn_8_87840	1.63404	AT3G25250.1	"AGC (cAMP-dependent, cGMP-dependent and protein kinase C) kinase family protein"
Lsat_1_v5_gn_3_59640	1.63015	AT4G39670.1	Glycolipid transfer protein (GLTP) family protein
Lsat_1_v5_gn_3_12501	1.62929	AT5G49330.1	myb domain protein 111
Lsat_1_v5_gn_9_87481	1.62896	AT2G27610.1	Tetratricopeptide repeat (TPR)-like superfamily protein
Lsat_1_v5_gn_8_137340	1.62848	AT1G08070.1	Tetratricopeptide repeat (TPR)-like superfamily protein
Lsat_1_v5_gn_3_5041	1.62841	no_hits_found
Lsat_1_v5_gn_3_62240	1.62809	AT1G15080.1	lipid phosphate phosphatase 2
Lsat_1_v5_gn_2_25380	1.62733	AT5G60150.1
Lsat_1_v5_gn_7_17861	1.62708	AT4G21220.1	Trimeric LpxA-like enzymes superfamily protein
Lsat_1_v5_gn_8_82161	1.62563	AT5G04160.1	Nucleotide-sugar transporter family protein
Lsat_1_v5_gn_8_27040	1.62412	AT1G76360.1	Protein kinase superfamily protein
Lsat_1_v5_gn_4_161581	1.62381	AT5G67570.1	Tetratricopeptide repeat (TPR)-like superfamily protein
Lsat_1_v5_gn_4_68780	1.62332	AT4G28100.1
Lsat_1_v5_gn_2_7441	1.62286	no_hits_found
Lsat_1_v5_gn_5_132420	1.6227	AT1G09770.1	cell division cycle 5
Lsat_1_v5_gn_9_26440	1.61738	no_hits_found
Lsat_1_v5_gn_1_90860	1.61589	AT4G21120.1	amino acid transporter 1
Lsat_1_v5_gn_4_90621	1.61577	AT1G53820.1	RING/U-box superfamily protein
Lsat_1_v5_gn_7_100541	1.61463	no_hits_found
Lsat_1_v5_gn_6_98760	1.61452	AT5G09800.1	ARM repeat superfamily protein
Lsat_1_v5_gn_2_128460	1.61395	AT2G22070.1	pentatricopeptide (PPR) repeat-containing protein
Lsat_1_v5_gn_4_27960	1.61359	AT1G70850.1	MLP-like protein 34
Lsat_1_v5_gn_8_50681	1.61111	AT5G36930.2	Disease resistance protein (TIR-NBS-LRR class) family
Lsat_1_v5_gn_8_42700	1.60845	AT5G39040.1	transporter associated with antigen processing protein 2
Lsat_1_v5_gn_7_105881	1.60764	no_hits_found
Lsat_1_v5_gn_4_84261	1.60658	AT5G61820.1
Lsat_1_v5_gn_9_87881	1.60606	AT3G23600.1	alpha/beta-Hydrolases superfamily protein
Lsat_1_v5_gn_3_45581	1.605	AT5G18050.1	SAUR-like auxin-responsive protein family
Lsat_1_v5_gn_5_17640	1.60476	AT5G62610.1	basic helix-loop-helix (bHLH) DNA-binding superfamily protein
Lsat_1_v5_gn_8_132021	1.60209	AT1G12140.1	flavin-monooxygenase glucosinolate S-oxygenase 5
Lsat_1_v5_gn_2_108000	1.60193	AT1G62260.1	mitochondrial editing factor 9
Lsat_1_v5_gn_2_10300	1.59845	AT1G75720.1	Plant protein of unknown function (DUF827)
Lsat_1_v5_gn_8_81301	1.59822	AT4G21065.1	Tetratricopeptide repeat (TPR)-like superfamily protein
Lsat_1_v5_gn_2_74881	1.59484	AT2G05830.1	NagB/RpiA/CoA transferase-like superfamily protein
Lsat_1_v5_gn_7_18360	1.59388	AT4G21320.1	Aldolase-type TIM barrel family protein
Lsat_1_v5_gn_1_71380	1.5937	AT3G59280.1	"Protein Transporter, Pam16"
Lsat_1_v5_gn_3_63660	1.59268	AT5G16600.1	myb domain protein 43
Lsat_1_v5_gn_7_73321	1.59256	AT3G05640.1	Protein phosphatase 2C family protein
Lsat_1_v5_gn_8_6800	1.59014	AT5G62020.1	heat shock transcription factor B2A
Lsat_1_v5_gn_4_177220	1.58794	AT3G28760.2
Lsat_1_v5_gn_9_86381	1.58683	AT3G18670.1	Ankyrin repeat family protein
Lsat_1_v5_gn_4_84001	1.58604	AT5G14040.1	phosphate transporter 3;1
Lsat_1_v5_gn_1_101761	1.58442	AT5G36930.2	Disease resistance protein (TIR-NBS-LRR class) family
Lsat_1_v5_gn_2_18221	1.58392	AT3G02800.1	Tyrosine phosphatase family protein
Lsat_1_v5_gn_5_167281	1.58176	AT5G59730.1	exocyst subunit exo70 family protein H7
Lsat_1_v5_gn_2_8960	1.5789	AT2G04570.1	GDSL-like Lipase/Acylhydrolase superfamily protein
Lsat_1_v5_gn_6_82361	1.57712	AT4G10790.1	UBX domain-containing protein
Lsat_1_v5_gn_2_9361	1.57603	no_hits_found
Lsat_1_v5_gn_2_23501	1.57599	AT3G53000.1	phloem protein 2-A15
Lsat_1_v5_gn_8_641	1.57437	no_hits_found
Lsat_1_v5_gn_4_179800	1.57266	no_hits_found
Lsat_1_v5_gn_3_35341	1.57201	AT3G59080.1	Eukaryotic aspartyl protease family protein
Lsat_1_v5_gn_5_99901	1.56948	no_hits_found
Lsat_1_v5_gn_5_47301	1.56924	no_hits_found
Lsat_1_v5_gn_5_175680	1.5674	AT4G12770.1	Chaperone DnaJ-domain superfamily protein
Lsat_1_v5_gn_3_113841	1.56718	no_hits_found
Lsat_1_v5_gn_2_50320	1.56288	AT5G36110.1	"cytochrome P450, family 716, subfamily A, polypeptide 1"
Lsat_1_v5_gn_2_5761	1.56236	AT4G27220.1	NB-ARC domain-containing disease resistance protein
Lsat_1_v5_gn_3_119140	1.56166	AT3G54700.1	phosphate transporter 1;7
Lsat_1_v5_gn_8_102461	1.56115	no_hits_found
Lsat_1_v5_gn_1_9961	1.55889	AT3G21470.1	Pentatricopeptide repeat (PPR-like) superfamily protein
Lsat_1_v5_gn_7_89600	1.55658	AT1G49320.1	unknown seed protein like 1
Lsat_1_v5_gn_5_171060	1.55616	AT5G62700.1	tubulin beta chain 3
Lsat_1_v5_gn_3_78540	1.55616	AT4G36670.1	Major facilitator superfamily protein
Lsat_1_v5_gn_8_78280	1.55524	AT1G11290.1	Pentatricopeptide repeat (PPR) superfamily protein
Lsat_1_v5_gn_6_50280	1.5546	AT1G62940.1	acyl-CoA synthetase 5
Lsat_1_v5_gn_2_83800	1.55221	AT5G44230.1	Pentatricopeptide repeat (PPR) superfamily protein
Lsat_1_v5_gn_9_33520	1.5517	AT1G30910.1	Molybdenum cofactor sulfurase family protein
Lsat_1_v5_gn_2_87601	1.55128	no_hits_found
Lsat_1_v5_gn_4_20701	1.55061	AT1G68930.1	pentatricopeptide (PPR) repeat-containing protein
Lsat_1_v5_gn_4_92980	1.54953	AT3G13840.1	GRAS family transcription factor
Lsat_1_v5_gn_5_131240	1.54941	AT1G15360.1	Integrase-type DNA-binding superfamily protein
Lsat_1_v5_gn_4_1701	1.54746	no_hits_found
Lsat_1_v5_gn_2_98881	1.54521	AT3G15130.1	Tetratricopeptide repeat (TPR)-like superfamily protein
Lsat_1_v5_gn_3_65461	1.54113	AT3G26922.1	F-box/RNI-like superfamily protein
Lsat_1_v5_gn_4_141580	1.5405	AT4G39790.1	Protein of unknown function (DUF630 and DUF632)
Lsat_1_v5_gn_5_189660	1.53516	AT1G04420.1	NAD(P)-linked oxidoreductase superfamily protein
Lsat_1_v5_gn_8_73380	1.53396	AT2G29090.1	"cytochrome P450, family 707, subfamily A, polypeptide 2"
Lsat_1_v5_gn_1_91880	1.5334	AT5G36930.2	Disease resistance protein (TIR-NBS-LRR class) family
Lsat_1_v5_gn_4_95661	1.53196	AT1G17710.1	Pyridoxal phosphate phosphatase-related protein
Lsat_1_v5_gn_2_113960	1.53195	no_hits_found
Lsat_1_v5_gn_6_102001	1.5319	AT1G22070.1	TGA1A-related gene 3
Lsat_1_v5_gn_6_96960	1.53177	AT4G19950.1
Lsat_1_v5_gn_7_83060	1.53091	AT5G64440.1	fatty acid amide hydrolase
Lsat_1_v5_gn_8_138221	1.52972	AT2G34930.1	disease resistance family protein / LRR family protein
Lsat_1_v5_gn_6_5201	1.527	AT3G05170.1	Phosphoglycerate mutase family protein
Lsat_1_v5_gn_6_66480	1.5269	AT1G04040.1	"HAD superfamily, subfamily IIIB acid phosphatase "
Lsat_1_v5_gn_9_23500	1.52628	AT1G07590.1	Tetratricopeptide repeat (TPR)-like superfamily protein
Lsat_1_v5_gn_4_15881	1.5258	AT1G68290.1	endonuclease 2
Lsat_1_v5_gn_2_123461	1.52489	AT3G55950.1	CRINKLY4 related 3
Lsat_1_v5_gn_2_75700	1.52475	AT4G35930.1	F-box family protein
Lsat_1_v5_gn_1_28600	1.5247	AT2G31880.1	Leucine-rich repeat protein kinase family protein
Lsat_1_v5_gn_1_81101	1.52263	AT1G13570.1	F-box/RNI-like superfamily protein
Lsat_1_v5_gn_8_37600	1.52179	AT1G26230.1	TCP-1/cpn60 chaperonin family protein
Lsat_1_v5_gn_4_64821	1.52082	AT1G06410.1	trehalose-phosphatase/synthase 7
Lsat_1_v5_gn_1_37680	1.51957	AT3G14200.1	Chaperone DnaJ-domain superfamily protein
Lsat_1_v5_gn_2_27441	1.5195	AT3G14470.1	NB-ARC domain-containing disease resistance protein
Lsat_1_v5_gn_1_92340	1.51871	AT2G36980.1	Tetratricopeptide repeat (TPR)-like superfamily protein
Lsat_1_v5_gn_7_51000	1.51786	AT4G30440.1	UDP-D-glucuronate 4-epimerase 1
Lsat_1_v5_gn_1_23721	1.51747	AT4G37370.1	"cytochrome P450, family 81, subfamily D, polypeptide 8"
Lsat_1_v5_gn_8_72100	1.51675	AT3G46970.1	alpha-glucan phosphorylase 2
Lsat_1_v5_gn_4_79881	1.51593	AT1G67340.1	HCP-like superfamily protein with MYND-type zinc finger
Lsat_1_v5_gn_9_114080	1.51498	AT1G58290.1	Glutamyl-tRNA reductase family protein
Lsat_1_v5_gn_8_141180	1.51478	AT3G26670.1	Protein of unknown function (DUF803)
Lsat_1_v5_gn_4_170241	1.51312	AT5G24670.2	Cytidine/deoxycytidylate deaminase family protein
Lsat_1_v5_gn_7_27621	1.51052	AT1G30260.1
Lsat_1_v5_gn_2_94480	1.50833	AT3G26782.1	Tetratricopeptide repeat (TPR)-like superfamily protein
Lsat_1_v5_gn_2_133481	1.5057	no_hits_found
Lsat_1_v5_gn_5_115160	1.50537	AT4G33920.1	Protein phosphatase 2C family protein
Lsat_1_v5_gn_1_109360	1.50512	AT3G27890.1	NADPH:quinone oxidoreductase
Lsat_1_v5_gn_4_118501	1.50315	AT1G19510.1	RAD-like 5
Lsat_1_v5_gn_8_75561	1.50277	AT3G57880.1	Calcium-dependent lipid-binding (CaLB domain) plant phosphoribosyltransferase family protein
Lsat_1_v5_gn_8_89160	1.50177	AT4G13830.2	DNAJ-like 20
Lsat_1_v5_gn_8_28360	1.50066	AT5G42250.1	Zinc-binding alcohol dehydrogenase family protein
Lsat_1_v5_gn_8_118101	1.50027	AT1G16260.1	Wall-associated kinase family protein
Lsat_1_v5_gn_1_86180	1.49945	AT2G27310.1	F-box family protein
Lsat_1_v5_gn_2_99540	1.49846	AT2G28050.1	Pentatricopeptide repeat (PPR) superfamily protein
Lsat_1_v5_gn_4_33240	1.49646	AT5G53130.1	cyclic nucleotide gated channel 1
Lsat_1_v5_gn_1_56481	1.49603	AT5G06590.1
Lsat_1_v5_gn_8_87980	1.49596	AT4G29460.1	Phospholipase A2 family protein
Lsat_1_v5_gn_7_6320	1.4948	AT2G45630.2	D-isomer specific 2-hydroxyacid dehydrogenase family protein
Lsat_1_v5_gn_3_20400	1.49472	AT5G45340.1	"cytochrome P450, family 707, subfamily A, polypeptide 3"
Lsat_1_v5_gn_3_47760	1.49468	AT4G35100.1	plasma membrane intrinsic protein 3
Lsat_1_v5_gn_4_101120	1.493	AT1G10340.1	Ankyrin repeat family protein
Lsat_1_v5_gn_2_111280	1.49297	AT3G09520.1	exocyst subunit exo70 family protein H4
Lsat_1_v5_gn_8_52220	1.49201	no_hits_found
Lsat_1_v5_gn_7_86880	1.49101	AT2G15560.1	Putative endonuclease or glycosyl hydrolase
Lsat_1_v5_gn_7_73901	1.49072	AT1G56300.1	Chaperone DnaJ-domain superfamily protein
Lsat_1_v5_gn_4_172900	1.48973	AT1G13680.1	PLC-like phosphodiesterases superfamily protein
Lsat_1_v5_gn_4_146041	1.4896	AT4G38660.1	Pathogenesis-related thaumatin superfamily protein
Lsat_1_v5_gn_5_148140	1.48958	AT5G58380.1	SOS3-interacting protein 1
Lsat_1_v5_gn_4_26521	1.48704	AT3G19820.1	cell elongation protein / DWARF1 / DIMINUTO (DIM)
Lsat_1_v5_gn_8_66460	1.48695	AT5G57655.2	xylose isomerase family protein
Lsat_1_v5_gn_7_48860	1.48569	AT3G18670.1	Ankyrin repeat family protein
Lsat_1_v5_gn_3_49900	1.48559	AT1G69870.1	nitrate transporter 1.7
Lsat_1_v5_gn_1_52980	1.48502	AT1G68400.1	leucine-rich repeat transmembrane protein kinase family protein
Lsat_1_v5_gn_5_136040	1.4848	no_hits_found
Lsat_1_v5_gn_3_31441	1.48471	AT5G13230.1	Tetratricopeptide repeat (TPR)-like superfamily protein
Lsat_1_v5_gn_4_86400	1.48446	AT4G36950.1	mitogen-activated protein kinase kinase kinase 21
Lsat_1_v5_gn_2_107961	1.48216	AT1G08650.1	phosphoenolpyruvate carboxylase kinase 1
Lsat_1_v5_gn_7_60801	1.48027	AT5G26170.1	WRKY DNA-binding protein 50
Lsat_1_v5_gn_2_113440	1.48006	no_hits_found
Lsat_1_v5_gn_4_21341	1.47979	AT1G68890.1	magnesium ion binding;thiamin pyrophosphate binding;hydro-lyases;catalytics;2-succinyl-5-enolpyruvyl-6-hydroxy-3-cyclohexene-1-carboxylic-acid synthases
Lsat_1_v5_gn_9_91880	1.47732	AT5G17680.1	"disease resistance protein (TIR-NBS-LRR class), putative"
Lsat_1_v5_gn_2_63041	1.47655	AT1G69730.1	Wall-associated kinase family protein
Lsat_1_v5_gn_3_85260	1.47645	AT2G22780.1	peroxisomal NAD-malate dehydrogenase 1
Lsat_1_v5_gn_8_34660	1.47584	AT1G68090.1	annexin 5
Lsat_1_v5_gn_4_147601	1.47514	no_hits_found
Lsat_1_v5_gn_8_12560	1.475	AT2G39900.1	GATA type zinc finger transcription factor family protein
Lsat_1_v5_gn_8_48101	1.47394	AT1G69350.1	Tetratricopeptide repeat (TPR)-like superfamily protein
Lsat_1_v5_gn_4_93560	1.47358	AT1G72520.1	PLAT/LH2 domain-containing lipoxygenase family protein
Lsat_1_v5_gn_1_28940	1.47325	AT1G67340.1	HCP-like superfamily protein with MYND-type zinc finger
Lsat_1_v5_gn_7_112940	1.47293	AT5G40405.1	Tetratricopeptide repeat (TPR)-like superfamily protein
Lsat_1_v5_gn_7_18201	1.47237	AT4G21270.1	kinesin 1
Lsat_1_v5_gn_2_7260	1.47202	AT3G14470.1	NB-ARC domain-containing disease resistance protein
Lsat_1_v5_gn_5_65540	1.4706	AT3G55760.1
Lsat_1_v5_gn_4_86780	1.47011	AT1G80920.1	Chaperone DnaJ-domain superfamily protein
Lsat_1_v5_gn_7_44940	1.46876	AT5G36930.2	Disease resistance protein (TIR-NBS-LRR class) family
Lsat_1_v5_gn_8_29221	1.46834	AT1G76070.1
Lsat_1_v5_gn_5_185321	1.4675	AT3G63370.1	Tetratricopeptide repeat (TPR)-like superfamily protein
Lsat_1_v5_gn_3_139241	1.46632	AT2G46400.1	WRKY DNA-binding protein 46
Lsat_1_v5_gn_4_178361	1.463	AT5G39830.1	Trypsin family protein with PDZ domain
Lsat_1_v5_gn_6_116040	1.46133	no_hits_found
Lsat_1_v5_gn_6_69260	1.46099	AT3G62260.2	Protein phosphatase 2C family protein
Lsat_1_v5_gn_1_64580	1.45914	AT2G28150.1	Domain of unknown function (DUF966)
Lsat_1_v5_gn_8_73061	1.45622	AT1G07615.1	GTP-binding protein Obg/CgtA
Lsat_1_v5_gn_9_112881	1.45541	AT4G33990.1	Tetratricopeptide repeat (TPR)-like superfamily protein
Lsat_1_v5_gn_9_118320	1.45454	AT4G02750.1	Tetratricopeptide repeat (TPR)-like superfamily protein
Lsat_1_v5_gn_3_128400	1.45299	AT2G45060.1	Uncharacterised conserved protein UCP022280
Lsat_1_v5_gn_2_46361	1.45292	AT1G04920.1	sucrose phosphate synthase 3F
Lsat_1_v5_gn_2_113301	1.45207	no_hits_found
Lsat_1_v5_gn_3_11361	1.4518	AT5G42050.1	DCD (Development and Cell Death) domain protein
Lsat_1_v5_gn_7_9761	1.45099	no_hits_found
Lsat_1_v5_gn_1_83900	1.45089	no_hits_found
Lsat_1_v5_gn_8_46180	1.45029	no_hits_found
Lsat_1_v5_gn_5_114741	1.44969	AT4G34200.1	D-3-phosphoglycerate dehydrogenase
Lsat_1_v5_gn_2_94100	1.44934	AT3G01860.1
Lsat_1_v5_gn_6_17820	1.44645	AT2G22410.1	SLOW GROWTH 1
Lsat_1_v5_gn_7_49061	1.44628	AT3G18670.1	Ankyrin repeat family protein
Lsat_1_v5_gn_0_4121	1.44546	AT4G34150.1	Calcium-dependent lipid-binding (CaLB domain) family protein
Lsat_1_v5_gn_4_16061	1.44492	AT1G68390.1	"Core-2/I-branching beta-1,6-N-acetylglucosaminyltransferase family protein"
Lsat_1_v5_gn_7_41680	1.44474	no_hits_found
Lsat_1_v5_gn_1_68261	1.44435	no_hits_found
Lsat_1_v5_gn_5_67920	1.44363	AT3G23020.1	Tetratricopeptide repeat (TPR)-like superfamily protein
Lsat_1_v5_gn_5_89421	1.44333	AT4G30720.1	FAD/NAD(P)-binding oxidoreductase family protein
Lsat_1_v5_gn_2_88741	1.44315	AT3G28715.1	"ATPase, V0/A0 complex, subunit C/D"
Lsat_1_v5_gn_8_22181	1.44284	AT3G23880.1	F-box and associated interaction domains-containing protein
Lsat_1_v5_gn_4_19860	1.4423	AT1G13260.1	related to ABI3/VP1 1
Lsat_1_v5_gn_4_70960	1.44222	AT5G61330.1	rRNA processing protein-related
Lsat_1_v5_gn_1_59261	1.44216	AT2G27500.1	Glycosyl hydrolase superfamily protein
Lsat_1_v5_gn_1_107381	1.44146	AT3G52105.1
Lsat_1_v5_gn_4_46300	1.44076	AT5G40850.1	urophorphyrin methylase 1
Lsat_1_v5_gn_5_7280	1.44017	AT3G15530.1	S-adenosyl-L-methionine-dependent methyltransferases superfamily protein
Lsat_1_v5_gn_7_13160	1.43891	AT4G16380.1	Heavy metal transport/detoxification superfamily protein
Lsat_1_v5_gn_9_46740	1.43568	AT2G30860.1	glutathione S-transferase PHI 9
Lsat_1_v5_gn_4_175700	1.43054	AT4G34320.1	Protein of unknown function (DUF677)
Lsat_1_v5_gn_7_98760	1.42856	AT5G48290.1	Heavy metal transport/detoxification superfamily protein
Lsat_1_v5_gn_7_42621	1.42793	AT1G52720.1
Lsat_1_v5_gn_7_91241	1.42702	AT2G21660.1	"cold, circadian rhythm, and rna binding 2"
Lsat_1_v5_gn_2_118001	1.42652	AT5G02070.1	Protein kinase family protein
Lsat_1_v5_gn_8_5581	1.42256	AT3G49320.1	Metal-dependent protein hydrolase
Lsat_1_v5_gn_1_15440	1.42235	AT1G73880.1	UDP-glucosyl transferase 89B1
Lsat_1_v5_gn_3_122700	1.42184	AT4G24000.1	cellulose synthase like G2
Lsat_1_v5_gn_6_2281	1.4186	AT4G12410.1	SAUR-like auxin-responsive protein family
Lsat_1_v5_gn_1_7600	1.41845	AT4G05460.1	RNI-like superfamily protein
Lsat_1_v5_gn_1_80040	1.41812	AT5G36930.2	Disease resistance protein (TIR-NBS-LRR class) family
Lsat_1_v5_gn_7_96961	1.41808	AT5G09950.1	Tetratricopeptide repeat (TPR)-like superfamily protein
Lsat_1_v5_gn_4_63001	1.41806	no_hits_found
Lsat_1_v5_gn_2_1280	1.41536	AT4G27220.1	NB-ARC domain-containing disease resistance protein
Lsat_1_v5_gn_8_83020	1.41529	AT2G41430.1	dehydration-induced protein (ERD15)
Lsat_1_v5_gn_2_119480	1.41466	AT3G46290.1	hercules receptor kinase 1
Lsat_1_v5_gn_7_54561	1.4124	AT5G59970.1	Histone superfamily protein
Lsat_1_v5_gn_5_17220	1.41211	AT3G47990.1	SUGAR-INSENSITIVE 3
Lsat_1_v5_gn_5_95540	1.4093	AT5G20190.1	Tetratricopeptide repeat (TPR)-like superfamily protein
Lsat_1_v5_gn_9_16300	1.40785	AT5G48470.1
Lsat_1_v5_gn_5_145720	1.4071	AT2G15690.1	Tetratricopeptide repeat (TPR)-like superfamily protein
Lsat_1_v5_gn_1_102120	1.40632	AT5G36930.2	Disease resistance protein (TIR-NBS-LRR class) family
Lsat_1_v5_gn_7_261	1.40439	AT4G00820.1	IQ-domain 17
Lsat_1_v5_gn_8_145260	1.40317	AT2G27660.1	Cysteine/Histidine-rich C1 domain family protein
Lsat_1_v5_gn_7_54900	1.39995	AT5G27730.1	Protein of unknown function (DUF1624)
Lsat_1_v5_gn_4_37340	1.39954	AT2G45660.1	AGAMOUS-like 20
Lsat_1_v5_gn_2_65920	1.39665	AT3G05200.1	RING/U-box superfamily protein
Lsat_1_v5_gn_8_100381	1.39599	AT4G31980.1
Lsat_1_v5_gn_5_180841	1.39556	AT4G13040.3	Integrase-type DNA-binding superfamily protein
Lsat_1_v5_gn_4_171601	1.39419	AT3G02100.1	UDP-Glycosyltransferase superfamily protein
Lsat_1_v5_gn_3_13640	1.3925	AT4G10770.1	oligopeptide transporter 7
Lsat_1_v5_gn_3_98801	1.39225	AT3G29310.1	calmodulin-binding protein-related
Lsat_1_v5_gn_5_165440	1.38781	AT2G41970.1	Protein kinase superfamily protein
Lsat_1_v5_gn_8_89320	1.38669	AT3G02010.1	Pentatricopeptide repeat (PPR) superfamily protein
Lsat_1_v5_gn_6_93401	1.38644	AT5G47390.1	myb-like transcription factor family protein
Lsat_1_v5_gn_8_48760	1.38625	AT5G17680.1	"disease resistance protein (TIR-NBS-LRR class), putative"
Lsat_1_v5_gn_4_172180	1.3859	AT3G29770.1	methyl esterase 11
Lsat_1_v5_gn_7_57841	1.38492	AT2G06925.1	Phospholipase A2 family protein
Lsat_1_v5_gn_5_54940	1.38349	AT5G18860.1	inosine-uridine preferring nucleoside hydrolase family protein
Lsat_1_v5_gn_5_19880	1.38338	AT5G39660.1	cycling DOF factor 2
Lsat_1_v5_gn_3_59241	1.38237	AT1G25440.1	B-box type zinc finger protein with CCT domain
Lsat_1_v5_gn_2_19801	1.37998	AT3G53140.1	O-methyltransferase family protein
Lsat_1_v5_gn_4_62980	1.37953	AT2G32950.1	Transducin/WD40 repeat-like superfamily protein
Lsat_1_v5_gn_6_111720	1.37771	AT5G42830.1	HXXXD-type acyl-transferase family protein
Lsat_1_v5_gn_8_12941	1.37661	AT3G11050.1	ferritin 2
Lsat_1_v5_gn_6_103400	1.37352	AT1G35830.1	VQ motif-containing protein
Lsat_1_v5_gn_2_4900	1.37343	AT4G27220.1	NB-ARC domain-containing disease resistance protein
Lsat_1_v5_gn_4_13640	1.37315	AT1G14920.1	GRAS family transcription factor family protein
Lsat_1_v5_gn_6_42581	1.37259	AT1G27650.1	"U2 snRNP auxiliary factor small subunit, putative"
Lsat_1_v5_gn_2_90660	1.37227	AT3G28345.1	ABC transporter family protein
Lsat_1_v5_gn_3_53980	1.37124	AT1G73630.1	EF hand calcium-binding protein family
Lsat_1_v5_gn_2_83120	1.37103	AT5G67420.1	LOB domain-containing protein 37
Lsat_1_v5_gn_1_28480	1.37077	AT3G48270.1	"cytochrome P450, family 71, subfamily A, polypeptide 26"
Lsat_1_v5_gn_5_116021	1.3705	AT3G19320.1	Leucine-rich repeat (LRR) family protein
Lsat_1_v5_gn_6_51440	1.37043	AT2G34930.1	disease resistance family protein / LRR family protein
Lsat_1_v5_gn_1_45660	1.36998	AT2G25770.1	Polyketide cyclase/dehydrase and lipid transport superfamily protein
Lsat_1_v5_gn_6_37520	1.36952	AT3G13880.1	Tetratricopeptide repeat (TPR)-like superfamily protein
Lsat_1_v5_gn_8_8981	1.36941	AT5G62360.1	Plant invertase/pectin methylesterase inhibitor superfamily protein
Lsat_1_v5_gn_2_96420	1.36909	AT2G27830.1
Lsat_1_v5_gn_4_17861	1.36608	no_hits_found
Lsat_1_v5_gn_2_60281	1.36465	AT1G07250.1	UDP-glucosyl transferase 71C4
Lsat_1_v5_gn_0_18280	1.36456	AT3G27520.1
Lsat_1_v5_gn_1_15100	1.36435	AT5G60850.1	OBF binding protein 4
Lsat_1_v5_gn_3_78821	1.36382	AT4G36740.1	homeobox protein 40
Lsat_1_v5_gn_3_24060	1.36249	AT2G26740.1	soluble epoxide hydrolase
Lsat_1_v5_gn_4_73821	1.36215	AT4G38660.1	Pathogenesis-related thaumatin superfamily protein
Lsat_1_v5_gn_9_114580	1.36159	AT1G09970.2	Leucine-rich receptor-like protein kinase family protein
Lsat_1_v5_gn_2_94140	1.36146	AT3G27180.1	S-adenosyl-L-methionine-dependent methyltransferases superfamily protein
Lsat_1_v5_gn_5_81780	1.36092	no_hits_found
Lsat_1_v5_gn_4_95701	1.36069	AT1G17710.1	Pyridoxal phosphate phosphatase-related protein
Lsat_1_v5_gn_8_6520	1.36026	AT5G24060.2	Pentatricopeptide repeat (PPR) superfamily protein
Lsat_1_v5_gn_3_115800	1.35978	AT3G14470.1	NB-ARC domain-containing disease resistance protein
Lsat_1_v5_gn_5_114540	1.35961	AT4G34150.1	Calcium-dependent lipid-binding (CaLB domain) family protein
Lsat_1_v5_gn_2_26421	1.35892	no_hits_found
Lsat_1_v5_gn_4_58301	1.35827	AT1G55890.1	Tetratricopeptide repeat (TPR)-like superfamily protein
Lsat_1_v5_gn_4_159860	1.35685	AT1G76410.1	RING/U-box superfamily protein
Lsat_1_v5_gn_8_81440	1.35599	no_hits_found
Lsat_1_v5_gn_2_105521	1.35588	AT5G04760.1	Duplicated homeodomain-like superfamily protein
Lsat_1_v5_gn_9_56680	1.3541	AT1G01490.1	Heavy metal transport/detoxification superfamily protein
Lsat_1_v5_gn_6_11100	1.35348	AT5G11480.1	P-loop containing nucleoside triphosphate hydrolases superfamily protein
Lsat_1_v5_gn_2_67061	1.35129	AT3G16030.1	lectin protein kinase family protein
Lsat_1_v5_gn_3_53741	1.35076	AT1G69210.1	Uncharacterised protein family UPF0090
Lsat_1_v5_gn_6_7561	1.35058	AT2G25930.1	hydroxyproline-rich glycoprotein family protein
Lsat_1_v5_gn_3_92640	1.34782	AT2G45570.1	"cytochrome P450, family 76, subfamily C, polypeptide 2"
Lsat_1_v5_gn_4_167461	1.34731	AT4G37080.2	"Protein of unknown function, DUF547"
Lsat_1_v5_gn_5_177300	1.34724	AT5G58300.1	Leucine-rich repeat protein kinase family protein
Lsat_1_v5_gn_9_15521	1.3471	AT4G10360.1	"TRAM, LAG1 and CLN8 (TLC) lipid-sensing domain containing protein"
Lsat_1_v5_gn_7_24301	1.34681	AT5G45780.1	Leucine-rich repeat protein kinase family protein
Lsat_1_v5_gn_5_151201	1.34524	AT2G40435.1
Lsat_1_v5_gn_5_56760	1.34522	no_hits_found
Lsat_1_v5_gn_6_86780	1.34472	AT1G63220.1	Calcium-dependent lipid-binding (CaLB domain) family protein
Lsat_1_v5_gn_4_87681	1.34363	AT5G32440.3	Ubiquitin system component Cue protein
Lsat_1_v5_gn_8_15760	1.3436	AT4G26055.1
Lsat_1_v5_gn_2_87781	1.34022	AT3G29290.1	Pentatricopeptide repeat (PPR) superfamily protein
Lsat_1_v5_gn_1_39620	1.34019	AT1G51660.1	mitogen-activated protein kinase kinase 4
Lsat_1_v5_gn_3_36200	1.33789	AT2G43020.1	polyamine oxidase 2
Lsat_1_v5_gn_8_54220	1.33746	AT3G62980.1	F-box/RNI-like superfamily protein
Lsat_1_v5_gn_4_87261	1.33729	AT5G25110.1	CBL-interacting protein kinase 25
Lsat_1_v5_gn_4_182460	1.33711	AT3G27960.1	Tetratricopeptide repeat (TPR)-like superfamily protein
Lsat_1_v5_gn_5_153480	1.33703	AT2G38660.1	Amino acid dehydrogenase family protein
Lsat_1_v5_gn_2_60840	1.33657	AT4G20030.1	RNA-binding (RRM/RBD/RNP motifs) family protein
Lsat_1_v5_gn_2_27321	1.33469	AT3G14470.1	NB-ARC domain-containing disease resistance protein
Lsat_1_v5_gn_5_103200	1.33258	AT3G24520.1	heat shock transcription factor C1
Lsat_1_v5_gn_1_46340	1.33243	AT5G47580.1
Lsat_1_v5_gn_5_121541	1.33229	AT4G17170.1	RAB GTPase homolog B1C
Lsat_1_v5_gn_7_39521	1.33202	AT5G56590.1	O-Glycosyl hydrolases family 17 protein
Lsat_1_v5_gn_6_44180	1.33086	AT2G36870.1	xyloglucan endotransglucosylase/hydrolase 32
Lsat_1_v5_gn_9_10221	1.32908	AT5G25910.1	receptor like protein 52
Lsat_1_v5_gn_8_65120	1.32865	AT5G57685.1	glutamine dumper 3
Lsat_1_v5_gn_6_43640	1.32746	AT2G28070.1	ABC-2 type transporter family protein
Lsat_1_v5_gn_2_95461	1.32625	AT1G08250.1	arogenate dehydratase 6
Lsat_1_v5_gn_3_67441	1.32403	AT1G79450.1	ALA-interacting subunit 5
Lsat_1_v5_gn_4_109161	1.32301	AT5G61370.1	Pentatricopeptide repeat (PPR) superfamily protein
Lsat_1_v5_gn_6_56420	1.32282	AT5G08790.1	NAC (No Apical Meristem) domain transcriptional regulator superfamily protein
Lsat_1_v5_gn_3_27460	1.32264	AT2G02220.1	phytosulfokin receptor 1
Lsat_1_v5_gn_4_71721	1.32107	AT4G38580.1	farnesylated protein 6
Lsat_1_v5_gn_3_10421	1.31866	AT5G53160.2	regulatory components of ABA receptor 3
Lsat_1_v5_gn_2_90480	1.31742	AT5G39980.1	Tetratricopeptide repeat (TPR)-like superfamily protein
Lsat_1_v5_gn_4_178141	1.31742	AT3G28910.1	myb domain protein 30
Lsat_1_v5_gn_5_174140	1.31565	AT1G58430.1	GDSL-like Lipase/Acylhydrolase family protein
Lsat_1_v5_gn_7_34361	1.31441	AT1G78960.1	lupeol synthase 2
Lsat_1_v5_gn_3_19540	1.31366	AT1G32160.1	Protein of unknown function (DUF760)
Lsat_1_v5_gn_7_37501	1.31163	AT2G19570.1	cytidine deaminase 1
Lsat_1_v5_gn_3_111880	1.31045	AT3G59200.1	F-box/RNI-like superfamily protein
Lsat_1_v5_gn_9_66380	1.30949	AT2G39420.1	alpha/beta-Hydrolases superfamily protein
Lsat_1_v5_gn_6_114521	1.30919	AT5G11000.1	Plant protein of unknown function (DUF868)
Lsat_1_v5_gn_8_12020	1.3088	AT3G55950.1	CRINKLY4 related 3
Lsat_1_v5_gn_8_149261	1.30866	AT1G67480.1	Galactose oxidase/kelch repeat superfamily protein
Lsat_1_v5_gn_6_113601	1.30858	AT2G26550.1	heme oxygenase 2
Lsat_1_v5_gn_7_12460	1.30771	AT1G78750.1	F-box/RNI-like superfamily protein
Lsat_1_v5_gn_3_119381	1.30732	AT3G21760.1	UDP-Glycosyltransferase superfamily protein
Lsat_1_v5_gn_1_56881	1.30617	AT2G35840.1	Sucrose-6F-phosphate phosphohydrolase family protein
Lsat_1_v5_gn_1_16540	1.30535	AT2G16430.2	purple acid phosphatase 10
Lsat_1_v5_gn_4_84721	1.30503	AT1G28110.1	serine carboxypeptidase-like 45
Lsat_1_v5_gn_5_169761	1.30383	AT3G46790.1	Tetratricopeptide repeat (TPR)-like superfamily protein
Lsat_1_v5_gn_4_34741	1.3031	AT4G37990.1	elicitor-activated gene 3-2
Lsat_1_v5_gn_1_111380	1.30296	AT2G21710.1	Mitochondrial transcription termination factor family protein
Lsat_1_v5_gn_3_53720	1.29921	AT1G69200.1	fructokinase-like 2
Lsat_1_v5_gn_9_71060	1.29876	AT3G52180.1	dual specificity protein phosphatase (DsPTP1) family protein
Lsat_1_v5_gn_5_84140	1.29833	AT4G31550.1	WRKY DNA-binding protein 11
Lsat_1_v5_gn_5_149040	1.29666	AT5G26340.1	Major facilitator superfamily protein
Lsat_1_v5_gn_6_100761	1.2941	AT1G20220.1	Alba DNA/RNA-binding protein
Lsat_1_v5_gn_5_46001	1.29399	AT4G33040.1	Thioredoxin superfamily protein
Lsat_1_v5_gn_2_50361	1.29306	AT3G13470.1	TCP-1/cpn60 chaperonin family protein
Lsat_1_v5_gn_1_16860	1.29271	AT1G06760.1	winged-helix DNA-binding transcription factor family protein
Lsat_1_v5_gn_5_174161	1.29204	AT5G58430.1	exocyst subunit exo70 family protein B1
Lsat_1_v5_gn_5_158421	1.29048	AT2G29630.2	thiaminC
Lsat_1_v5_gn_5_115721	1.29036	AT2G23360.1	Plant protein of unknown function (DUF869)
Lsat_1_v5_gn_5_159621	1.29011	AT3G57040.1	response regulator 9
Lsat_1_v5_gn_6_82700	1.28979	no_hits_found
Lsat_1_v5_gn_8_21800	1.28836	AT2G38680.1	5'-nucleotidases;magnesium ion binding
Lsat_1_v5_gn_1_43320	1.28811	AT5G04700.1	Ankyrin repeat family protein
Lsat_1_v5_gn_2_36780	1.2879	AT1G16130.1	wall associated kinase-like 2
Lsat_1_v5_gn_1_70140	1.28744	AT1G43980.1	Tetratricopeptide repeat (TPR)-like superfamily protein
Lsat_1_v5_gn_7_87201	1.28616	AT1G47480.1	alpha/beta-Hydrolases superfamily protein
Lsat_1_v5_gn_8_147201	1.28513	AT1G69040.2	ACT domain repeat 4
Lsat_1_v5_gn_5_52200	1.28407	AT3G21480.1	BRCT domain-containing DNA repair protein
Lsat_1_v5_gn_3_116841	1.2828	AT5G46680.1	Pentatricopeptide repeat (PPR-like) superfamily protein
Lsat_1_v5_gn_3_27640	1.27909	AT5G13770.1	Pentatricopeptide repeat (PPR-like) superfamily protein
Lsat_1_v5_gn_3_101901	1.27893	AT1G01720.1	NAC (No Apical Meristem) domain transcriptional regulator superfamily protein
Lsat_1_v5_gn_4_62920	1.27843	AT4G22290.1	Ubiquitin-specific protease family C19-related protein
Lsat_1_v5_gn_3_40860	1.27757	AT4G28100.1
Lsat_1_v5_gn_1_48900	1.27427	AT5G25610.1	BURP domain-containing protein
Lsat_1_v5_gn_5_2120	1.27391	AT4G26555.1	FKBP-like peptidyl-prolyl cis-trans isomerase family protein
Lsat_1_v5_gn_2_88360	1.2738	AT3G01180.1	starch synthase 2
Lsat_1_v5_gn_5_62680	1.27303	AT1G11660.1	heat shock protein 70 (Hsp 70) family protein
Lsat_1_v5_gn_4_160860	1.27105	AT5G67480.2	BTB and TAZ domain protein 4
Lsat_1_v5_gn_4_86841	1.27062	AT1G80880.1	Tetratricopeptide repeat (TPR)-like superfamily protein
Lsat_1_v5_gn_6_114321	1.27046	AT3G16950.2	lipoamide dehydrogenase 1
Lsat_1_v5_gn_2_3181	1.26996	AT1G42990.1	basic region/leucine zipper motif 60
Lsat_1_v5_gn_6_17600	1.26953	AT5G59700.1	Protein kinase superfamily protein
Lsat_1_v5_gn_9_88301	1.2694	AT3G05500.1	Rubber elongation factor protein (REF)
Lsat_1_v5_gn_5_140541	1.26801	AT2G05940.1	Protein kinase superfamily protein
Lsat_1_v5_gn_2_114100	1.26773	AT2G35795.1	Chaperone DnaJ-domain superfamily protein
Lsat_1_v5_gn_9_5020	1.26572	no_hits_found
Lsat_1_v5_gn_7_91501	1.26553	AT4G21065.1	Tetratricopeptide repeat (TPR)-like superfamily protein
Lsat_1_v5_gn_2_111420	1.26427	AT5G02710.1
Lsat_1_v5_gn_7_84761	1.26393	AT1G50010.1	tubulin alpha-2 chain
Lsat_1_v5_gn_1_69940	1.26203	AT5G26570.1	"catalytics;carbohydrate kinases;phosphoglucan, water dikinases"
Lsat_1_v5_gn_2_3721	1.26157	AT1G76360.1	Protein kinase superfamily protein
Lsat_1_v5_gn_5_92000	1.26007	AT2G13290.1	"beta-1,4-N-acetylglucosaminyltransferase family protein"
Lsat_1_v5_gn_7_94680	1.25935	AT2G04530.1	Metallo-hydrolase/oxidoreductase superfamily protein
Lsat_1_v5_gn_8_4320	1.25836	AT5G54160.1	O-methyltransferase 1
Lsat_1_v5_gn_2_14340	1.25804	AT5G36930.2	Disease resistance protein (TIR-NBS-LRR class) family
Lsat_1_v5_gn_3_132101	1.25779	AT2G45340.1	Leucine-rich repeat protein kinase family protein
Lsat_1_v5_gn_7_40921	1.25757	AT3G24520.1	heat shock transcription factor C1
Lsat_1_v5_gn_7_35520	1.2568	AT5G44600.1	S-adenosyl-L-methionine-dependent methyltransferases superfamily protein
Lsat_1_v5_gn_3_44440	1.25666	no_hits_found
Lsat_1_v5_gn_8_127220	1.25608	AT1G19840.1	SAUR-like auxin-responsive protein family
Lsat_1_v5_gn_5_90181	1.25434	no_hits_found
Lsat_1_v5_gn_5_36401	1.2537	AT5G37340.2	ZPR1 zinc-finger domain protein
Lsat_1_v5_gn_6_93560	1.25265	AT5G22620.1	phosphoglycerate/bisphosphoglycerate mutase family protein
Lsat_1_v5_gn_8_70961	1.25206	AT1G07220.1	Arabidopsis thaliana protein of unknown function (DUF821)
Lsat_1_v5_gn_7_40661	1.25122	AT2G17240.1
Lsat_1_v5_gn_5_186481	1.25056	AT2G38870.1	"Serine protease inhibitor, potato inhibitor I-type family protein"
Lsat_1_v5_gn_3_11920	1.2504	AT4G23990.1	cellulose synthase like G3
Lsat_1_v5_gn_5_177780	1.25012	no_hits_found
Lsat_1_v5_gn_2_127241	1.25011	AT2G34930.1	disease resistance family protein / LRR family protein
Lsat_1_v5_gn_4_173740	1.24938	no_hits_found
Lsat_1_v5_gn_3_7221	1.24901	AT4G23430.2	NAD(P)-binding Rossmann-fold superfamily protein
Lsat_1_v5_gn_5_45721	1.24895	AT4G02750.1	Tetratricopeptide repeat (TPR)-like superfamily protein
Lsat_1_v5_gn_3_36721	1.24832	AT4G03510.1	RING membrane-anchor 1
Lsat_1_v5_gn_5_93700	1.24672	AT5G20280.1	sucrose phosphate synthase 1F
Lsat_1_v5_gn_5_132800	1.24646	AT1G52740.1	histone H2A protein 9
Lsat_1_v5_gn_5_181620	1.24612	AT1G08730.1	Myosin family protein with Dil domain
Lsat_1_v5_gn_6_4301	1.24485	AT4G12300.1	"cytochrome P450, family 706, subfamily A, polypeptide 4"
Lsat_1_v5_gn_8_86641	1.24425	AT2G26190.1	calmodulin-binding family protein
Lsat_1_v5_gn_9_31921	1.24302	AT1G74670.1	Gibberellin-regulated family protein
Lsat_1_v5_gn_5_153081	1.24277	AT5G58770.1	Undecaprenyl pyrophosphate synthetase family protein
Lsat_1_v5_gn_6_58221	1.24153	AT4G22756.1	sterol C4-methyl oxidase 1-2
Lsat_1_v5_gn_7_2641	1.24024	AT2G46140.1	Late embryogenesis abundant protein
Lsat_1_v5_gn_8_77820	1.23819	AT3G46010.2	actin depolymerizing factor 1
Lsat_1_v5_gn_6_12261	1.23703	AT1G64380.1	Integrase-type DNA-binding superfamily protein
Lsat_1_v5_gn_6_49001	1.23561	AT2G34930.1	disease resistance family protein / LRR family protein
Lsat_1_v5_gn_9_77121	1.23555	AT1G09460.1	Carbohydrate-binding X8 domain superfamily protein
Lsat_1_v5_gn_1_12101	1.23532	no_hits_found
Lsat_1_v5_gn_9_47120	1.23391	AT5G04770.1	cationic amino acid transporter 6
Lsat_1_v5_gn_1_39381	1.23225	AT1G51080.1
Lsat_1_v5_gn_2_118901	1.23224	AT5G13820.1	telomeric DNA binding protein 1
Lsat_1_v5_gn_8_141221	1.2315	AT2G42620.1	RNI-like superfamily protein
Lsat_1_v5_gn_8_64581	1.23094	AT4G30440.1	UDP-D-glucuronate 4-epimerase 1
Lsat_1_v5_gn_7_89681	1.23035	AT3G18840.2	Tetratricopeptide repeat (TPR)-like superfamily protein
Lsat_1_v5_gn_4_152320	1.22884	AT4G36220.1	ferulic acid 5-hydroxylase 1
Lsat_1_v5_gn_8_98880	1.22842	AT1G26910.1	Ribosomal protein L16p/L10e family protein
Lsat_1_v5_gn_9_44640	1.22777	AT5G10180.1	slufate transporter 2;1
Lsat_1_v5_gn_8_66721	1.22753	AT4G25760.1	glutamine dumper 2
Lsat_1_v5_gn_4_48300	1.2265	AT1G29340.1	plant U-box 17
Lsat_1_v5_gn_2_67361	1.22617	AT5G64860.1	disproportionating enzyme
Lsat_1_v5_gn_9_36361	1.22615	AT1G79120.1	Ubiquitin carboxyl-terminal hydrolase family protein
Lsat_1_v5_gn_5_149600	1.22609	AT5G01340.1	Mitochondrial substrate carrier family protein
Lsat_1_v5_gn_5_137121	1.22524	AT3G06240.1	F-box family protein
Lsat_1_v5_gn_5_167041	1.22371	AT5G59970.1	Histone superfamily protein
Lsat_1_v5_gn_5_105200	1.22344	AT1G10910.1	Pentatricopeptide repeat (PPR) superfamily protein
Lsat_1_v5_gn_7_33441	1.2229	AT5G17660.1	tRNA (guanine-N-7) methyltransferase
Lsat_1_v5_gn_1_7780	1.2206	AT1G21600.1	plastid transcriptionally active 6
Lsat_1_v5_gn_3_25440	1.22007	AT5G10720.1	histidine kinase 5
Lsat_1_v5_gn_2_68880	1.2199	AT1G66250.1	O-Glycosyl hydrolases family 17 protein
Lsat_1_v5_gn_6_90041	1.21937	AT4G12290.1	Copper amine oxidase family protein
Lsat_1_v5_gn_9_50660	1.21929	AT4G17500.1	ethylene responsive element binding factor 1
Lsat_1_v5_gn_6_115360	1.21736	no_hits_found
Lsat_1_v5_gn_3_9640	1.21664	no_hits_found
Lsat_1_v5_gn_3_1200	1.2164	AT4G17380.1	MUTS-like protein 4
Lsat_1_v5_gn_4_4920	1.216	AT1G10760.1	"Pyruvate phosphate dikinase, PEP/pyruvate binding domain"
Lsat_1_v5_gn_3_36220	1.21578	AT5G08305.1	Pentatricopeptide repeat (PPR) superfamily protein
Lsat_1_v5_gn_6_99120	1.21413	AT1G22400.1	UDP-Glycosyltransferase superfamily protein
Lsat_1_v5_gn_9_48960	1.20745	AT3G02800.1	Tyrosine phosphatase family protein
Lsat_1_v5_gn_8_103001	1.20543	AT1G19715.3	Mannose-binding lectin superfamily protein
Lsat_1_v5_gn_6_80241	1.20486	AT3G10550.1	Myotubularin-like phosphatases II superfamily
Lsat_1_v5_gn_1_44781	1.20366	AT2G26660.1	SPX domain gene 2
Lsat_1_v5_gn_5_49901	1.20332	no_hits_found
Lsat_1_v5_gn_5_63340	1.20297	no_hits_found
Lsat_1_v5_gn_8_72460	1.1998	AT2G29500.1	HSP20-like chaperones superfamily protein
Lsat_1_v5_gn_9_9761	1.19878	AT2G30570.1	photosystem II reaction center W
Lsat_1_v5_gn_6_29740	1.19838	AT5G02970.1	alpha/beta-Hydrolases superfamily protein
Lsat_1_v5_gn_1_40201	1.19827	AT4G14100.1	"transferases, transferring glycosyl groups"
Lsat_1_v5_gn_9_33800	1.19792	AT2G34640.1	plastid transcriptionally active 12
Lsat_1_v5_gn_8_164261	1.19775	AT4G02405.1	S-adenosyl-L-methionine-dependent methyltransferases superfamily protein
Lsat_1_v5_gn_4_46800	1.19731	AT1G53440.1	Leucine-rich repeat transmembrane protein kinase
Lsat_1_v5_gn_7_57180	1.19695	AT4G31040.1	CemA-like proton extrusion protein-related
Lsat_1_v5_gn_7_38980	1.19675	AT4G29210.1	gamma-glutamyl transpeptidase 4
Lsat_1_v5_gn_7_27901	1.19674	AT1G30220.1	inositol transporter 2
Lsat_1_v5_gn_1_31200	1.19626	AT4G09140.1	MUTL-homologue 1
Lsat_1_v5_gn_4_39140	1.19625	AT2G44530.1	Phosphoribosyltransferase family protein
Lsat_1_v5_gn_1_38221	1.19438	AT1G17430.1	alpha/beta-Hydrolases superfamily protein
Lsat_1_v5_gn_7_116101	1.1942	AT1G16670.1	Protein kinase superfamily protein
Lsat_1_v5_gn_6_3960	1.19244	AT4G17790.1	SNARE associated Golgi protein family
Lsat_1_v5_gn_9_74021	1.18716	AT4G24610.2
Lsat_1_v5_gn_9_45540	1.18459	AT3G46710.1	NB-ARC domain-containing disease resistance protein
Lsat_1_v5_gn_1_59220	1.18417	AT5G22390.1	Protein of unknown function (DUF3049)
Lsat_1_v5_gn_3_51421	1.18275	AT1G69830.1	alpha-amylase-like 3
Lsat_1_v5_gn_8_121820	1.18254	AT3G45970.1	expansin-like A1
Lsat_1_v5_gn_8_11600	1.18246	AT5G51100.1	Fe superoxide dismutase 2
Lsat_1_v5_gn_8_28601	1.18245	AT1G20340.1	Cupredoxin superfamily protein
Lsat_1_v5_gn_5_17180	1.18176	AT5G62840.1	Phosphoglycerate mutase family protein
Lsat_1_v5_gn_4_11900	1.18123	AT1G69260.1	ABI five binding protein
Lsat_1_v5_gn_3_26300	1.17954	no_hits_found
Lsat_1_v5_gn_5_121061	1.17895	AT1G17180.1	glutathione S-transferase TAU 25
Lsat_1_v5_gn_8_2021	1.17878	AT5G17680.1	"disease resistance protein (TIR-NBS-LRR class), putative"
Lsat_1_v5_gn_9_14340	1.17834	AT4G02750.1	Tetratricopeptide repeat (TPR)-like superfamily protein
Lsat_1_v5_gn_8_78460	1.17794	AT3G46130.1	myb domain protein 48
Lsat_1_v5_gn_2_90361	1.17721	AT1G74670.1	Gibberellin-regulated family protein
Lsat_1_v5_gn_9_14781	1.17614	AT5G17680.1	"disease resistance protein (TIR-NBS-LRR class), putative"
Lsat_1_v5_gn_2_98921	1.17557	AT2G27990.1	BEL1-like homeodomain 8
Lsat_1_v5_gn_2_92000	1.17413	AT3G01510.1	like SEX4 1
Lsat_1_v5_gn_8_57280	1.17316	AT5G20050.1	Protein kinase superfamily protein
Lsat_1_v5_gn_8_64781	1.1704	AT3G56630.1	"cytochrome P450, family 94, subfamily D, polypeptide 2"
Lsat_1_v5_gn_4_33580	1.16946	AT3G61610.1	Galactose mutarotase-like superfamily protein
Lsat_1_v5_gn_1_45940	1.16882	AT2G25790.1	Leucine-rich receptor-like protein kinase family protein
Lsat_1_v5_gn_6_36180	1.16784	no_hits_found
Lsat_1_v5_gn_4_172461	1.1656	AT3G29400.1	exocyst subunit exo70 family protein E1
Lsat_1_v5_gn_6_111401	1.16457	AT1G67340.1	HCP-like superfamily protein with MYND-type zinc finger
Lsat_1_v5_gn_6_103900	1.1637	AT1G35910.1	Haloacid dehalogenase-like hydrolase (HAD) superfamily protein
Lsat_1_v5_gn_5_190920	1.16359	AT1G02816.1	"Protein of unknown function, DUF538"
Lsat_1_v5_gn_8_4420	1.16304	AT1G64720.1	Polyketide cyclase/dehydrase and lipid transport superfamily protein
Lsat_1_v5_gn_4_168581	1.15997	AT4G33950.1	Protein kinase superfamily protein
Lsat_1_v5_gn_5_108141	1.15883	AT5G64250.2	Aldolase-type TIM barrel family protein
Lsat_1_v5_gn_8_103981	1.15756	AT5G01720.1	RNI-like superfamily protein
Lsat_1_v5_gn_9_89180	1.15681	AT4G26500.1	chloroplast sulfur E
Lsat_1_v5_gn_1_33240	1.15596	AT3G15850.1	fatty acid desaturase 5
Lsat_1_v5_gn_8_11701	1.15574	AT5G05590.1	phosphoribosylanthranilate isomerase 2
Lsat_1_v5_gn_9_77480	1.15549	AT5G49630.1	amino acid permease 6
Lsat_1_v5_gn_5_32021	1.15536	AT5G38990.1	Malectin/receptor-like protein kinase family protein
Lsat_1_v5_gn_7_48161	1.15525	AT5G36930.2	Disease resistance protein (TIR-NBS-LRR class) family
Lsat_1_v5_gn_6_102981	1.1547	AT5G64200.1	ortholog of human splicing factor SC35
Lsat_1_v5_gn_6_70580	1.15285	AT5G66520.1	Tetratricopeptide repeat (TPR)-like superfamily protein
Lsat_1_v5_gn_2_51761	1.1521	AT3G16920.1	chitinase-like protein 2
Lsat_1_v5_gn_9_111460	1.1503	AT2G15320.1	Leucine-rich repeat (LRR) family protein
Lsat_1_v5_gn_2_35221	1.14796	AT5G22030.2	ubiquitin-specific protease 8
Lsat_1_v5_gn_8_106241	1.14792	AT5G35810.1	Ankyrin repeat family protein
Lsat_1_v5_gn_8_89420	1.1475	AT4G26840.1	small ubiquitin-like modifier 1
Lsat_1_v5_gn_4_84921	1.14658	AT1G16080.1
Lsat_1_v5_gn_9_8360	1.14606	AT1G31350.1	KAR-UP F-box 1
Lsat_1_v5_gn_9_57161	1.14508	AT1G64140.1
Lsat_1_v5_gn_2_113341	1.14499	AT4G27290.1	S-locus lectin protein kinase family protein
Lsat_1_v5_gn_5_81800	1.14493	AT4G00590.1	N-terminal nucleophile aminohydrolases (Ntn hydrolases) superfamily protein
Lsat_1_v5_gn_8_50380	1.14374	AT5G17680.1	"disease resistance protein (TIR-NBS-LRR class), putative"
Lsat_1_v5_gn_5_153281	1.14333	AT4G00340.1	receptor-like protein kinase 4
Lsat_1_v5_gn_8_44260	1.14325	AT1G23180.1	ARM repeat superfamily protein
Lsat_1_v5_gn_1_70360	1.1424	AT3G23790.1	AMP-dependent synthetase and ligase family protein
Lsat_1_v5_gn_3_45740	1.14042	no_hits_found
Lsat_1_v5_gn_3_114841	1.13971	no_hits_found
Lsat_1_v5_gn_3_46821	1.13885	AT2G16780.1	Transducin family protein / WD-40 repeat family protein
Lsat_1_v5_gn_4_83980	1.13848	AT5G23690.1	Polynucleotide adenylyltransferase family protein
Lsat_1_v5_gn_9_3440	1.13715	AT5G28150.1	Plant protein of unknown function (DUF868)
Lsat_1_v5_gn_7_94701	1.13697	AT2G04540.1	Beta-ketoacyl synthase
Lsat_1_v5_gn_8_103221	1.13661	no_hits_found
Lsat_1_v5_gn_9_112160	1.13587	AT2G15220.1	Plant basic secretory protein (BSP) family protein
Lsat_1_v5_gn_5_12001	1.13542	AT5G50740.3	Heavy metal transport/detoxification superfamily protein
Lsat_1_v5_gn_4_20080	1.13508	AT1G25550.1	myb-like transcription factor family protein
Lsat_1_v5_gn_1_91940	1.13463	AT5G36930.2	Disease resistance protein (TIR-NBS-LRR class) family
Lsat_1_v5_gn_4_154560	1.13439	AT5G38290.2	Peptidyl-tRNA hydrolase family protein
Lsat_1_v5_gn_2_136541	1.13411	AT5G54180.1	plastid transcriptionally active 15
Lsat_1_v5_gn_1_10140	1.13379	AT1G72040.1	P-loop containing nucleoside triphosphate hydrolases superfamily protein
Lsat_1_v5_gn_6_113241	1.13257	AT4G31940.1	"cytochrome P450, family 82, subfamily C, polypeptide 4"
Lsat_1_v5_gn_1_35340	1.12839	AT3G16175.1	Thioesterase superfamily protein
Lsat_1_v5_gn_4_35260	1.12647	AT3G61530.1	Phosphoenolpyruvate carboxylase family protein
Lsat_1_v5_gn_9_112480	1.12634	AT1G49880.1	Erv1/Alr family protein
Lsat_1_v5_gn_4_144221	1.12633	AT4G35840.1	RING/U-box superfamily protein
Lsat_1_v5_gn_7_66960	1.12583	AT5G08350.1	GRAM domain-containing protein / ABA-responsive protein-related
Lsat_1_v5_gn_1_43600	1.12469	AT4G00260.1	Transcriptional factor B3 family protein
Lsat_1_v5_gn_9_12260	1.12318	no_hits_found
Lsat_1_v5_gn_5_169821	1.12312	AT1G07410.1	RAB GTPase homolog A2B
Lsat_1_v5_gn_7_73241	1.12232	AT1G09160.2	Protein phosphatase 2C family protein
Lsat_1_v5_gn_8_13201	1.1222	AT3G51740.1	inflorescence meristem receptor-like kinase 2
Lsat_1_v5_gn_8_44601	1.12189	AT2G01480.1	O-fucosyltransferase family protein
Lsat_1_v5_gn_2_51040	1.12149	AT4G26370.1	antitermination NusB domain-containing protein
Lsat_1_v5_gn_7_104620	1.12146	AT5G53940.1	Yippee family putative zinc-binding protein
Lsat_1_v5_gn_4_148421	1.12027	AT5G17680.1	"disease resistance protein (TIR-NBS-LRR class), putative"
Lsat_1_v5_gn_1_44200	1.11884	AT4G16120.1	COBRA-like protein-7 precursor
Lsat_1_v5_gn_3_100660	1.11845	AT5G39785.2	Protein of unknown function (DUF1666)
Lsat_1_v5_gn_2_41221	1.11686	AT3G24320.1	MUTL protein homolog 1
Lsat_1_v5_gn_8_50180	1.11674	AT1G14140.1	Mitochondrial substrate carrier family protein
Lsat_1_v5_gn_2_109580	1.11667	AT2G37080.1	ROP interactive partner 3
Lsat_1_v5_gn_8_21761	1.11492	AT5G22070.1	"Core-2/I-branching beta-1,6-N-acetylglucosaminyltransferase family protein"
Lsat_1_v5_gn_4_156501	1.11459	no_hits_found
Lsat_1_v5_gn_4_14820	1.11451	AT1G15060.1	"Uncharacterised conserved protein UCP031088, alpha/beta hydrolase"
Lsat_1_v5_gn_2_4080	1.11274	AT1G20560.1	acyl activating enzyme 1
Lsat_1_v5_gn_7_91720	1.11271	AT4G36360.1	beta-galactosidase 3
Lsat_1_v5_gn_3_43740	1.11229	AT1G64810.2	Arabidopsis thaliana protein of unknown function (DUF794)
Lsat_1_v5_gn_3_102280	1.112	AT1G59710.1	Protein of unknown function (DUF569)
Lsat_1_v5_gn_6_28780	1.11101	AT2G36780.1	UDP-Glycosyltransferase superfamily protein
Lsat_1_v5_gn_9_39460	1.11056	AT3G56400.1	WRKY DNA-binding protein 70
Lsat_1_v5_gn_5_110760	1.11054	AT1G58290.1	Glutamyl-tRNA reductase family protein
Lsat_1_v5_gn_5_13320	1.10978	AT3G48500.2	"Nucleic acid-binding, OB-fold-like protein"
Lsat_1_v5_gn_2_70401	1.1093	AT4G24530.1	O-fucosyltransferase family protein
Lsat_1_v5_gn_8_44900	1.10776	AT1G70850.1	MLP-like protein 34
Lsat_1_v5_gn_8_86441	1.10576	AT3G43850.1
Lsat_1_v5_gn_5_94140	1.1056	AT2G34930.1	disease resistance family protein / LRR family protein
Lsat_1_v5_gn_1_105380	1.10468	no_hits_found
Lsat_1_v5_gn_5_19200	1.10428	AT2G47130.1	NAD(P)-binding Rossmann-fold superfamily protein
Lsat_1_v5_gn_6_24961	1.10413	AT5G03420.1	5'-AMP-activated protein kinase-related
Lsat_1_v5_gn_9_64101	1.10405	AT3G55560.1	AT-hook protein of GA feedback 2
Lsat_1_v5_gn_8_3080	1.10282	AT5G17510.1
Lsat_1_v5_gn_2_7621	1.10276	AT5G42200.1	RING/U-box superfamily protein
Lsat_1_v5_gn_6_7620	1.09976	AT3G53920.1	RNApolymerase sigma-subunit C
Lsat_1_v5_gn_2_33981	1.0995	AT4G26680.1	Tetratricopeptide repeat (TPR)-like superfamily protein
Lsat_1_v5_gn_9_66141	1.09944	AT3G55020.1	Ypt/Rab-GAP domain of gyp1p superfamily protein
Lsat_1_v5_gn_8_118901	1.09857	no_hits_found
Lsat_1_v5_gn_1_42781	1.09855	no_hits_found
Lsat_1_v5_gn_4_131680	1.09654	AT3G01400.1	ARM repeat superfamily protein
Lsat_1_v5_gn_1_71160	1.09647	AT3G48320.1	"cytochrome P450, family 71, subfamily A, polypeptide 21"
Lsat_1_v5_gn_0_8061	1.09642	AT1G29820.1	Magnesium transporter CorA-like family protein
Lsat_1_v5_gn_2_9381	1.09359	AT1G75750.1	GAST1 protein homolog 1
Lsat_1_v5_gn_7_97240	1.09313	AT3G07650.1	CONSTANS-like 9
Lsat_1_v5_gn_5_177800	1.09253	AT3G07310.1	Protein of unknown function (DUF760)
Lsat_1_v5_gn_2_99240	1.09127	AT2G28120.1	Major facilitator superfamily protein
Lsat_1_v5_gn_6_42341	1.09121	AT2G34930.1	disease resistance family protein / LRR family protein
Lsat_1_v5_gn_5_48061	1.08972	AT1G55120.1	beta-fructofuranosidase 5
Lsat_1_v5_gn_8_73881	1.08966	AT1G07540.1	TRF-like 2
Lsat_1_v5_gn_8_146980	1.08885	AT1G68490.1
Lsat_1_v5_gn_0_40520	1.08875	AT1G42960.1
Lsat_1_v5_gn_3_48000	1.08782	AT5G40250.1	RING/U-box superfamily protein
Lsat_1_v5_gn_5_125100	1.08781	no_hits_found
Lsat_1_v5_gn_6_53681	1.08721	AT5G19830.1	Peptidyl-tRNA hydrolase family protein
Lsat_1_v5_gn_2_72300	1.0867	AT5G16340.1	AMP-dependent synthetase and ligase family protein
Lsat_1_v5_gn_1_84440	1.08419	AT3G51550.1	Malectin/receptor-like protein kinase family protein
Lsat_1_v5_gn_7_82221	1.08286	AT1G28220.1	purine permease 3
Lsat_1_v5_gn_3_17861	1.08187	AT1G32640.1	Basic helix-loop-helix (bHLH) DNA-binding family protein
Lsat_1_v5_gn_2_57700	1.08155	AT4G13650.1	Pentatricopeptide repeat (PPR) superfamily protein
Lsat_1_v5_gn_9_66060	1.07914	AT2G39670.2	Radical SAM superfamily protein
Lsat_1_v5_gn_8_118280	1.07631	AT2G35155.1	Trypsin family protein
Lsat_1_v5_gn_4_106261	1.07553	AT1G16790.1	ribosomal protein-related
Lsat_1_v5_gn_6_88800	1.07459	AT1G12440.1	A20/AN1-like zinc finger family protein
Lsat_1_v5_gn_2_19081	1.07364	AT2G39210.1	Major facilitator superfamily protein
Lsat_1_v5_gn_2_133820	1.07131	AT5G52190.1	Sugar isomerase (SIS) family protein
Lsat_1_v5_gn_8_38520	1.06976	AT1G13260.1	related to ABI3/VP1 1
Lsat_1_v5_gn_1_66921	1.06876	AT3G45140.1	lipoxygenase 2
Lsat_1_v5_gn_3_5360	1.06833	AT5G07250.1	RHOMBOID-like protein 3
Lsat_1_v5_gn_5_119220	1.06819	AT4G34540.1	NmrA-like negative transcriptional regulator family protein
Lsat_1_v5_gn_2_86340	1.06738	AT5G38530.1	tryptophan synthase beta type 2
Lsat_1_v5_gn_2_97920	1.06621	AT3G45300.1	isovaleryl-CoA-dehydrogenase
Lsat_1_v5_gn_2_12620	1.06618	AT1G75820.1	Leucine-rich receptor-like protein kinase family protein
Lsat_1_v5_gn_9_34521	1.06606	AT5G01500.1	thylakoid ATP/ADP carrier
Lsat_1_v5_gn_1_5920	1.06486	AT1G34150.1	Pseudouridine synthase family protein
Lsat_1_v5_gn_7_5661	1.06403	AT4G00750.1	S-adenosyl-L-methionine-dependent methyltransferases superfamily protein
Lsat_1_v5_gn_4_173220	1.06331	AT5G60920.1	COBRA-like extracellular glycosyl-phosphatidyl inositol-anchored protein family
Lsat_1_v5_gn_4_110501	1.06243	AT5G08000.1	"glucan endo-1,3-beta-glucosidase-like protein 3"
Lsat_1_v5_gn_5_21161	1.06242	no_hits_found
Lsat_1_v5_gn_1_34401	1.0624	AT3G15840.1	post-illumination chlorophyll fluorescence increase
Lsat_1_v5_gn_7_45180	1.06199	AT5G20150.1	SPX domain gene 1
Lsat_1_v5_gn_8_50541	1.06183	AT5G36930.2	Disease resistance protein (TIR-NBS-LRR class) family
Lsat_1_v5_gn_9_59881	1.06183	AT2G40620.1	Basic-leucine zipper (bZIP) transcription factor family protein
Lsat_1_v5_gn_6_28801	1.0612	AT2G36780.1	UDP-Glycosyltransferase superfamily protein
Lsat_1_v5_gn_7_102221	1.06041	AT1G53400.1	Ubiquitin domain-containing protein
Lsat_1_v5_gn_9_97941	1.05874	AT1G53120.1	RNA-binding S4 domain-containing protein
Lsat_1_v5_gn_3_113520	1.05797	no_hits_found
Lsat_1_v5_gn_8_28861	1.05735	AT3G07860.1	Ubiquitin-like superfamily protein
Lsat_1_v5_gn_3_30720	1.05706	AT1G67310.1	Calmodulin-binding transcription activator protein with CG-1 and Ankyrin domains
Lsat_1_v5_gn_3_68641	1.0566	no_hits_found
Lsat_1_v5_gn_4_166060	1.05468	AT3G19184.1	AP2/B3-like transcriptional factor family protein
Lsat_1_v5_gn_4_4300	1.05436	no_hits_found
Lsat_1_v5_gn_2_100901	1.05351	AT3G20820.1	Leucine-rich repeat (LRR) family protein
Lsat_1_v5_gn_3_130901	1.05333	AT2G44910.1	homeobox-leucine zipper protein 4
Lsat_1_v5_gn_2_96940	1.05169	no_hits_found
Lsat_1_v5_gn_5_50560	1.0503	no_hits_found
Lsat_1_v5_gn_3_44100	1.04942	AT5G66320.1	GATA transcription factor 5
Lsat_1_v5_gn_2_6980	1.049	AT5G60040.2	nuclear RNA polymerase C1
Lsat_1_v5_gn_2_106221	1.04894	AT3G11760.1
Lsat_1_v5_gn_4_127960	1.04839	AT4G24240.1	WRKY DNA-binding protein 7
Lsat_1_v5_gn_7_19121	1.04789	AT3G51000.1	alpha/beta-Hydrolases superfamily protein
Lsat_1_v5_gn_4_36001	1.04777	AT1G01650.1	SIGNAL PEPTIDE PEPTIDASE-LIKE 4
Lsat_1_v5_gn_8_69001	1.04776	AT5G57180.2	chloroplast import apparatus 2
Lsat_1_v5_gn_4_138241	1.04749	AT5G09820.2	Plastid-lipid associated protein PAP / fibrillin family protein
Lsat_1_v5_gn_5_36341	1.04486	AT4G19840.1	phloem protein 2-A1
Lsat_1_v5_gn_3_117761	1.04484	AT3G14470.1	NB-ARC domain-containing disease resistance protein
Lsat_1_v5_gn_8_84160	1.04439	AT2G37920.1	copper ion transmembrane transporters
Lsat_1_v5_gn_4_34681	1.04391	AT4G00330.1	calmodulin-binding receptor-like cytoplasmic kinase 2
Lsat_1_v5_gn_3_8840	1.04379	AT4G11280.1	1-aminocyclopropane-1-carboxylic acid (acc) synthase 6
Lsat_1_v5_gn_1_50620	1.04329	AT3G23160.1	Protein of unknown function (DUF668)
Lsat_1_v5_gn_1_91720	1.0423	AT1G30680.1	toprim domain-containing protein
Lsat_1_v5_gn_2_74920	1.04014	AT3G54070.1	Ankyrin repeat family protein
Lsat_1_v5_gn_2_128901	1.03997	AT4G25260.1	Plant invertase/pectin methylesterase inhibitor superfamily protein
Lsat_1_v5_gn_0_42481	1.03853	no_hits_found
Lsat_1_v5_gn_6_12761	1.03754	no_hits_found
Lsat_1_v5_gn_8_155520	1.03444	AT1G72900.1	Toll-Interleukin-Resistance (TIR) domain-containing protein
Lsat_1_v5_gn_8_111221	1.03379	AT5G19530.1	S-adenosyl-L-methionine-dependent methyltransferases superfamily protein
Lsat_1_v5_gn_9_95821	1.03253	AT5G54380.1	protein kinase family protein
Lsat_1_v5_gn_5_159920	1.03126	AT3G10190.1	Calcium-binding EF-hand family protein
Lsat_1_v5_gn_9_59740	1.03088	AT3G56310.1	Melibiase family protein
Lsat_1_v5_gn_9_4440	1.03083	AT1G03310.2	debranching enzyme 1
Lsat_1_v5_gn_2_83701	1.0293	AT4G37510.1	Ribonuclease III family protein
Lsat_1_v5_gn_6_67540	1.02864	AT4G18010.1	myo-inositol polyphosphate 5-phosphatase 2
Lsat_1_v5_gn_3_126700	1.0262	no_hits_found
Lsat_1_v5_gn_8_33500	1.02442	AT5G08200.1	peptidoglycan-binding LysM domain-containing protein
Lsat_1_v5_gn_9_109600	1.02427	AT1G63850.1	BTB/POZ domain-containing protein
Lsat_1_v5_gn_4_29661	1.02353	AT5G46170.1	F-box family protein
Lsat_1_v5_gn_4_3541	1.0231	AT1G27385.4
Lsat_1_v5_gn_4_170180	1.02156	AT5G15390.1	tRNA/rRNA methyltransferase (SpoU) family protein
Lsat_1_v5_gn_2_21421	1.02085	AT5G42820.2	Zinc finger C-x8-C-x5-C-x3-H type family protein
Lsat_1_v5_gn_5_44120	1.02073	AT4G39730.1	"Lipase/lipooxygenase, PLAT/LH2 family protein"
Lsat_1_v5_gn_1_71080	1.01907	AT3G48320.1	"cytochrome P450, family 71, subfamily A, polypeptide 21"
Lsat_1_v5_gn_9_56980	1.01855	AT3G16520.3	UDP-glucosyl transferase 88A1
Lsat_1_v5_gn_2_135900	1.01764	AT3G49160.1	pyruvate kinase family protein
Lsat_1_v5_gn_7_21361	1.01747	AT1G28240.1	Protein of unknown function (DUF616)
Lsat_1_v5_gn_8_82140	1.01654	AT5G36930.2	Disease resistance protein (TIR-NBS-LRR class) family
Lsat_1_v5_gn_5_153560	1.01594	AT2G38640.1	Protein of unknown function (DUF567)
Lsat_1_v5_gn_5_145621	1.01475	AT5G56840.1	myb-like transcription factor family protein
Lsat_1_v5_gn_5_24661	1.01446	AT5G08130.5	basic helix-loop-helix (bHLH) DNA-binding superfamily protein
Lsat_1_v5_gn_9_57440	1.0136	AT5G52530.1	dentin sialophosphoprotein-related
Lsat_1_v5_gn_6_45240	1.01345	AT3G57120.1	Protein kinase superfamily protein
Lsat_1_v5_gn_5_33881	1.01332	AT4G39980.1	3-deoxy-D-arabino-heptulosonate 7-phosphate synthase 1
Lsat_1_v5_gn_8_64521	1.01258	AT2G23810.1	tetraspanin8
Lsat_1_v5_gn_4_74321	1.01255	AT1G21680.1	DPP6 N-terminal domain-like protein
Lsat_1_v5_gn_4_46060	1.01197	AT3G12630.1	A20/AN1-like zinc finger family protein
Lsat_1_v5_gn_2_13421	1.0119	AT5G39000.1	Malectin/receptor-like protein kinase family protein
Lsat_1_v5_gn_1_81241	1.01074	AT5G63420.1	RNA-metabolising metallo-beta-lactamase family protein
Lsat_1_v5_gn_2_30521	1.01055	no_hits_found
Lsat_1_v5_gn_6_62960	1.01029	AT3G24050.1	GATA transcription factor 1
Lsat_1_v5_gn_1_105740	1.00982	no_hits_found
Lsat_1_v5_gn_4_140001	1.00889	AT3G18680.1	Amino acid kinase family protein
Lsat_1_v5_gn_1_107820	1.00805	no_hits_found
Lsat_1_v5_gn_6_18481	1.00748	no_hits_found
Lsat_1_v5_gn_8_141520	1.0059	AT1G69740.1	Aldolase superfamily protein
Lsat_1_v5_gn_1_119100	1.0046	AT5G45920.1	SGNH hydrolase-type esterase superfamily protein
Lsat_1_v5_gn_8_83900	1.00427	AT2G40840.1	disproportionating enzyme 2
Lsat_1_v5_gn_3_13220	1.00357	AT4G10380.1	NOD26-like intrinsic protein 5;1
Lsat_1_v5_gn_7_105940	1.00301	AT4G03280.1	photosynthetic electron transfer C
Lsat_1_v5_gn_8_124000	1.00233	AT3G51250.1	Senescence/dehydration-associated protein-related
Lsat_1_v5_gn_8_88000	1.00123	AT2G19710.1	Regulator of Vps4 activity in the MVB pathway protein
Lsat_1_v5_gn_5_134601	1.00115	AT3G16240.1	delta tonoplast integral protein
Lsat_1_v5_gn_2_112440	1.0006	AT5G03250.1	Phototropic-responsive NPH3 family protein
Lsat_1_v5_gn_3_136741	1.00005	AT4G00560.4	NAD(P)-binding Rossmann-fold superfamily protein
