# Supplementary material for: Transcriptomic analysis reveals the roles of gibberellin-regulated genes and transcription factors in regulating bolting in lettuce (Lactuca sativa L.)
Source: PLoS One. 2018 Feb 7;13(2):e0191518. doi: 10.1371/journal.pone.0191518 (PMC5802892; doi:10.1371/journal.pone.0191518)
Supplement: S5 Table — (XLSX) [file pone.0191518.s007.xlsx]

## Sheet: Sheet1
	Table S5. List of RT-PCR primer sequences
	GeneID	Primer sequence
	Lsat_1_v5_gn_2_73081	5'-TGCTTCTATGCCTATTCTC-3'	5'-TGACTTGCTTCCTTGTAG-3'
	Lsat_1_v5_gn_1_69561	5'-CGATGTATGGTGATGATA-3'	5'-ACTGCTACTGTTATTGTT-3'
	Lsat_1_v5_gn_2_73961	5'-GATGGAACCTTACCTTGT-3'	5'-CAGATGATTGTGATGATGAT-3'
	Lsat_1_v5_gn_9_18121	5'-CTAACAACAAGCGGTATG-3'	5'-AAGACGATAGACACAGAAT-3'
	Lsat_1_v5_gn_5_60261	5'-GTTCCTGTATGGTTGTTA-3'	5'-AGCAATATCACTGAATGT-3'
	Lsat_1_v5_gn_8_126641	5'-TGAAGAGGAGTTCGGATT-3'	5'-GGAGCATGGATGTAAGAG-3'
	Lsat_1_v5_gn_9_36661	5'-ATATGGTGCTGCTATTATG-3'	5'-TGTAGGTATTGGAGTGTT-3'
	Lsat_1_v5_gn_8_72420	5'-GGAGAACGGAGTGCTTAC-3'	5'-TAACCAGAGATTTGAATAGG-3'
	Lsat_1_v5_gn_3_65081	5'-CAGTAACAACAGGTCTCA-3'	5'-GTCCTCCTTGCTATATCC-3'
	Lsat_1_v5_gn_4_22701	5'-GTTCCCAAAGAATCATCAAT-3'	5'-GAGTTCATCGGTAAGACA-3'
	Lsat_1_v5_gn_4_64461	5'-AGCCGATTATGGTGTTTA-3'	5'-ATGTTCCTGTTCAATCTTC-3'
	Lsat_1_v5_gn_2_107780	5'-ACGATGAAGAAGACGAAGA-3'	5'-TCACTCAGATAAACCTAATA-3'
	Lsat_1_v5_gn_5_29081	5'-TTACAATCTGGTTATTCC-3'	5'-TGTTCCATTATCTTCTTC-3'
	Lsat_1_v5_gn_3_66820	5'-TCTACTCAACTCAACTTC-3'	5'-AATTCTTCTCACTCTATGT-3'
	Lsat_1_v5_gn_1_23380	5'-CATCTCTCCTTCAAATCA-3'	5'-TTACACTCTTCACAACATA-3'
	Lsat_1_v5_gn_7_100961	5'-CAATGGAAGATTCAAGAG-3'	5'-GTATAAGTGATGGCAATG-3'
	Lsat_1_v5_gn_4_162200	5'-CATCACAACCTCTCCAAC-3'	5'-CACTTCTTATCGCATCCAA-3'
	Lsat_1_v5_gn_5_116820	5'-TCAATACATTCCGACTCTC-3'	5'-GAAGTAACACTCCGAAGA-3'
	Lsat_1_v5_gn_3_45161	5'-GATATTTCGCTGTTTATGTT-3'	5'-GACCTCCTTCTGAGTTAT-3'
	Lsat_1_v5_gn_3_69900	5'-CTATTAGCACCTCCAACAAT-3'	5'-GCCTCATCACCAATCAAT-3'
	18S	5'-GGAGCGATTTGTCTGGTTA-3'	5'-GGAGCGATTTGTCTGGTTA-3'
